# Supplementary material for: Genetic and transcriptomic analyses provide new insights on the early antiviral response to VHSV in resistant and susceptible rainbow trout
Source: BMC Genomics. 2018 Jun 19;19:482. doi: 10.1186/s12864-018-4860-1 (PMC6009034; doi:10.1186/s12864-018-4860-1)
Supplement: Supplementary file 2 — DR pathways modulated in trout cell lines after inoculation with VHSV. (XLSX 10 kb) [file 12864_2018_4860_MOESM2_ESM.xlsx]

## Sheet: Feuil1
Additional file 2: DR pathways modulated in trout cell lines after inoculation with inactivated VHSV
	Modulated in B57		Modulated in A22		Modulated in B57 and A22
	3380 RT sequences / 2001 DR genes		1747 RT sequences / 1107 DR genes		903 RT sequences / 592 DR genes
	KEGG pathway	pvalue	KEGG pathway	pvalue	KEGG pathway	pvalue
	Glycerophospholipid metabolism	0.00456855	Biosynthesis of unsaturated fatty acids	0.000284798	Fructose and mannose metabolism	0.00160142
	Cytokine-cytokine receptor interaction	0.00530658	p53 signaling pathway	0.00242578	Progesterone-mediated oocyte maturation	0.0230514
	p53 signaling pathway	0.00643058	Progesterone-mediated oocyte maturation	0.00419906	Herpes simplex infection	0.0258098
	FoxO signaling pathway	0.00852395	Fructose and mannose metabolism	0.00798312	Cell cycle	0.0292272
	Peroxisome	0.00906937	Cell cycle	0.0121955	Biosynthesis of unsaturated fatty acids	0.0381577
	Fructose and mannose metabolism	0.0123229	Herpes simplex infection	0.0284864	Carbon metabolism	0.0425623
	TGF-beta signaling pathway	0.0217071	Fatty acid elongation	0.0475976	Propanoate metabolism	0.0564113
	Jak-STAT signaling pathway	0.0273811	Glycerophospholipid metabolism	0.0565386	Peroxisome	0.0632463
	Notch signaling pathway	0.0424085	Apoptosis	0.0643022	MAPK signaling pathway	0.0711996
	Propanoate metabolism	0.0426527	Peroxisome	0.0718901	mTOR signaling pathway	0.0753033
	Apoptosis	0.0462885	Inositol phosphate metabolism	0.0968442	Apoptosis	0.0863166
	Herpes simplex infection	0.0498569			Glycerophospholipid metabolism	0.0908192
	Endocytosis	0.0512093			Fatty acid elongation	0.0963238
	Cell cycle	0.0578681
	MAPK signaling pathway	0.0934438
	DR: Danio rerio
	RT: rainbow trout
	Bold: Pathways related to antiviral innate immune response
