# Supplementary material for: Genetic and transcriptomic analyses provide new insights on the early antiviral response to VHSV in resistant and susceptible rainbow trout
Source: BMC Genomics. 2018 Jun 19;19:482. doi: 10.1186/s12864-018-4860-1 (PMC6009034; doi:10.1186/s12864-018-4860-1)
Supplement: Supplementary file 3 — Description of genes significantly up- or down- regulated by incubation with attenuated VHSV in B57 or A22 cells (adj. p < 0.01, FC > 2,5 or < 0.4). (XLSX 1214 kb) [file 12864_2018_4860_MOESM3_ESM.xlsx]

## Sheet: Feuil1
Additional file 3: Genes differentially expressed in A22 and/or B57 cells treated with inactivated VHSV or untreated
Legend:		146.597	FC, significant induction					genes not detected in the corresponding cells
		0.3749	FC, significant repression					genes detected but not significantly modulated in the corresponding cells
			*Definition of the r ratio: r=((FC(viral stimulation) in B57)/(FC(viral stimulation) in A22))×((expression in B57 at steady state )/(expression in A22 at steady state )); r is defined only when the three FC are associated to adjusted p values < 0.01
		Differential expression in B57 and A22 cells							Annotation: human homologs (best blast hits)					Annotation: zebrafish homologs (best blast hits)					Counts : B57 controls (C) or incubated with VHSV (v)							Counts : A22 controls (C) or incubated with VHSV (v)
Gene ID (Rainbow trout)		FC B57	adj P B57	FC A22	adj P A22	Orthologous to a gene of the Shoggins list	r ratio (*)		Gene symbol	Ensembl gene (human)	Description	eValue (blastp)		Gene symbol	Ensembl gene (zebrafish)	Description	eValue (blastp)		B57 C1	B57 C2	B57 C3	B57v1	B57 v2	B57v3		A22 C1	A22 C2	A22 C3	A22v1	A22 v2	A22v3
GSONMG00036415001		7.4428	0	2.4435	0.000491584		168.713		HTR1B	ENSG00000135312	5-hydroxytryptamine (serotonin) receptor 1B, G protein-coupled [Source:HGNC Symbol;Acc:HGNC:5287]	1e-179		htr1b	ENSDARG00000053987	5-hydroxytryptamine (serotonin) receptor 1B [Source:ZFIN;Acc:ZDB-GENE-081022-141]	0.0		1422	1161	1540	9678	12714	16674		18	11	35	80	57	77
GSONMG00056507001		16.9674	5.46677e-87	4.0818	3.69153e-05		168.53		RTP3	ENSG00000163825	receptor (chemosensory) transporter protein 3 [Source:HGNC Symbol;Acc:HGNC:15572]	3e-28							354	295	482	6840	7668	9579		6	5	13	50	30	54
GSONMG00044997001		4.4833	6.9077e-134	2.8915	0.000120776		76.4483							BX548047.2	ENSDARG00000094120	Uncharacterized protein [Source:UniProtKB/TrEMBL;Acc:E9QC76]	1e-114		853	850	986	4505	4505	6214		10	12	25	74	70	44
GSONMG00056804001		9.8459	7.7196e-109	2.3933	5.95563e-29		68.5355		URGCP	ENSG00000106608	upregulator of cell proliferation [Source:HGNC Symbol;Acc:HGNC:30890]	6e-87		BX324215.1	ENSDARG00000040921	Uncharacterized protein [Source:UniProtKB/TrEMBL;Acc:E7FEG3]	0.0		4886	3933	5921	47408	58833	77922		281	207	276	872	798	831
GSONMG00059804001		0.217	0	0.2004	1.35691e-09		58.3604		ABCC9	ENSG00000069431	ATP-binding cassette, sub-family C (CFTR/MRP), member 9 [Source:HGNC Symbol;Acc:HGNC:60]	2e-05		abcc9	ENSDARG00000015985	ATP-binding cassette, sub-family C (CFTR/MRP), member 9 [Source:ZFIN;Acc:ZDB-GENE-050517-23]	1e-112		4407	3417	4027	872	1034	1339		48	53	86	10	31	12
GSONMG00027343001		5.6703	0	0.3991	3.70565e-44	yes	57.3579		DHX58	ENSG00000108771	DEXH (Asp-Glu-X-His) box polypeptide 58 [Source:HGNC Symbol;Acc:HGNC:29517]	0.0		dhx58	ENSDARG00000089463	DEXH (Asp-Glu-X-His) box polypeptide 58 [Source:ZFIN;Acc:ZDB-GENE-120612-3]	0.0		3125	2551	2930	17894	18499	24846		714	533	596	324	375	311
GSONMG00023727001		2.341	4.51423e-44	0.3867	6.15752e-06		42.3395		TRIM35	ENSG00000104228	tripartite motif containing 35 [Source:HGNC Symbol;Acc:HGNC:16285]	9e-67		TRIM35 (42 of 42)	ENSDARG00000095913	tripartite motif containing 35 [Source:HGNC Symbol;Acc:HGNC:16285]	1e-128		511	408	411	1107	1243	1559		64	53	47	27	26	34
GSONMG00017208001		0.355	3.3201e-162	0.4331	0.00418162		40.1568		PRRX1	ENSG00000116132	paired related homeobox 1 [Source:HGNC Symbol;Acc:HGNC:9142]	1e-114		prrx1b	ENSDARG00000042027	paired related homeobox 1b [Source:ZFIN;Acc:ZDB-GENE-030131-9033]	1e-128		8378	6597	6992	2612	3305	3895		91	102	187	82	76	71
GSONMG00033431001		0.5612	1.94838e-59	0.2752	3.07709e-26		38.343		FAM129B	ENSG00000136830	family with sequence similarity 129, member B [Source:HGNC Symbol;Acc:HGNC:25282]	0.0		fam129ba	ENSDARG00000062970	family with sequence similarity 129, member Ba [Source:ZFIN;Acc:ZDB-GENE-070112-1222]	0.0		5174	4136	4492	2632	3170	3963		253	164	217	86	73	79
GSONMG00001887001		3.2803	8.6558e-207	0.4042	3.88258e-32		37.2078		ZNFX1	ENSG00000124201	zinc finger, NFX1-type containing 1 [Source:HGNC Symbol;Acc:HGNC:29271]	0.0		ZNFX1	ENSDARG00000074028	zinc finger, NFX1-type containing 1 [Source:HGNC Symbol;Acc:HGNC:29271]	0.0		3152	2503	3151	10100	11245	15054		644	458	558	329	311	277
GSONMG00032372001		1.6814	6.64486e-34	2.5127	3.24676e-06		30.9892		GDPD2	ENSG00000130055	glycerophosphodiester phosphodiesterase domain containing 2 [Source:HGNC Symbol;Acc:HGNC:25974]	1e-121		GDPD2	ENSDARG00000073870	glycerophosphodiester phosphodiesterase domain containing 2 [Source:HGNC Symbol;Acc:HGNC:25974]	0.0		1871	1488	1745	2672	3519	4744		30	18	47	107	105	116
GSONMG00049026001		2.3564	8.39156e-95	3.8228	0.00180694		29.2915		MAP1B	ENSG00000131711	microtubule-associated protein 1B [Source:HGNC Symbol;Acc:HGNC:6836]	0.0		MAP1B	ENSDARG00000060434	Hypothetical microtubule-associated protein 1b; Uncharacterized protein [Source:UniProtKB/TrEMBL;Acc:B2ZZ14]	3e-13		1819	1375	1797	3880	4813	6157		18	16	55	168	151	154
GSONMG00026159001		6.0693	0	0.6641	8.83994e-09	yes	28.9059		IRF1	ENSG00000125347	interferon regulatory factor 1 [Source:HGNC Symbol;Acc:HGNC:6116]	5e-69		irf1b	ENSDARG00000032768	interferon regulatory factor 1b [Source:ZFIN;Acc:ZDB-GENE-041114-13]	1e-102		2343	1655	2211	13453	14552	19126		695	434	566	488	533	517
GSONMG00043904001		0.3207	4.28501e-43	0.0971	2.26535e-14		26.9829		RTEL1-TNFRSF6B	ENSG00000026036	RTEL1-TNFRSF6B readthrough (NMD candidate) [Source:HGNC Symbol;Acc:HGNC:44095]	7e-51		tnfrsf21	ENSDARG00000001807	tumor necrosis factor receptor superfamily, member 21 [Source:ZFIN;Acc:ZDB-GENE-030131-5971]	2e-26		542	404	470	144	184	247		53	51	45	5	7	8
GSONMG00028560001		3.5059	4.3902e-142	1.4453	0.00395525	yes	24.5852		CD9	ENSG00000010278	CD9 molecule [Source:HGNC Symbol;Acc:HGNC:1709]	4e-21		zgc:65811	ENSDARG00000044990	zgc:65811 [Source:ZFIN;Acc:ZDB-GENE-040426-1428]	2e-34		1235	940	1211	4349	4596	5891		93	97	97	147	227	203
GSONMG00024869001		0.3979	4.53784e-43	0.283	1.99054e-06		22.5672		PREX2	ENSG00000046889	phosphatidylinositol-3,4,5-trisphosphate-dependent Rac exchange factor 2 [Source:HGNC Symbol;Acc:HGNC:22950]	1e-111		PREX2	ENSDARG00000071692	phosphatidylinositol-3,4,5-trisphosphate-dependent Rac exchange factor 2 [Source:HGNC Symbol;Acc:HGNC:22950]	1e-130		846	637	703	270	364	468		36	39	42	12	16	18
GSONMG00040481001		0.1593	0	0.2637	1.83344e-15		21.8069		ACKR4	ENSG00000129048	atypical chemokine receptor 4 [Source:HGNC Symbol;Acc:HGNC:1611]	8e-48		ackr4b	ENSDARG00000040133	atypical chemokine receptor 4b [Source:ZFIN;Acc:ZDB-GENE-051107-10]	6e-90		6603	5107	5153	890	1067	1444		116	104	179	44	51	51
GSONMG00063583001		3.623	5.6493e-185	1.8217	1.09071e-06		21.6873		BHLHA15	ENSG00000180535	basic helix-loop-helix family, member a15 [Source:HGNC Symbol;Acc:HGNC:22265]	2e-34		bhlha15	ENSDARG00000045166	basic helix-loop-helix family, member a15 [Source:ZFIN;Acc:ZDB-GENE-070803-3]	3e-62		1257	914	980	3751	4798	5816		80	92	76	184	229	213
GSONMG00062777001		3.0423	3.99508e-68	3.2008	1.08819e-05		21.3852		PTPN12	ENSG00000127947	protein tyrosine phosphatase, non-receptor type 12 [Source:HGNC Symbol;Acc:HGNC:9645]	1e-127		ptpn22	ENSDARG00000075062	protein tyrosine phosphatase, non-receptor type 22 [Source:ZFIN;Acc:ZDB-GENE-060503-458]	4e-05		383	273	389	1084	1247	1676		19	10	11	64	60	50
GSONMG00050049001		0.2048	6.8729e-150	0.3407	5.4058e-05		20.557		PDE4A	ENSG00000065989	phosphodiesterase 4A, cAMP-specific [Source:HGNC Symbol;Acc:HGNC:8780]	0.0		pde4a	ENSDARG00000032344	phosphodiesterase 4A, cAMP-specific [Source:ZFIN;Acc:ZDB-GENE-131125-7]	0.0		1845	1393	1652	279	438	559		41	26	56	14	22	22
GSONMG00071573001		0.6917	1.18307e-12	0.2611	9.75508e-22		20.5408		PSMB7	ENSG00000136930	proteasome (prosome, macropain) subunit, beta type, 7 [Source:HGNC Symbol;Acc:HGNC:9544]	1e-138		PSMB10	ENSDARG00000043781	proteasome (prosome, macropain) subunit, beta type, 10 [Source:HGNC Symbol;Acc:HGNC:9538]	1e-177		1538	1264	1387	1055	1137	1447		181	121	165	41	66	61
GSONMG00064020001		3.6833	2.1125e-110	0.4993	1.27744e-08		20.1265		RNF213	ENSG00000173821	ring finger protein 213 [Source:HGNC Symbol;Acc:HGNC:14539]	1e-166		rnf213a	ENSDARG00000075710	ring finger protein 213a [Source:ZFIN;Acc:ZDB-GENE-050302-100]	0.0		530	374	513	1881	2019	2630		173	131	143	96	95	115
GSONMG00047332001		3.4498	3.80421e-60	0.4966	0.00257542	yes	20.1236		OGFR	ENSG00000060491	opioid growth factor receptor [Source:HGNC Symbol;Acc:HGNC:15768]	7e-63		OGFR (3 of 4)	ENSDARG00000057933	opioid growth factor receptor [Source:HGNC Symbol;Acc:HGNC:15768]	2e-86		206	179	196	650	858	1028		88	36	51	23	58	38
GSONMG00054800001		2.2631	1.79731e-23	0.3212	2.82289e-09		19.9122		TRIM39	ENSG00000229929	tripartite motif containing 39 [Source:HGNC Symbol;Acc:HGNC:10065]	6e-61		btr04	ENSDARG00000060962	bloodthirsty-related gene family, member 4 [Source:ZFIN;Acc:ZDB-GENE-060825-109]	1e-145		316	218	209	589	667	850		89	64	73	22	34	44
GSONMG00043170001		2.8039	5.6115e-24	0.5587	1.70287e-15		19.7632		TRAP1	ENSG00000126602	TNF receptor-associated protein 1 [Source:HGNC Symbol;Acc:HGNC:16264]	6e-06		wu:fj29h11	ENSDARG00000096562	wu:fj29h11 [Source:ZFIN;Acc:ZDB-GENE-030131-7558]	0.0		1923	1510	2251	5689	6069	8285		432	391	418	287	333	337
GSONMG00043169001		2.9143	2.02241e-43	0.6351	0.002278		19.1996							wu:fj29h11	ENSDARG00000096562	wu:fj29h11 [Source:ZFIN;Acc:ZDB-GENE-030131-7558]	2e-11		467	341	574	1462	1524	2060		113	76	96	74	79	95
GSONMG00023924001		10.2572	0	3.3263	6.1834e-114		18.9535		PEX11A	ENSG00000166821	peroxisomal biogenesis factor 11 alpha [Source:HGNC Symbol;Acc:HGNC:8852]	2e-75		pex11a	ENSDARG00000060707	peroxisomal biogenesis factor 11 alpha [Source:ZFIN;Acc:ZDB-GENE-050419-121]	1e-134		2901	2062	2968	28401	32505	40869		393	342	372	1593	1747	1728
GSONMG00064019001		3.3578	5.00945e-39	0.4736	0.000956034		18.8056		RNF213	ENSG00000173821	ring finger protein 213 [Source:HGNC Symbol;Acc:HGNC:14539]	1e-46		rnf213a	ENSDARG00000075710	ring finger protein 213a [Source:ZFIN;Acc:ZDB-GENE-050302-100]	1e-48		138	105	154	456	550	670		49	41	39	25	27	32
GSONMG00034895001		0.326	3.6143e-147	0.634	0.00210095	yes	17.5956		CYP1B1	ENSG00000138061	cytochrome P450, family 1, subfamily B, polypeptide 1 [Source:HGNC Symbol;Acc:HGNC:2597]	0.0		cyp1c1	ENSDARG00000058980	cytochrome P450, family 1, subfamily C, polypeptide 1 [Source:ZFIN;Acc:ZDB-GENE-050522-501]	0.0		6381	5114	4981	1779	2160	2866		123	113	176	123	102	135
GSONMG00019571001		0.1886	3.6863e-77	0.1012	2.57753e-14		17.2637		EPHA7	ENSG00000135333	EPH receptor A7 [Source:HGNC Symbol;Acc:HGNC:3390]	6e-73		CABZ01092941.1	ENSDARG00000043852	Uncharacterized protein [Source:UniProtKB/TrEMBL;Acc:H9GXF0]	1e-111		558	493	564	112	117	156		60	46	45	7	9	5
GSONMG00015686001		2.5177	2.1735e-79	2.1466	6.07319e-06		15.6616		SYN2	ENSG00000157152	synapsin II [Source:HGNC Symbol;Acc:HGNC:11495]	2e-08		syn2a	ENSDARG00000045945	synapsin IIa [Source:ZFIN;Acc:ZDB-GENE-040718-341]	0.0		774	611	661	1670	2042	2833		44	32	56	108	129	154
GSONMG00079122001		5.584	1.9946e-209	2.9249	7.96041e-13		15.4323		TLCD2	ENSG00000185561	TLC domain containing 2 [Source:HGNC Symbol;Acc:HGNC:33522]	4e-55		tlcd2	ENSDARG00000077396	TLC domain containing 2 [Source:ZFIN;Acc:ZDB-GENE-080204-81]	1e-143		395	370	375	2060	2523	3547		45	40	37	139	191	163
GSONMG00075995001		1.8156	2.64833e-29	2.6748	3.00948e-08		13.6534		MAPK8IP3	ENSG00000138834	mitogen-activated protein kinase 8 interacting protein 3 [Source:HGNC Symbol;Acc:HGNC:6884]	1e-100		mapk8ip3	ENSDARG00000062531	mitogen-activated protein kinase 8 interacting protein 3 [Source:ZFIN;Acc:ZDB-GENE-090303-6]	1e-111		905	667	912	1473	1848	2376		29	35	42	121	115	156
GSONMG00010787001		2.6271	2.41117e-22	0.5104	0.00447554		13.5836		TNS2	ENSG00000111077	tensin 2 [Source:HGNC Symbol;Acc:HGNC:19737]	1e-115		tenc1a	ENSDARG00000076292	tensin like C1 domain containing phosphatase a [Source:ZFIN;Acc:ZDB-GENE-090312-163]	1e-130		165	117	201	446	517	625		65	44	49	20	32	59
GSONMG00010378001		6.4948	1.63693e-78	3.4134	2.76164e-05		12.2398		HMP19	ENSG00000170091	Neuron-specific protein family member 2 [Source:UniProtKB/Swiss-Prot;Acc:Q9Y328]	3e-13		caly	ENSDARG00000036008	calcyon neuron-specific vesicular protein [Source:ZFIN;Acc:ZDB-GENE-090313-405]	6e-22		82	67	75	505	588	738		9	11	10	39	51	52
GSONMG00075101001		3.2927	1.894e-144	1.9178	3.5783e-17	yes	11.7875		STAT1	ENSG00000115415	signal transducer and activator of transcription 1, 91kDa [Source:HGNC Symbol;Acc:HGNC:11362]	0.0		stat1a	ENSDARG00000006266	signal transduction and activation of transcription 1a [Source:ZFIN;Acc:ZDB-GENE-980526-499]	0.0		1902	1595	1818	6485	6783	8643		253	204	212	595	576	587
GSONMG00043603001		3.3332	2.7876e-113	1.8789	1.32226e-06		11.7133		EIF4G3	ENSG00000075151	eukaryotic translation initiation factor 4 gamma, 3 [Source:HGNC Symbol;Acc:HGNC:3298]	2e-59		CABZ01085054.1	ENSDARG00000077766	Uncharacterized protein [Source:UniProtKB/TrEMBL;Acc:E7F4I4]	3e-60		629	484	594	2011	2119	3050		91	68	64	195	213	166
GSONMG00073465001		2.2686	2.20784e-24	2.7407	5.38511e-05		11.4791		CDKN2C	ENSG00000123080	cyclin-dependent kinase inhibitor 2C (p18, inhibits CDK4) [Source:HGNC Symbol;Acc:HGNC:1789]	7e-34		cdkn2c	ENSDARG00000057610	cyclin-dependent kinase inhibitor 2C (p18, inhibits CDK4) [Source:ZFIN;Acc:ZDB-GENE-081104-145]	1e-54		247	249	255	526	714	943		18	12	17	58	69	50
GSONMG00004834001		7.9767	0	2.808	4.77346e-42		11.4146		TOPAZ1	ENSG00000173769	testis and ovary specific PAZ domain containing 1 [Source:HGNC Symbol;Acc:HGNC:24746]	4e-15							1010	740	978	7227	8794	11444		195	187	201	724	845	691
GSONMG00065663001		0.3729	2.37737e-37	0.4178	0.000948537		10.7148		KCNK2	ENSG00000082482	potassium channel, two pore domain subfamily K, member 2 [Source:HGNC Symbol;Acc:HGNC:6277]	1e-132		kcnk2b	ENSDARG00000007151	potassium channel, subfamily K, member 2b [Source:ZFIN;Acc:ZDB-GENE-051120-69]	1e-152		661	457	525	201	247	324		57	27	34	16	20	31
GSONMG00080499001		0.476	4.75867e-14	0.3012	1.50379e-06		10.5633		TJAP1	ENSG00000137221	tight junction associated protein 1 (peripheral) [Source:HGNC Symbol;Acc:HGNC:17949]	1e-138		tjap1	ENSDARG00000010681	tight junction associated protein 1 (peripheral) [Source:ZFIN;Acc:ZDB-GENE-081107-47]	0.0		347	302	350	134	222	250		44	42	43	12	23	19
GSONMG00035677001		0.6466	7.79357e-30	2.7318	0.000139034		10.4053		ADCY6	ENSG00000174233	adenylate cyclase 6 [Source:HGNC Symbol;Acc:HGNC:237]	3e-17		adcy6a	ENSDARG00000061445	adenylate cyclase 6a [Source:ZFIN;Acc:ZDB-GENE-060221-1]	5e-18		4384	3452	3739	2631	2909	3887		55	59	110	256	346	256
GSONMG00004066001		1.8133	8.39872e-12	2.5487	1.64191e-05		10.2217		RYR2	ENSG00000198626	ryanodine receptor 2 (cardiac) [Source:HGNC Symbol;Acc:HGNC:10484]	0.0		ryr1a	ENSDARG00000011422	ryanodine receptor 1a (skeletal) [Source:ZFIN;Acc:ZDB-GENE-020108-2]	3e-05		315	352	391	670	698	1094		19	23	22	76	73	76
GSONMG00013204001		0.3551	2.2798e-192	0.6929	7.63767e-05		10.1225		ARRDC3	ENSG00000113369	arrestin domain containing 3 [Source:HGNC Symbol;Acc:HGNC:29263]	0.0		arrdc3a	ENSDARG00000052690	arrestin domain containing 3a [Source:ZFIN;Acc:ZDB-GENE-030131-2913]	0.0		10009	8085	8756	3360	3735	4915		436	282	457	365	373	377
GSONMG00037617001		0.3412	2.5536e-103	0.1967	4.69292e-46		10.058		IER5L	ENSG00000188483	immediate early response 5-like [Source:HGNC Symbol;Acc:HGNC:23679]	1e-26		ier5l	ENSDARG00000054906	immediate early response 5-like [Source:ZFIN;Acc:ZDB-GENE-030131-5134]	1e-177		2096	1758	1798	665	747	1031		332	270	241	57	101	71
GSONMG00041681001		5.8713	2.80227e-87	3.0405	2.1349e-06		9.9045		LRCH2	ENSG00000130224	leucine-rich repeats and calponin homology (CH) domain containing 2 [Source:HGNC Symbol;Acc:HGNC:29292]	4e-66		lrch2	ENSDARG00000075580	leucine-rich repeats and calponin homology (CH) domain containing 2 [Source:ZFIN;Acc:ZDB-GENE-080114-1]	1e-102		134	83	146	710	899	1063		29	9	23	59	111	85
GSONMG00042673001		1.2732	4.22206e-15	2.8945	4.57659e-18		9.5781		ELL2	ENSG00000118985	elongation factor, RNA polymerase II, 2 [Source:HGNC Symbol;Acc:HGNC:17064]	4e-34		ELL3	ENSDARG00000038121	elongation factor RNA polymerase II-like 3 [Source:HGNC Symbol;Acc:HGNC:23113]	0.0		12431	10253	11543	14924	17239	22945		504	329	526	1634	1968	1803
GSONMG00063259001		0.4068	1.16767e-61	0.3678	2.56613e-09		9.54926		GIMAP8	ENSG00000171115	GTPase, IMAP family member 8 [Source:HGNC Symbol;Acc:HGNC:21792]	4e-06		CABZ01117437.1	ENSDARG00000089905	Uncharacterized protein [Source:UniProtKB/TrEMBL;Acc:H9GXD8]	9e-12		1352	1080	1275	493	643	768		153	78	141	52	87	49
GSONMG00022089001		2.6967	2.6735e-113	2.4548	2.22619e-56		9.44424		PCDH12	ENSG00000113555	protocadherin 12 [Source:HGNC Symbol;Acc:HGNC:8657]	6e-21		PCDH12	ENSDARG00000076594	protocadherin 12 [Source:HGNC Symbol;Acc:HGNC:8657]	0.0		3649	2763	3813	8953	11290	14649		378	305	341	1084	1217	1156
GSONMG00072484001		3.1758	7.4558e-162	1.8339	1.67202e-11		9.30044		SLC16A7	ENSG00000118596	solute carrier family 16 (monocarboxylate transporter), member 7 [Source:HGNC Symbol;Acc:HGNC:10928]	0.0		SLC16A7	ENSDARG00000074923	solute carrier family 16 (monocarboxylate transporter), member 7 [Source:HGNC Symbol;Acc:HGNC:10928]	0.0		980	764	935	2871	3443	4420		164	134	132	327	385	373
GSONMG00075107001		1.7309	3.74784e-98	4.4628	3.12853e-37		9.24795		SLC40A1	ENSG00000138449	solute carrier family 40 (iron-regulated transporter), member 1 [Source:HGNC Symbol;Acc:HGNC:10909]	0.0		slc40a1	ENSDARG00000000241	solute carrier family 40 (iron-regulated transporter), member 1 [Source:ZFIN;Acc:ZDB-GENE-000511-8]	0.0		83160	66357	75153	128382	155573	209274		2802	2124	3180	14954	17401	17538
GSONMG00065368001		0.3089	3.238e-176	0.4307	4.56002e-23		9.08399		SNAI2	ENSG00000019549	snail family zinc finger 2 [Source:HGNC Symbol;Acc:HGNC:11094]	2e-65		snai1a	ENSDARG00000056995	snail homolog 1a (Drosophila) [Source:ZFIN;Acc:ZDB-GENE-990415-255]	1e-112		6021	4682	4906	1717	1892	2447		361	326	372	190	245	196
GSONMG00078979001		0.1905	8.9735e-224	0.4585	6.4749e-06		8.6819		CABIN1	ENSG00000099991	calcineurin binding protein 1 [Source:HGNC Symbol;Acc:HGNC:24187]	5e-12		CABIN1 (2 of 2)	ENSDARG00000094868	calcineurin binding protein 1 [Source:HGNC Symbol;Acc:HGNC:24187]	4e-51		2459	1884	2033	377	487	679		79	78	105	61	60	45
GSONMG00069212001		1.2807	2.14552e-13	3.2913	3.03627e-74		8.6276		CYB561	ENSG00000008283	cytochrome b561 [Source:HGNC Symbol;Acc:HGNC:2571]	4e-85		cyb561	ENSDARG00000038176	cytochrome b-561 [Source:ZFIN;Acc:ZDB-GENE-070713-3]	1e-130		6513	4983	5604	7607	8511	11468		245	199	220	956	1028	1019
GSONMG00082064001		0.5169	1.07071e-30	0.3935	3.7757e-12		8.43914		EEF2K	ENSG00000103319	eukaryotic elongation factor 2 kinase [Source:HGNC Symbol;Acc:HGNC:24615]	0.0		eef2k	ENSDARG00000035835	elongation factor-2 kinase [Source:ZFIN;Acc:ZDB-GENE-020916-2]	0.0		1087	948	1038	513	670	833		158	113	143	61	75	88
GSONMG00034897001		0.6369	3.64876e-35	2.6469	7.59395e-12	yes	8.3332		CYP1B1	ENSG00000138061	cytochrome P450, family 1, subfamily B, polypeptide 1 [Source:HGNC Symbol;Acc:HGNC:2597]	0.0		cyp1c2	ENSDARG00000018298	cytochrome P450, family 1, subfamily C, polypeptide 2 [Source:ZFIN;Acc:ZDB-GENE-050705-1]	0.0		21784	17222	17298	11885	14663	18792		440	374	578	1490	1831	1790
GSONMG00017565001		0.5597	5.8187e-07	0.2394	2.45424e-08		8.29287		NR3C1	ENSG00000113580	nuclear receptor subfamily 3, group C, member 1 (glucocorticoid receptor) [Source:HGNC Symbol;Acc:HGNC:7978]	4e-95		ar	ENSDARG00000067976	androgen receptor [Source:ZFIN;Acc:ZDB-GENE-060131-1]	1e-151		234	151	211	112	139	167		53	45	46	8	25	15
GSONMG00081435001		3.1748	4.13049e-34	1.8751	0.00804638		8.28889							lactbl1b	ENSDARG00000070467	lactamase, beta-like 1b [Source:ZFIN;Acc:ZDB-GENE-061207-53]	4e-25		129	119	126	430	458	609		23	24	19	44	73	55
GSONMG00006355001		0.3586	1.37711e-40	2.1477	0.00270732		8.27785		GFRA2	ENSG00000168546	GDNF family receptor alpha 2 [Source:HGNC Symbol;Acc:HGNC:4244]	2e-39		gfra2b	ENSDARG00000044015	glial cell line derived neurotrophic factor family receptor alpha 2b [Source:ZFIN;Acc:ZDB-GENE-091204-26]	8e-49		1259	989	868	379	497	523		14	18	22	40	63	59
GSONMG00021919001		0.2378	3.05454e-57	0.4223	0.00648305		7.4892		FAM135B	ENSG00000147724	family with sequence similarity 135, member B [Source:HGNC Symbol;Acc:HGNC:28029]	1e-10		FAM135B	ENSDARG00000079899	family with sequence similarity 135, member B [Source:HGNC Symbol;Acc:HGNC:28029]	5e-29		555	428	552	142	138	177		38	12	50	16	25	17
GSONMG00029115001		4.7333	7.73111e-54	4.5465	2.29594e-08		7.3361		MAST1	ENSG00000105613	microtubule associated serine/threonine kinase 1 [Source:HGNC Symbol;Acc:HGNC:19034]	2e-64		mast1b	ENSDARG00000088789	microtubule associated serine/threonine kinase 1b [Source:ZFIN;Acc:ZDB-GENE-131025-2]	1e-77		116	68	104	494	525	682		12	8	15	44	98	80
GSONMG00082135001		1.5926	2.27518e-10	6.5837	4.40315e-13		7.11371		KAL1	ENSG00000011201	Kallmann syndrome 1 sequence [Source:HGNC Symbol;Acc:HGNC:6211]	1e-143		kal1a	ENSDARG00000012896	Kallmann syndrome 1a sequence [Source:ZFIN;Acc:ZDB-GENE-000201-9]	1e-126		379	322	321	556	690	803		9	6	15	99	95	77
GSONMG00041050001		0.7545	6.2528e-12	0.3018	2.69636e-69		7.08695		LNX1	ENSG00000072201	ligand of numb-protein X 1, E3 ubiquitin protein ligase [Source:HGNC Symbol;Acc:HGNC:6657]	1e-150		lnx2b	ENSDARG00000071478	ligand of numb-protein X 2b [Source:ZFIN;Acc:ZDB-GENE-040426-2500]	1e-79		2490	1878	2131	1662	1917	2613		712	616	643	239	329	254
GSONMG00054875001		4.2327	1.05155e-29	3.8805	5.06595e-06		7.02536		TRIM25	ENSG00000121060	tripartite motif containing 25 [Source:HGNC Symbol;Acc:HGNC:12932]	2e-38		ftr67	ENSDARG00000031565	finTRIM family, member 67 [Source:ZFIN;Acc:ZDB-GENE-060312-27]	1e-91		89	56	72	345	287	526		15	8	6	48	46	59
GSONMG00080893001		0.3323	1.62176e-39	0.2549	7.12043e-13		6.88673		SCCPDH	ENSG00000143653	saccharopine dehydrogenase (putative) [Source:HGNC Symbol;Acc:HGNC:24275]	0.0		sccpdhb	ENSDARG00000024564	saccharopine dehydrogenase b [Source:ZFIN;Acc:ZDB-GENE-041010-211]	0.0		614	471	632	218	206	292		98	111	70	33	26	39
GSONMG00025061001		2.6073	2.43741e-20	1.7423	0.00780653		6.79551		ACSL3	ENSG00000123983	acyl-CoA synthetase long-chain family member 3 [Source:HGNC Symbol;Acc:HGNC:3570]	1e-105		acsl3b	ENSDARG00000014674	acyl-CoA synthetase long-chain family member 3b [Source:ZFIN;Acc:ZDB-GENE-030131-492]	1e-116		129	132	179	412	433	610		30	27	27	61	77	64
GSONMG00027790001		0.3353	1.48925e-98	0.4045	1.77758e-15		6.77222		ANGPTL5	ENSG00000187151	angiopoietin-like 5 [Source:HGNC Symbol;Acc:HGNC:19705]	3e-47		angptl5	ENSDARG00000056630	angiopoietin-like 5 [Source:ZFIN;Acc:ZDB-GENE-030131-5054]	7e-59		2129	1655	1710	589	722	1031		224	157	199	85	120	118
GSONMG00029491001		1.1913	0.00532781	19.3879	2.19685e-22		6.71499		KIAA1522	ENSG00000162522	KIAA1522 [Source:HGNC Symbol;Acc:HGNC:29301]	1e-06		si:ch211-194e15.5	ENSDARG00000061804	si:ch211-194e15.5 [Source:ZFIN;Acc:ZDB-GENE-060503-393]	3e-06		658	560	679	750	943	1166		5	1	9	124	126	149
GSONMG00022153001		0.3461	2.62938e-86	0.5766	1.38047e-05		6.63254		HNMT	ENSG00000150540	histamine N-methyltransferase [Source:HGNC Symbol;Acc:HGNC:5028]	2e-77		hnmt	ENSDARG00000012796	histamine N-methyltransferase [Source:ZFIN;Acc:ZDB-GENE-040801-157]	1e-131		2480	1967	1874	752	872	1136		178	128	187	132	155	104
GSONMG00082451001		3.825	3.27939e-59	1.6505	0.00401084		6.60336		TRIM39	ENSG00000229929	tripartite motif containing 39 [Source:HGNC Symbol;Acc:HGNC:10065]	5e-72		btr06	ENSDARG00000054184	bloodthirsty-related gene family, member 6 [Source:ZFIN;Acc:ZDB-GENE-080516-2]	1e-178		155	129	142	536	652	879		50	45	34	93	110	90
GSONMG00024136001		7.4112	4.9585e-138	3.287	3.82516e-16		6.3596		MYBL1	ENSG00000185697	v-myb avian myeloblastosis viral oncogene homolog-like 1 [Source:HGNC Symbol;Acc:HGNC:7547]	0.0		mybl1	ENSDARG00000030999	v-myb myeloblastosis viral oncogene homolog (avian)-like 1 [Source:ZFIN;Acc:ZDB-GENE-041111-281]	0.0		144	104	164	1007	1310	1522		52	31	43	188	205	174
GSONMG00073037001		0.2381	1.0566e-23	0.1308	4.92675e-12		6.27483		RBL2	ENSG00000103479	retinoblastoma-like 2 [Source:HGNC Symbol;Acc:HGNC:9894]	0.0		rbl2	ENSDARG00000045636	retinoblastoma-like 2 (p130) [Source:ZFIN;Acc:ZDB-GENE-061109-2]	0.0		189	167	226	40	66	70		64	36	47	13	6	7
GSONMG00018184001		0.3653	1.66792e-39	0.2084	1.42903e-23		6.17495		IRF8	ENSG00000140968	interferon regulatory factor 8 [Source:HGNC Symbol;Acc:HGNC:5358]	1e-17		irf9	ENSDARG00000016457	interferon regulatory factor 9 [Source:ZFIN;Acc:ZDB-GENE-040912-165]	3e-85		620	505	538	217	226	325		161	117	130	36	53	28
GSONMG00073036001		0.2179	3.49501e-38	0.1333	3.99215e-15		6.08496		RBL2	ENSG00000103479	retinoblastoma-like 2 [Source:HGNC Symbol;Acc:HGNC:9894]	1e-130		rbl2	ENSDARG00000045636	retinoblastoma-like 2 (p130) [Source:ZFIN;Acc:ZDB-GENE-061109-2]	2e-45		318	286	272	58	70	117		98	43	65	16	11	10
GSONMG00024071001		3.7004	4.9129e-92	2.6501	5.54377e-13		6.05835		IFFO1	ENSG00000010295	intermediate filament family orphan 1 [Source:HGNC Symbol;Acc:HGNC:24970]	0.0		iffo1a	ENSDARG00000062976	intermediate filament family orphan 1a [Source:ZFIN;Acc:ZDB-GENE-060503-418]	0.0		294	220	288	1001	1191	1552		52	51	56	182	217	183
GSONMG00071724001		0.2592	1.03023e-44	0.2188	5.88495e-15		6.03243		SCARA3	ENSG00000168077	scavenger receptor class A, member 3 [Source:HGNC Symbol;Acc:HGNC:19000]	1e-144		scara3	ENSDARG00000008060	scavenger receptor class A, member 3 [Source:ZFIN;Acc:ZDB-GENE-041014-317]	0.0		573	442	394	122	155	183		87	78	73	18	28	26
GSONMG00023922001		1.3833	1.60035e-17	2.7945	2.05916e-32		5.91418		ELL2	ENSG00000118985	elongation factor, RNA polymerase II, 2 [Source:HGNC Symbol;Acc:HGNC:17064]	3e-33		ELL3	ENSDARG00000038121	elongation factor RNA polymerase II-like 3 [Source:HGNC Symbol;Acc:HGNC:23113]	0.0		2410	1816	2127	2963	3428	4717		173	111	174	516	647	598
GSONMG00021802001		0.2959	1.8491e-83	0.5287	3.24972e-05		5.77016							spp1	ENSDARG00000044276	secreted phosphoprotein 1 [Source:ZFIN;Acc:ZDB-GENE-050706-97]	5e-24		1356	1072	1047	332	406	568		116	76	99	69	84	58
GSONMG00003192001		2.3971	1.1458e-12	2.771	0.00018603		5.68572		WNK2	ENSG00000165238	WNK lysine deficient protein kinase 2 [Source:HGNC Symbol;Acc:HGNC:14542]	2e-21		WNK2 (2 of 3)	ENSDARG00000077051	WNK lysine deficient protein kinase 2 [Source:HGNC Symbol;Acc:HGNC:14542]	6e-19		151	122	90	336	290	469		26	13	9	38	66	78
GSONMG00001152001		0.4741	7.05585e-38	0.3345	2.36741e-19		5.63672		SKA2	ENSG00000182628	spindle and kinetochore associated complex subunit 2 [Source:HGNC Symbol;Acc:HGNC:28006]	4e-14		SKA2	ENSDARG00000012947	spindle and kinetochore associated complex subunit 2 [Source:HGNC Symbol;Acc:HGNC:28006]	3e-70		1078	807	938	423	542	732		241	173	198	65	126	92
GSONMG00072489001		1.8131	3.28539e-07	7.0889	3.15737e-08		5.42349		ADORA2A	ENSG00000128271	adenosine A2a receptor [Source:HGNC Symbol;Acc:HGNC:263]	1e-85		adora2aa	ENSDARG00000033706	adenosine A2a receptor a [Source:ZFIN;Acc:ZDB-GENE-080723-28]	1e-104		149	91	132	243	234	371		3	6	6	51	52	44
GSONMG00068084001		5.5922	2.3347e-105	11.5091	1.09336e-32		5.33183		SOBP	ENSG00000112320	sine oculis binding protein homolog (Drosophila) [Source:HGNC Symbol;Acc:HGNC:29256]	2e-08		sobpb	ENSDARG00000017386	sine oculis binding protein homolog (Drosophila) b [Source:ZFIN;Acc:ZDB-GENE-041210-8]	1e-69		183	116	187	960	1064	1379		10	8	20	186	228	190
GSONMG00011115001		0.3801	1.9885e-100	0.36	5.14518e-91		5.33098		TNFSF15	ENSG00000181634	tumor necrosis factor (ligand) superfamily, member 15 [Source:HGNC Symbol;Acc:HGNC:11931]	7e-08		tnfsf10l3	ENSDARG00000032746	tumor necrosis factor (ligand) superfamily, member 10 like 3 [Source:ZFIN;Acc:ZDB-GENE-070606-1]	2e-05		9585	7604	7455	3382	3589	4796		1670	1197	1355	655	775	655
GSONMG00049456001		0.2647	0	0.3083	2.14013e-31		5.32998		SESN1	ENSG00000080546	sestrin 1 [Source:HGNC Symbol;Acc:HGNC:21595]	0.0		sesn1	ENSDARG00000020693	sestrin 1 [Source:ZFIN;Acc:ZDB-GENE-040718-408]	0.0		16526	13254	14111	3961	4531	6208		2444	1523	2165	769	912	906
GSONMG00063959001		3.1104	4.51457e-34	2.6085	1.32833e-06		5.29362		ARAP3	ENSG00000120318	ArfGAP with RhoGAP domain, ankyrin repeat and PH domain 3 [Source:HGNC Symbol;Acc:HGNC:24097]	5e-06		arap3	ENSDARG00000076801	ArfGAP with RhoGAP domain, ankyrin repeat and PH domain 3 [Source:ZFIN;Acc:ZDB-GENE-091019-1]	4e-25		152	119	171	483	499	759		34	17	35	106	118	83
GSONMG00057730001		0.0491	3.5722e-130	0.0681	3.65786e-19		5.23901		PCMTD2	ENSG00000203880	protein-L-isoaspartate (D-aspartate) O-methyltransferase domain containing 2 [Source:HGNC Symbol;Acc:HGNC:15882]	1e-161		pcmtd2	ENSDARG00000053820	protein-L-isoaspartate (D-aspartate) O-methyltransferase domain containing 2 [Source:ZFIN;Acc:ZDB-GENE-060312-14]	0.0		637	516	566	19	32	57		86	46	73	7	4	8
GSONMG00040517001		2.4443	1.1579e-12	3.3963	8.75283e-05		5.22297		TRIM35	ENSG00000104228	tripartite motif containing 35 [Source:HGNC Symbol;Acc:HGNC:16285]	9e-25		trim35-13	ENSDARG00000003970	tripartite motif containing 35-13 [Source:ZFIN;Acc:ZDB-GENE-110920-5]	9e-46		87	68	81	177	223	338		10	13	5	35	52	45
GSONMG00036248001		0.3917	4.4977e-167	0.3592	5.969e-109		5.21101		PDGFRB	ENSG00000113721	platelet-derived growth factor receptor, beta polypeptide [Source:HGNC Symbol;Acc:HGNC:8804]	0.0		pdgfrb	ENSDARG00000057345	platelet derived growth factor receptor beta [Source:ZFIN;Acc:ZDB-GENE-030805-2]	0.0		10361	8166	9986	3774	4395	5960		1901	1492	1751	805	927	810
GSONMG00049223001		0.5989	9.48203e-20	0.3328	1.51371e-28		5.18526							arhgef4	ENSDARG00000012914	Rho guanine nucleotide exchange factor (GEF) 4 [Source:ZFIN;Acc:ZDB-GENE-070912-575]	6e-07		1007	805	962	540	666	902		340	226	267	125	130	124
GSONMG00054114001		6.9646	8.62079e-90	5.7132	0.00224222		5.14538		CFAP44	ENSG00000206530	cilia and flagella associated protein 44 [Source:HGNC Symbol;Acc:HGNC:25631]	2e-06		CFAP44	ENSDARG00000088763	cilia and flagella associated protein 44 [Source:HGNC Symbol;Acc:HGNC:25631]	1e-50		79	71	82	547	649	848		15	29	3	118	110	147
GSONMG00033230001		0.3895	2.61959e-61	0.6869	0.00748281		5.1252		MPPED2	ENSG00000066382	metallophosphoesterase domain containing 2 [Source:HGNC Symbol;Acc:HGNC:1180]	9e-75		mpped2	ENSDARG00000034443	metallophosphoesterase domain containing 2b [Source:ZFIN;Acc:ZDB-GENE-030131-8903]	2e-76		1375	1116	1191	519	532	759		138	95	119	87	148	99
GSONMG00073682001		0.4538	1.02824e-11	0.3149	8.59332e-07		5.11617		CDH18	ENSG00000145526	cadherin 18, type 2 [Source:HGNC Symbol;Acc:HGNC:1757]	0.0		cdh18	ENSDARG00000061371	cadherin 18, type 2 [Source:ZFIN;Acc:ZDB-GENE-060929-316]	0.0		248	206	249	84	148	176		54	64	52	31	30	13
GSONMG00004076001		2.0582	6.02169e-18	2.5099	2.61775e-06		4.94037		HHLA2	ENSG00000114455	HERV-H LTR-associating 2 [Source:HGNC Symbol;Acc:HGNC:4905]	7e-16		HHLA2 (2 of 4)	ENSDARG00000043182	HERV-H LTR-associating 2 [Source:HGNC Symbol;Acc:HGNC:4905]	1e-81		210	167	197	393	474	628		25	26	31	100	87	96
GSONMG00039122001		3.6414	8.1433e-196	2.014	1.3107e-34		4.93834		PRODH	ENSG00000100033	proline dehydrogenase (oxidase) 1 [Source:HGNC Symbol;Acc:HGNC:9453]	0.0			ENSDARG00000086512		0.0		1465	1107	1413	5151	5684	7367		438	378	438	1105	1232	1142
GSONMG00070769001		2.0034	5.1575e-70	3.5586	5.57239e-55		4.93609		SLC16A7	ENSG00000118596	solute carrier family 16 (monocarboxylate transporter), member 7 [Source:HGNC Symbol;Acc:HGNC:10928]	0.0		SLC16A7	ENSDARG00000074923	solute carrier family 16 (monocarboxylate transporter), member 7 [Source:HGNC Symbol;Acc:HGNC:10928]	0.0		1564	1187	1345	2754	3288	4317		139	117	146	611	721	640
GSONMG00065785001		3.895	1.9353e-132	2.6836	5.01456e-38		4.84842		TRIM25	ENSG00000121060	tripartite motif containing 25 [Source:HGNC Symbol;Acc:HGNC:12932]	2e-35		ftr14	ENSDARG00000053293	finTRIM family, member 14 [Source:ZFIN;Acc:ZDB-GENE-060512-201]	1e-124		683	616	769	2874	3227	4038		200	150	186	586	686	707
GSONMG00023199001		0.3184	2.33036e-36	0.4956	0.00236342		4.84617		TOX3	ENSG00000103460	TOX high mobility group box family member 3 [Source:HGNC Symbol;Acc:HGNC:11972]	6e-81		tox3	ENSDARG00000073957	TOX high mobility group box family member 3 [Source:ZFIN;Acc:ZDB-GENE-090312-209]	1e-116		455	347	381	133	156	184		51	47	37	21	44	28
GSONMG00006614001		0.3211	6.23682e-51	1.9647	0.00634699		4.82382		PRICKLE1	ENSG00000139174	prickle homolog 1 (Drosophila) [Source:HGNC Symbol;Acc:HGNC:17019]	1e-117		prickle1a	ENSDARG00000040649	prickle-like 1 (Drosophila) a [Source:ZFIN;Acc:ZDB-GENE-030724-5]	1e-124		702	611	632	211	229	356		22	16	19	49	60	45
GSONMG00020200001		0.6156	1.19869e-30	0.3688	1.74551e-68		4.81851		C11orf95	ENSG00000188070	chromosome 11 open reading frame 95 [Source:HGNC Symbol;Acc:HGNC:28449]	6e-06		C7H11orf95	ENSDARG00000088036	chromosome 11 open reading frame 95 [Source:HGNC Symbol;Acc:HGNC:28449]	0.0001		4040	3327	4137	2430	2786	3741		1313	969	1165	498	696	558
GSONMG00041549001		0.5785	9.87893e-06	0.3909	1.58149e-05		4.76096		MTF1	ENSG00000188786	metal-regulatory transcription factor 1 [Source:HGNC Symbol;Acc:HGNC:7428]	2e-17		mtf1	ENSDARG00000090180	metal-regulatory transcription factor 1 [Source:ZFIN;Acc:ZDB-GENE-020424-1]	1e-155		219	143	215	109	117	198		60	49	45	20	29	34
GSONMG00020599001		2.5349	1.02345e-58	2.7103	1.85651e-15		4.74917		ARAP3	ENSG00000120318	ArfGAP with RhoGAP domain, ankyrin repeat and PH domain 3 [Source:HGNC Symbol;Acc:HGNC:24097]	7e-64		arap3	ENSDARG00000076801	ArfGAP with RhoGAP domain, ankyrin repeat and PH domain 3 [Source:ZFIN;Acc:ZDB-GENE-091019-1]	1e-100		463	379	457	1114	1287	1770		92	80	49	277	283	260
GSONMG00051658001		0.2566	9.4594e-256	1.2801	0.00552168		4.66816		PPAP2B	ENSG00000162407	phosphatidic acid phosphatase type 2B [Source:HGNC Symbol;Acc:HGNC:9229]	5e-71		ppap2b	ENSDARG00000059933	phosphatidic acid phosphatase type 2B [Source:ZFIN;Acc:ZDB-GENE-060526-241]	2e-82		8339	6698	6752	1851	2324	2889		292	204	311	407	521	496
GSONMG00039123001		3.7929	5.48267e-50	2.3518	1.16208e-07		4.58723		PRODH	ENSG00000277196	proline dehydrogenase (oxidase) 1 [Source:HGNC Symbol;Acc:HGNC:9453]	2e-72		prodha	ENSDARG00000044804	proline dehydrogenase (oxidase) 1a [Source:ZFIN;Acc:ZDB-GENE-041008-73]	1e-119		132	124	162	558	625	820		43	37	47	109	142	162
GSONMG00014002001		0.1315	8.8124e-186	0.2255	2.67973e-21		4.56697		ZNF800	ENSG00000048405	zinc finger protein 800 [Source:HGNC Symbol;Acc:HGNC:27267]	1e-180		znf800a	ENSDARG00000004594	zinc finger protein 800a [Source:ZFIN;Acc:ZDB-GENE-041008-151]	6e-14		1238	973	1208	139	180	252		133	109	134	38	48	31
GSONMG00055083001		0.4671	2.98969e-13	0.3362	2.30546e-08		4.52302		ZEB2	ENSG00000169554	zinc finger E-box binding homeobox 2 [Source:HGNC Symbol;Acc:HGNC:14881]	0.0		zeb2b	ENSDARG00000078416	zinc finger E-box binding homeobox 2b [Source:ZFIN;Acc:ZDB-GENE-080717-1]	0.0		319	234	250	142	143	184		91	58	64	25	31	42
GSONMG00001534001		8.106	1.08298e-55	16.0123	2.4634e-15		4.47567		C4orf48	ENSG00000243449	chromosome 4 open reading frame 48 [Source:HGNC Symbol;Acc:HGNC:34437]	3e-28		C7H4orf48	ENSDARG00000089877	chromosome 4 open reading frame 48 [Source:HGNC Symbol;Acc:HGNC:34437]	8e-36		33	48	41	336	422	496		4	0	8	78	106	81
GSONMG00036249001		0.3689	1.96728e-61	0.3706	6.15925e-16		4.4718		PDGFRB	ENSG00000113721	platelet-derived growth factor receptor, beta polypeptide [Source:HGNC Symbol;Acc:HGNC:8804]	1e-120		pdgfrb	ENSDARG00000057345	platelet derived growth factor receptor beta [Source:ZFIN;Acc:ZDB-GENE-030805-2]	3e-89		1018	822	916	327	424	537		192	151	186	66	100	105
GSONMG00018116001		3.3714	5.7587e-109	2.6058	5.67402e-49		4.41265		LRRC8C	ENSG00000171488	leucine rich repeat containing 8 family, member C [Source:HGNC Symbol;Acc:HGNC:25075]	0.0		lrrc8c	ENSDARG00000059718	leucine rich repeat containing 8 family, member C [Source:ZFIN;Acc:ZDB-GENE-030131-2965]	0.0		1039	796	1175	3340	4130	5362		303	232	227	825	948	954
GSONMG00049457001		0.2669	1.79867e-54	0.3347	1.62668e-09		4.36984		SESN1	ENSG00000080546	sestrin 1 [Source:HGNC Symbol;Acc:HGNC:21595]	8e-64		sesn1	ENSDARG00000020693	sestrin 1 [Source:ZFIN;Acc:ZDB-GENE-040718-408]	6e-91		532	430	468	132	152	198		82	68	75	28	40	36
GSONMG00048027001		1.8659	1.48629e-06	3.0051	0.000162974		4.36788		PDXK	ENSG00000160209	pyridoxal (pyridoxine, vitamin B6) kinase [Source:HGNC Symbol;Acc:HGNC:8819]	1e-108		pdxkb	ENSDARG00000036546	pyridoxal (pyridoxine, vitamin B6) kinase b [Source:ZFIN;Acc:ZDB-GENE-030616-521]	1e-153		103	67	92	169	178	270		13	10	9	41	46	45
GSONMG00003345001		3.4555	2.48945e-59	2.9158	3.3588e-13		4.3404		LYRM5	ENSG00000205707	LYR motif containing 5 [Source:HGNC Symbol;Acc:HGNC:27052]	2e-22		lyrm5b	ENSDARG00000045827	LYR motif containing 5b [Source:ZFIN;Acc:ZDB-GENE-070424-20]	8e-35		198	164	177	620	771	962		50	42	35	154	175	180
GSONMG00061008001		0.7166	2.98734e-11	2.7205	3.96998e-17		4.33196		GRAMD1C	ENSG00000178075	GRAM domain containing 1C [Source:HGNC Symbol;Acc:HGNC:25252]	1e-145		GRAMD1C	ENSDARG00000076238	GRAM domain containing 1C [Source:HGNC Symbol;Acc:HGNC:25252]	0.0		1507	1165	1222	907	1141	1484		77	54	73	238	280	245
GSONMG00050732001		0.3903	1.2924e-71	0.5742	1.0683e-10		4.31738		SESN1	ENSG00000080546	sestrin 1 [Source:HGNC Symbol;Acc:HGNC:21595]	0.0		sesn1	ENSDARG00000020693	sestrin 1 [Source:ZFIN;Acc:ZDB-GENE-040718-408]	0.0		2476	2028	1915	845	1019	1303		310	261	300	225	233	230
GSONMG00079470001		0.5929	3.71399e-29	0.3612	5.81083e-42		4.3035		TMEM136	ENSG00000181264	transmembrane protein 136 [Source:HGNC Symbol;Acc:HGNC:28280]	1e-60		tmem136a	ENSDARG00000024920	transmembrane protein 136a [Source:ZFIN;Acc:ZDB-GENE-000607-58]	1e-88		1774	1401	1524	936	1154	1423		586	455	505	225	315	230
GSONMG00021425001		0.3993	1.09595e-31	0.5479	8.16722e-05		4.26607		DTX3L	ENSG00000163840	deltex 3 like, E3 ubiquitin ligase [Source:HGNC Symbol;Acc:HGNC:30323]	2e-71			ENSDARG00000075504		1e-124		811	560	672	250	294	498		107	100	92	53	81	93
GSONMG00072829001		0.3989	1.4818e-176	0.6522	1.08731e-21		4.25222		SASH1	ENSG00000111961	SAM and SH3 domain containing 1 [Source:HGNC Symbol;Acc:HGNC:19182]	0.0001		sash1a	ENSDARG00000007179	SAM and SH3 domain containing 1a [Source:ZFIN;Acc:ZDB-GENE-030131-9960]	2e-20		11785	9568	11271	4247	5296	6970		1449	1301	1292	1112	1255	1267
GSONMG00012839001		0.3494	8.35195e-38	0.411	1.09643e-08		4.24731		ZNF704	ENSG00000164684	zinc finger protein 704 [Source:HGNC Symbol;Acc:HGNC:32291]	1e-29		SLC2A4RG	ENSDARG00000077762	SLC2A4 regulator [Source:HGNC Symbol;Acc:HGNC:15930]	7e-46		588	433	603	187	237	291		108	81	91	50	55	53
GSONMG00052124001		3.8074	7.60684e-23	2.4766	7.98193e-05		4.2409		PHYHIP	ENSG00000168490	phytanoyl-CoA 2-hydroxylase interacting protein [Source:HGNC Symbol;Acc:HGNC:16865]	1e-162		PHYHIP	ENSDARG00000078176	phytanoyl-CoA 2-hydroxylase interacting protein [Source:HGNC Symbol;Acc:HGNC:16865]	0.0		87	43	58	271	282	328		18	21	19	69	68	61
GSONMG00044240001		0.3761	1.28757e-68	1.7287	0.000368522		4.06041		PDE3B	ENSG00000152270	phosphodiesterase 3B, cGMP-inhibited [Source:HGNC Symbol;Acc:HGNC:8779]	1e-104		PDE3B	ENSDARG00000062190	phosphodiesterase 3B, cGMP-inhibited [Source:HGNC Symbol;Acc:HGNC:8779]	1e-157		1576	1330	1602	594	631	925		100	48	62	155	206	134
GSONMG00011391001		0.8152	0.000422559	3.325	5.60275e-19		4.03458		PCDH18	ENSG00000189184	protocadherin 18 [Source:HGNC Symbol;Acc:HGNC:14268]	0.0		pcdh18b	ENSDARG00000052494	protocadherin 18b [Source:ZFIN;Acc:ZDB-GENE-080804-1]	0.0		1214	892	1033	820	964	1474		61	52	51	269	219	257
GSONMG00072812001		0.3635	2.51441e-72	0.5984	5.72058e-06		3.97604		ENC1	ENSG00000171617	ectodermal-neural cortex 1 (with BTB domain) [Source:HGNC Symbol;Acc:HGNC:3345]	0.0		enc1	ENSDARG00000035398	ectodermal-neural cortex 1 [Source:ZFIN;Acc:ZDB-GENE-060531-140]	0.0		1471	1124	1321	522	530	738		192	170	153	126	134	164
GSONMG00070124001		2.7356	2.65176e-21	1.9204	0.000368409		3.95866		TMEM100	ENSG00000166292	transmembrane protein 100 [Source:HGNC Symbol;Acc:HGNC:25607]	7e-07		TMEM100 (1 of 2)	ENSDARG00000087687	transmembrane protein 100 [Source:HGNC Symbol;Acc:HGNC:25607]	1e-06		115	90	133	333	353	477		41	26	38	81	97	99
GSONMG00067688001		1.3087	1.73351e-20	2.6314	9.7778e-203		3.95816		PLAT	ENSG00000104368	plasminogen activator, tissue [Source:HGNC Symbol;Acc:HGNC:9051]	0.0		plat	ENSDARG00000062707	plasminogen activator, tissue [Source:ZFIN;Acc:ZDB-GENE-081104-181]	0.0		49950	38929	42812	59284	67890	90086		5197	4181	4867	16323	18258	16974
GSONMG00018968001		1.9094	2.10394e-06	4.1362	8.6565e-06		3.95753												78	70	80	141	193	216		9	6	8	39	51	41
GSONMG00043730001		3.4412	4.1955e-171	2.7071	4.27895e-46		3.92851		CMKLR1	ENSG00000174600	chemokine-like receptor 1 [Source:HGNC Symbol;Acc:HGNC:2121]	2e-91		fpr1	ENSDARG00000042984	formyl peptide receptor 1 [Source:ZFIN;Acc:ZDB-GENE-121227-2]	0.0		950	703	838	2942	3503	4317		264	205	225	762	869	952
GSONMG00019177001		7.0771	2.41626e-41	7.1374	4.39204e-11		3.92821		LINGO3	ENSG00000220008	leucine rich repeat and Ig domain containing 3 [Source:HGNC Symbol;Acc:HGNC:21206]	0.0		lingo3a	ENSDARG00000061970	leucine rich repeat and Ig domain containing 3a [Source:ZFIN;Acc:ZDB-GENE-060503-54]	0.0		38	29	34	215	311	382		11	9	2	57	79	80
GSONMG00005117001		3.8486	2.84095e-26	9.3046	6.28548e-12		3.92505		SDHB	ENSG00000117118	succinate dehydrogenase complex, subunit B, iron sulfur (Ip) [Source:HGNC Symbol;Acc:HGNC:10681]	1e-172		sdhb	ENSDARG00000075768	succinate dehydrogenase complex, subunit B, iron sulfur (Ip) [Source:ZFIN;Acc:ZDB-GENE-030131-8005]	1e-177		66	50	60	243	274	331		8	3	5	61	74	69
GSONMG00002989001		0.345	1.672e-23	0.3792	1.89601e-05		3.92065		RIC8B	ENSG00000111785	RIC8 guanine nucleotide exchange factor B [Source:HGNC Symbol;Acc:HGNC:25555]	1e-169		ric8b	ENSDARG00000005972	resistance to inhibitors of cholinesterase 8 homolog B [Source:ZFIN;Acc:ZDB-GENE-030131-6435]	0.0		304	236	292	108	111	141		84	44	40	32	30	24
GSONMG00079570001		2.7026	2.34509e-65	1.8325	1.52012e-11		3.89975		ERMAP	ENSG00000164010	erythroblast membrane-associated protein (Scianna blood group) [Source:HGNC Symbol;Acc:HGNC:15743]	2e-17		btr21	ENSDARG00000013481	bloodthirsty-related gene family, member 21 [Source:ZFIN;Acc:ZDB-GENE-081031-80]	9e-27		488	404	502	1332	1483	1929		168	133	154	377	396	372
GSONMG00052735001		0.3139	6.72077e-30	0.3149	2.08154e-09		3.83694		IRF9	ENSG00000213928	interferon regulatory factor 9 [Source:HGNC Symbol;Acc:HGNC:6131]	7e-60		irf9	ENSDARG00000016457	interferon regulatory factor 9 [Source:ZFIN;Acc:ZDB-GENE-040912-165]	1e-74		331	307	314	101	124	154		79	77	58	29	36	28
GSONMG00009293001		3.9545	1.3746e-123	3.0189	2.04034e-30		3.81717		TRIM25	ENSG00000121060	tripartite motif containing 25 [Source:HGNC Symbol;Acc:HGNC:12932]	1e-36		ftr14	ENSDARG00000053293	finTRIM family, member 14 [Source:ZFIN;Acc:ZDB-GENE-060512-201]	1e-144		393	308	336	1433	1659	2059		124	96	87	387	430	455
GSONMG00013626001		0.1266	2.2588e-129	0.3692	5.3108e-08		3.80781		TRIM63	ENSG00000158022	tripartite motif containing 63, E3 ubiquitin protein ligase [Source:HGNC Symbol;Acc:HGNC:16007]	1e-127		TRIM63 (2 of 2)	ENSDARG00000086685	tripartite motif containing 63, E3 ubiquitin protein ligase [Source:HGNC Symbol;Acc:HGNC:16007]	0.0		1187	840	815	135	132	184		87	60	73	39	34	38
GSONMG00028395001		0.1328	2.01664e-44	0.123	5.08645e-16		3.77461		CHDH	ENSG00000016391	choline dehydrogenase [Source:HGNC Symbol;Acc:HGNC:24288]	0.0		chdh	ENSDARG00000075162	choline dehydrogenase [Source:ZFIN;Acc:ZDB-GENE-120111-1]	0.0		302	241	202	33	41	51		74	60	50	11	10	10
GSONMG00065048001		6.4593	1.51931e-40	6.0317	6.72245e-11		3.74027							CR847511.1	ENSDARG00000086238	Uncharacterized protein [Source:UniProtKB/TrEMBL;Acc:E7FDN6]	4e-06		38	29	47	251	286	394		5	14	9	78	69	87
GSONMG00073034001		3.2082	2.23357e-27	2.5009	9.91085e-07		3.72387		SNX20	ENSG00000167208	sorting nexin 20 [Source:HGNC Symbol;Acc:HGNC:30390]	7e-78		snx20	ENSDARG00000045554	sorting nexin 20 [Source:ZFIN;Acc:ZDB-GENE-100806-1]	1e-113		114	90	79	310	364	471		32	28	24	88	100	101
GSONMG00008791001		0.2734	2.4343e-162	0.6971	0.00015378		3.71667		UAP1L1	ENSG00000197355	UDP-N-acetylglucosamine pyrophosphorylase 1 like 1 [Source:HGNC Symbol;Acc:HGNC:28082]	0.0		uap1l1	ENSDARG00000013082	UDP-N-acteylglucosamine pyrophosphorylase 1, like 1 [Source:ZFIN;Acc:ZDB-GENE-040426-1056]	0.0		3004	2386	2435	734	881	1079		266	206	240	239	226	215
GSONMG00080606001		0.3371	4.90144e-64	0.4927	2.44175e-08		3.71293		SVIL	ENSG00000197321	supervillin [Source:HGNC Symbol;Acc:HGNC:11480]	0.0		svila	ENSDARG00000055075	supervillin a [Source:ZFIN;Acc:ZDB-GENE-990706-5]	0.0		1042	799	829	293	374	470		162	118	144	102	97	87
GSONMG00036983001		2.8477	3.7149e-118	2.9884	3.23285e-45		3.71142		TRIM25	ENSG00000121060	tripartite motif containing 25 [Source:HGNC Symbol;Acc:HGNC:12932]	7e-44		ftr67	ENSDARG00000031565	finTRIM family, member 67 [Source:ZFIN;Acc:ZDB-GENE-060312-27]	1e-132		881	659	733	2148	2641	3378		181	160	161	594	718	757
GSONMG00042075001		2.5654	9.07893e-67	3.2552	1.26089e-31		3.68511		LRRC58	ENSG00000163428	leucine rich repeat containing 58 [Source:HGNC Symbol;Acc:HGNC:26968]	1e-114		lrrc58b	ENSDARG00000063509	leucine rich repeat containing 58b [Source:ZFIN;Acc:ZDB-GENE-050309-29]	1e-171		544	426	450	1220	1458	1927		107	70	85	343	429	400
GSONMG00014587001		2.1523	4.31824e-89	6.3047	2.1229e-205		3.67872		RAD54L2	ENSG00000164080	RAD54-like 2 (S. cerevisiae) [Source:HGNC Symbol;Acc:HGNC:29123]	0.0		rad54l2	ENSDARG00000063031	RAD54-like 2 (S. cerevisiae) [Source:ZFIN;Acc:ZDB-GENE-030131-3097]	0.0		3292	2350	3012	6309	7213	9967		234	194	261	1834	2100	2052
GSONMG00058180001		1.8019	7.87726e-24	5.7268	4.83019e-43		3.64804		PPAP2C	ENSG00000141934	phosphatidic acid phosphatase type 2C [Source:HGNC Symbol;Acc:HGNC:9230]	4e-64		PPAP2C (1 of 2)	ENSDARG00000002231	phosphatidic acid phosphatase type 2C [Source:HGNC Symbol;Acc:HGNC:9230]	5e-85		618	562	551	1019	1296	1648		40	41	48	294	356	371
GSONMG00007873001		0.3741	1.42289e-21	0.5379	0.00237126		3.62966		JAG1	ENSG00000101384	jagged 1 [Source:HGNC Symbol;Acc:HGNC:6188]	1e-46		jag1b	ENSDARG00000013168	jagged 1b [Source:ZFIN;Acc:ZDB-GENE-011128-4]	8e-43		320	279	341	129	123	194		62	45	49	34	35	46
GSONMG00029950001		1.961	2.87196e-72	4.3034	4.502e-231		3.602		PLIN2	ENSG00000147872	perilipin 2 [Source:HGNC Symbol;Acc:HGNC:248]	1e-157		plin2	ENSDARG00000042332	perilipin 2 [Source:ZFIN;Acc:ZDB-GENE-050913-12]	1e-154		6554	4951	5091	11016	13087	16885		639	523	642	3327	3726	3634
GSONMG00029989001		3.44	1.1626e-175	3.2931	1.6485e-118		3.585		TRIM25	ENSG00000121060	tripartite motif containing 25 [Source:HGNC Symbol;Acc:HGNC:12932]	9e-40		ftr14	ENSDARG00000053293	finTRIM family, member 14 [Source:ZFIN;Acc:ZDB-GENE-060512-201]	1e-121		1631	1356	1726	5491	6689	8273		422	387	375	1585	1935	1861
GSONMG00071170001		0.8229	9.3786e-05	3.6121	8.56929e-30	yes	3.55961		MAP3K5	ENSG00000197442	mitogen-activated protein kinase kinase kinase 5 [Source:HGNC Symbol;Acc:HGNC:6857]	0.0		map3k5	ENSDARG00000005416	mitogen-activated protein kinase kinase kinase 5 [Source:ZFIN;Acc:ZDB-GENE-030827-3]	0.0		1437	1126	1400	1087	1348	1680		92	63	64	380	368	332
GSONMG00036982001		3.0286	1.7187e-144	2.67	8.0532e-149		3.48006		TRIM16	ENSG00000221926	tripartite motif containing 16 [Source:HGNC Symbol;Acc:HGNC:17241]	1e-48		ftr16	ENSDARG00000032043	finTRIM family, member 16 [Source:ZFIN;Acc:ZDB-GENE-070912-126]	0.0		12402	10435	13045	39259	41449	56128		3540	3360	3167	10844	13088	13248
GSONMG00031731001		0.2575	2.10122e-83	0.4063	7.25488e-14		3.39743		TBX2	ENSG00000121068	T-box 2 [Source:HGNC Symbol;Acc:HGNC:11597]	3e-59		tbx2b	ENSDARG00000006120	T-box 2b [Source:ZFIN;Acc:ZDB-GENE-990726-27]	2e-98		1119	911	870	271	281	390		179	142	146	79	96	86
GSONMG00074235001		4.294	1.01994e-44	3.3542	2.06088e-11		3.38927		SULT6B1	ENSG00000138068	sulfotransferase family, cytosolic, 6B, member 1 [Source:HGNC Symbol;Acc:HGNC:33433]	1e-90		sult6b1	ENSDARG00000086826	sulfotransferase family, cytosolic, 6b, member 1 [Source:ZFIN;Acc:ZDB-GENE-050417-228]	1e-124		97	69	83	344	429	582		31	18	32	108	141	125
GSONMG00003989001		2.8317	4.3522e-222	2.71	6.3709e-205		3.36693		TRIM16	ENSG00000221926	tripartite motif containing 16 [Source:HGNC Symbol;Acc:HGNC:17241]	7e-32		ftr23	ENSDARG00000067985	finTRIM family, member 23 [Source:ZFIN;Acc:ZDB-GENE-070912-322]	8e-75		7013	5509	6467	18875	21206	27516		1857	1568	1650	5671	6683	6596
GSONMG00057803001		4.3652	3.06537e-29	4.177	2.60928e-09		3.36063		ERICH3	ENSG00000178965	glutamate-rich 3 [Source:HGNC Symbol;Acc:HGNC:25346]	1e-136		ERICH3	ENSDARG00000069262	glutamate-rich 3 [Source:HGNC Symbol;Acc:HGNC:25346]	0.0		52	54	53	219	272	399		22	9	12	78	75	91
GSONMG00072629001		1.2863	0.00405783	4.7905	7.86763e-15		3.31906		KIAA0319L	ENSG00000142687	KIAA0319-like [Source:HGNC Symbol;Acc:HGNC:30071]	0.0		si:ch211-193k19.1	ENSDARG00000035660	si:ch211-193k19.1 [Source:ZFIN;Acc:ZDB-GENE-060503-110]	0.0		273	235	266	306	414	550		16	23	15	109	127	122
GSONMG00080601001		0.392	2.19357e-20	0.5039	0.00070683		3.28696		SVIL	ENSG00000197321	supervillin [Source:HGNC Symbol;Acc:HGNC:11480]	8e-28		svila	ENSDARG00000055075	supervillin a [Source:ZFIN;Acc:ZDB-GENE-990706-5]	3e-57		323	238	299	116	126	184		62	48	65	38	32	51
GSONMG00079627001		20.53	3.75643e-49	24.2209	2.74517e-15		3.28318		AKR1B1	ENSG00000085662	aldo-keto reductase family 1, member B1 (aldose reductase) [Source:HGNC Symbol;Acc:HGNC:381]	1e-117			ENSDARG00000045598		1e-127		9	5	22	236	318	379		2	3	3	75	100	93
GSONMG00047303001		5.1294	1.02274e-32	6.1974	1.33655e-11		3.28127		EFEMP2	ENSG00000172638	EGF containing fibulin-like extracellular matrix protein 2 [Source:HGNC Symbol;Acc:HGNC:3219]	4e-06		efemp2b	ENSDARG00000020811	EGF containing fibulin-like extracellular matrix protein 2b [Source:ZFIN;Acc:ZDB-GENE-030219-125]	1e-05		41	46	45	238	274	344		18	5	6	73	84	87
GSONMG00080605001		0.3054	5.43034e-31	0.5169	0.00225274		3.27898		SVIL	ENSG00000197321	supervillin [Source:HGNC Symbol;Acc:HGNC:11480]	2e-88		svila	ENSDARG00000055075	supervillin a [Source:ZFIN;Acc:ZDB-GENE-990706-5]	1e-109		413	324	303	108	116	179		41	61	58	42	39	34
GSONMG00080603001		0.354	1.95653e-39	0.4145	1.20943e-08		3.26138		SVIL	ENSG00000197321	supervillin [Source:HGNC Symbol;Acc:HGNC:11480]	6e-30		svila	ENSDARG00000055075	supervillin a [Source:ZFIN;Acc:ZDB-GENE-990706-5]	7e-46		570	523	557	187	236	322		150	123	102	43	81	91
GSONMG00027418001		1.6746	4.64498e-20	4.022	2.34228e-36		3.23782		TOB1	ENSG00000141232	transducer of ERBB2, 1 [Source:HGNC Symbol;Acc:HGNC:11979]	1e-174		tob1a	ENSDARG00000032619	transducer of ERBB2, 1a [Source:ZFIN;Acc:ZDB-GENE-031030-4]	1e-178		687	586	582	1053	1226	1658		74	53	79	322	419	402
GSONMG00078878001		1.6032	2.38035e-06	3.2932	6.20351e-09		3.2286		HPD	ENSG00000158104	4-hydroxyphenylpyruvate dioxygenase [Source:HGNC Symbol;Acc:HGNC:5147]	0.0		hpdb	ENSDARG00000044935	4-hydroxyphenylpyruvate dioxygenase b [Source:ZFIN;Acc:ZDB-GENE-040808-62]	0.0		184	131	155	242	298	415		25	18	18	81	97	98
GSONMG00056788001		3.5536	6.37749e-50	3.6101	2.27996e-20		3.20319		TOB2	ENSG00000183864	transducer of ERBB2, 2 [Source:HGNC Symbol;Acc:HGNC:11980]	7e-93		tob1b	ENSDARG00000021372	transducer of ERBB2, 1b [Source:ZFIN;Acc:ZDB-GENE-040426-2151]	7e-72		157	160	180	559	762	928		41	47	44	218	223	216
GSONMG00033988001		5.2482	0	4.4743	8.5231e-228		3.15056		TXNRD3	ENSG00000197763	thioredoxin reductase 3 [Source:HGNC Symbol;Acc:HGNC:20667]	0.0		txnrd1	ENSDARG00000017864	thioredoxin reductase 1 [Source:ZFIN;Acc:ZDB-GENE-030327-2]	0.0		1397	1073	1421	6765	8207	10859		463	380	405	2350	2695	2638
GSONMG00052633001		0.0821	0	0.1973	2.99174e-42		3.13995		RASGEF1B	ENSG00000138670	RasGEF domain family, member 1B [Source:HGNC Symbol;Acc:HGNC:24881]	0.0		rasgef1bb	ENSDARG00000044251	RasGEF domain family, member 1Bb [Source:ZFIN;Acc:ZDB-GENE-040801-220]	0.0		2181	1829	1842	183	182	241		254	213	203	57	69	56
GSONMG00051302001		3.3384	7.4792e-121	3.1451	2.96507e-28		3.10687		TRIM25	ENSG00000121060	tripartite motif containing 25 [Source:HGNC Symbol;Acc:HGNC:12932]	1e-38		ftr67	ENSDARG00000031565	finTRIM family, member 67 [Source:ZFIN;Acc:ZDB-GENE-060312-27]	2e-98		1465	1273	1691	5075	5741	7940		402	444	451	1596	1999	2086
GSONMG00068103001		0.3364	1.0539e-128	1.4047	7.83614e-11		3.07402		RHOB	ENSG00000143878	ras homolog family member B [Source:HGNC Symbol;Acc:HGNC:668]	1e-129		rhoab	ENSDARG00000094673	ras homolog gene family, member Ab [Source:ZFIN;Acc:ZDB-GENE-040322-2]	1e-120		11935	9355	9115	3650	4049	5129		697	628	709	1192	1414	1340
GSONMG00016837001		0.3547	1.08783e-72	0.5324	3.4365e-10		3.0715		C20orf27	ENSG00000101220	chromosome 20 open reading frame 27 [Source:HGNC Symbol;Acc:HGNC:15873]	9e-70		C7H20orf27 (1 of 2)	ENSDARG00000076239	chromosome 20 open reading frame 27 [Source:HGNC Symbol;Acc:HGNC:15873]	4e-85		1369	1062	1117	442	481	665		244	181	238	144	177	165
GSONMG00059880001		0.2596	1.4515e-28	0.3629	1.59886e-05		3.05273		GUCY2C	ENSG00000070019	guanylate cyclase 2C [Source:HGNC Symbol;Acc:HGNC:4688]	3e-52		gucy2c	ENSDARG00000014320	guanylate cyclase 2C [Source:ZFIN;Acc:ZDB-GENE-091118-67]	0.0		320	216	238	57	77	122		65	47	44	34	28	15
GSONMG00008689001		2.8892	1.1148e-133	2.8539	1.89579e-91		3.02846		TRIM25	ENSG00000121060	tripartite motif containing 25 [Source:HGNC Symbol;Acc:HGNC:12932]	7e-36		ftr14	ENSDARG00000053293	finTRIM family, member 14 [Source:ZFIN;Acc:ZDB-GENE-060512-201]	1e-103		1870	1598	1870	5500	5921	8038		582	422	540	1767	2174	2124
GSONMG00028757001		3.106	1.19669e-69	3.7648	4.07594e-35		3.02479		SLC7A11	ENSG00000151012	solute carrier family 7 (anionic amino acid transporter light chain, xc- system), member 11 [Source:HGNC Symbol;Acc:HGNC:11059]	0.0		CU367845.1	ENSDARG00000071384	Uncharacterized protein; Uncharacterized protein [Source:UniProtKB/TrEMBL;Acc:E7F3W8]	0.0		315	258	323	909	1138	1480		83	59	69	326	408	359
GSONMG00071842001		4.756	9.77899e-45	7.4387	5.37109e-20		3.02074		ARID3A	ENSG00000116017	AT rich interactive domain 3A (BRIGHT-like) [Source:HGNC Symbol;Acc:HGNC:3031]	1e-24		arid3b	ENSDARG00000070474	AT rich interactive domain 3B (Bright like) [Source:ZFIN;Acc:ZDB-GENE-070209-182]	7e-44		75	72	81	408	419	533		26	6	10	128	144	152
GSONMG00052812001		2.4978	6.98278e-08	3.1628	8.64956e-05		3.02051		HORMAD1	ENSG00000143452	HORMA domain containing 1 [Source:HGNC Symbol;Acc:HGNC:25245]	1e-104		hormad1	ENSDARG00000040254	HORMA domain containing 1 [Source:ZFIN;Acc:ZDB-GENE-040718-49]	1e-139		37	54	66	134	175	189		14	4	18	54	47	54
GSONMG00045473001		0.2096	0	0.4608	1.06876e-33		3.01686		PAPPA	ENSG00000182752	pregnancy-associated plasma protein A, pappalysin 1 [Source:HGNC Symbol;Acc:HGNC:8602]	6e-59		pappaa	ENSDARG00000059544	pregnancy-associated plasma protein A, pappalysin 1a [Source:ZFIN;Acc:ZDB-GENE-121113-1]	5e-84		5166	4338	4812	1037	1211	1543		739	532	598	377	402	401
GSONMG00069725001		4.1737	3.7659e-244	7.6815	7.022e-173		3.01674		NFATC1	ENSG00000131196	nuclear factor of activated T-cells, cytoplasmic, calcineurin-dependent 1 [Source:HGNC Symbol;Acc:HGNC:7775]	0.0		nfatc1	ENSDARG00000036168	nuclear factor of activated T-cells, cytoplasmic, calcineurin-dependent 1 [Source:ZFIN;Acc:ZDB-GENE-060503-677]	0.0		975	780	965	3671	4705	6009		149	144	129	1497	1556	1402
GSONMG00013921001		6.0108	5.91195e-12	0.4033	4.11612e-05		2.96198		FZD9	ENSG00000188763	frizzled class receptor 9 [Source:HGNC Symbol;Acc:HGNC:4047]	0.0		fzd9b	ENSDARG00000014673	frizzled homolog 9b [Source:ZFIN;Acc:ZDB-GENE-000906-4]	0.0		10	9	16	63	76	133		46	48	57	31	25	28
GSONMG00013427001		0.245	6.86454e-23	0.3641	0.000146389		2.96089		SLC27A2	ENSG00000140284	solute carrier family 27 (fatty acid transporter), member 2 [Source:HGNC Symbol;Acc:HGNC:10996]	0.0002		slc27a6	ENSDARG00000046053	solute carrier family 27 (fatty acid transporter), member 6 [Source:ZFIN;Acc:ZDB-GENE-060825-27]	1e-108		201	162	212	59	57	59		45	31	37	12	29	16
GSONMG00062595001		1.7512	8.017e-33	2.5038	1.44396e-51		2.95325		OCRL	ENSG00000122126	oculocerebrorenal syndrome of Lowe [Source:HGNC Symbol;Acc:HGNC:8108]	0.0		ocrl	ENSDARG00000078106	oculocerebrorenal syndrome of Lowe [Source:ZFIN;Acc:ZDB-GENE-061110-61]	0.0		1974	1590	2091	3255	3886	5448		386	379	386	1301	1435	1240
GSONMG00075736001		2.7434	1.55406e-89	8.5967	9.5474e-123		2.90574		KANK1	ENSG00000107104	KN motif and ankyrin repeat domains 1 [Source:HGNC Symbol;Acc:HGNC:19309]	4e-43		kank3	ENSDARG00000076566	KN motif and ankyrin repeat domains 3 [Source:ZFIN;Acc:ZDB-GENE-081105-185]	0.0		925	605	809	2130	2533	3420		72	73	75	765	907	938
GSONMG00003064001		3.1192	2.0596e-163	2.9762	5.4356e-127		2.9029		TRIM25	ENSG00000121060	tripartite motif containing 25 [Source:HGNC Symbol;Acc:HGNC:12932]	1e-37		ftr67	ENSDARG00000031565	finTRIM family, member 67 [Source:ZFIN;Acc:ZDB-GENE-060312-27]	2e-95		4219	3618	4566	12950	15735	20351		1276	1204	1371	4737	5533	5588
GSONMG00014793001		1.8885	9.07988e-80	6.3284	0		2.88634		HMOX1	ENSG00000100292	heme oxygenase (decycling) 1 [Source:HGNC Symbol;Acc:HGNC:5013]	6e-61		hmox1a	ENSDARG00000027529	heme oxygenase (decycling) 1a [Source:ZFIN;Acc:ZDB-GENE-030131-3102]	1e-113		5783	4641	4977	9990	11251	15548		516	384	474	3539	4258	4171
GSONMG00054958001		0.348	3.51754e-70	0.4048	9.61242e-22		2.88054		ACVRL1	ENSG00000139567	activin A receptor type II-like 1 [Source:HGNC Symbol;Acc:HGNC:175]	0.0		acvrl1	ENSDARG00000018179	activin A receptor type II-like 1 [Source:ZFIN;Acc:ZDB-GENE-021003-1]	0.0		1172	882	1015	352	406	596		292	255	241	129	167	144
GSONMG00065451001		0.2124	2.4237e-68	0.5341	0.000150309		2.81506		PRKG1	ENSG00000185532	protein kinase, cGMP-dependent, type I [Source:HGNC Symbol;Acc:HGNC:9414]	0.0		prkg1b	ENSDARG00000031702	protein kinase, cGMP-dependent, type Ib [Source:ZFIN;Acc:ZDB-GENE-080225-40]	0.0		768	583	553	114	174	227		79	71	81	54	55	61
GSONMG00069726001		4.2287	1.91087e-48	8.0517	1.21747e-25		2.81288		NFATC1	ENSG00000131196	nuclear factor of activated T-cells, cytoplasmic, calcineurin-dependent 1 [Source:HGNC Symbol;Acc:HGNC:7775]	4e-30		nfatc1	ENSDARG00000036168	nuclear factor of activated T-cells, cytoplasmic, calcineurin-dependent 1 [Source:ZFIN;Acc:ZDB-GENE-060503-677]	1e-72		103	77	100	390	488	617		15	14	16	169	156	172
GSONMG00067393001		1.5044	0.000201967	2.8522	2.95728e-07		2.8075		VAMP2	ENSG00000220205	vesicle-associated membrane protein 2 (synaptobrevin 2) [Source:HGNC Symbol;Acc:HGNC:12643]	2e-08		vamp5	ENSDARG00000068262	vesicle-associated membrane protein 5 [Source:ZFIN;Acc:ZDB-GENE-030131-4209]	1e-19		145	135	143	216	274	313		33	18	18	80	97	92
GSONMG00044222001		2.4498	1.44151e-09	3.6135	6.22615e-07		2.74811		RERGL	ENSG00000111404	RERG/RAS-like [Source:HGNC Symbol;Acc:HGNC:26213]	5e-74		rerglb	ENSDARG00000054324	RERG/RAS-like b [Source:ZFIN;Acc:ZDB-GENE-040724-73]	1e-125		70	43	86	180	181	248		14	19	9	82	64	62
GSONMG00007977001		0.3443	1.81978e-71	0.3618	9.73578e-27		2.73826		TRAM1	ENSG00000067167	translocation associated membrane protein 1 [Source:HGNC Symbol;Acc:HGNC:20568]	1e-164		zgc:113278	ENSDARG00000037813	zgc:113278 [Source:ZFIN;Acc:ZDB-GENE-050327-66]	0.0		1089	860	944	323	405	534		352	247	270	144	143	143
GSONMG00031982001		2.0659	1.50605e-17	3.4596	2.31009e-19		2.67972		DHRS13	ENSG00000167536	dehydrogenase/reductase (SDR family) member 13 [Source:HGNC Symbol;Acc:HGNC:28326]	5e-96		dhrs13b	ENSDARG00000031814	dehydrogenase/reductase (SDR family) member 13b [Source:ZFIN;Acc:ZDB-GENE-040801-253]	1e-149		267	256	215	532	640	751		65	42	36	188	249	242
GSONMG00082547001		0.2592	1.1213e-263	0.4169	3.46564e-79		2.64818		SH3PXD2A	ENSG00000107957	SH3 and PX domains 2A [Source:HGNC Symbol;Acc:HGNC:23664]	0.0004		sh3pxd2aa	ENSDARG00000060148	SH3 and PX domains 2Aa [Source:ZFIN;Acc:ZDB-GENE-060503-271]	0.0001		8916	6879	7075	1968	2347	3189		1799	1398	1435	828	1001	825
GSONMG00070132001		3.1582	6.8556e-80	3.4501	5.5248e-39		2.64337		MXRA7	ENSG00000182534	matrix-remodelling associated 7 [Source:HGNC Symbol;Acc:HGNC:7541]	1e-10		mxra7	ENSDARG00000095300	matrix-remodelling associated 7 [Source:ZFIN;Acc:ZDB-GENE-041014-95]	2e-13		356	300	317	1042	1247	1593		115	89	87	439	463	475
GSONMG00030039001		0.2777	4.43158e-31	0.4331	3.56716e-05		2.63875							si:ch211-195h23.3	ENSDARG00000068431	si:ch211-195h23.3 [Source:ZFIN;Acc:ZDB-GENE-070912-174]	9e-25		319	225	287	76	99	115		71	44	59	36	38	29
GSONMG00076273001		0.3007	1.0337e-129	1.6653	6.78342e-06		2.6382		FAM65A	ENSG00000039523	family with sequence similarity 65, member A [Source:HGNC Symbol;Acc:HGNC:25836]	1e-166		fam65a	ENSDARG00000062178	family with sequence similarity 65, member A [Source:ZFIN;Acc:ZDB-GENE-050420-32]	0.0		2361	1844	1960	607	708	1041		107	123	132	284	296	254
GSONMG00029848001		0.2407	5.3874e-172	0.563	2.88762e-11		2.6378		EZH1	ENSG00000108799	enhancer of zeste 1 polycomb repressive complex 2 subunit [Source:HGNC Symbol;Acc:HGNC:3526]	1e-168		ezh1	ENSDARG00000037894	enhancer of zeste homolog 1 (Drosophila) [Source:ZFIN;Acc:ZDB-GENE-050114-1]	1e-175		2305	1842	1895	475	609	755		325	256	264	195	253	207
GSONMG00017934001		0.0935	5.272e-143	0.2931	3.10217e-10		2.62806		SOX4	ENSG00000124766	SRY (sex determining region Y)-box 4 [Source:HGNC Symbol;Acc:HGNC:11200]	2e-19		sox4a	ENSDARG00000004588	SRY-box containing gene 4a [Source:ZFIN;Acc:ZDB-GENE-030131-8290]	1e-106		802	605	663	56	85	104		94	57	66	26	34	27
GSONMG00028126001		0.3882	1.87635e-37	0.5691	6.50092e-06		2.62473		TRIM23	ENSG00000113595	tripartite motif containing 23 [Source:HGNC Symbol;Acc:HGNC:660]	0.0		trim23	ENSDARG00000069420	tripartite motif containing 23 [Source:ZFIN;Acc:ZDB-GENE-060929-804]	0.0		728	556	573	227	285	404		146	119	150	100	128	98
GSONMG00039939001		0.0959	1.07899e-75	0.4296	0.00153696		2.6233		NDRG1	ENSG00000104419	N-myc downstream regulated 1 [Source:HGNC Symbol;Acc:HGNC:7679]	1e-171		ndrg1a	ENSDARG00000032849	N-myc downstream regulated gene 1a [Source:ZFIN;Acc:ZDB-GENE-030826-34]	0.0		623	496	381	40	72	70		27	36	46	24	20	21
GSONMG00005791001		2.4311	9.19241e-07	2.8063	0.000807269		2.60002		TSPAN33	ENSG00000158457	tetraspanin 33 [Source:HGNC Symbol;Acc:HGNC:28743]	2e-93		tspan33	ENSDARG00000004497	tetraspanin 33 [Source:ZFIN;Acc:ZDB-GENE-040718-361]	3e-89		37	33	41	89	120	131		14	13	5	41	43	39
GSONMG00040639001		3.0535	1.57178e-38	3.4613	1.27387e-06		2.59663		STX12	ENSG00000117758	syntaxin 12 [Source:HGNC Symbol;Acc:HGNC:11430]	1e-108		stx12l	ENSDARG00000044605	syntaxin 12, like [Source:ZFIN;Acc:ZDB-GENE-110715-1]	1e-148		183	192	222	617	790	898		36	70	67	263	270	309
GSONMG00005443001		0.2833	5.91897e-27	0.2882	6.3039e-10		2.59585		WIZ	ENSG00000011451	widely interspaced zinc finger motifs [Source:HGNC Symbol;Acc:HGNC:30917]	3e-07		WIZ (1 of 2)	ENSDARG00000086761	widely interspaced zinc finger motifs [Source:HGNC Symbol;Acc:HGNC:30917]	3e-10		270	200	233	69	78	104		108	59	64	36	29	25
GSONMG00049195001		0.2547	6.09105e-48	0.5162	0.00018511		2.59026		PRF1	ENSG00000180644	perforin 1 (pore forming protein) [Source:HGNC Symbol;Acc:HGNC:9360]	7e-86		prf1.5	ENSDARG00000037598	perforin 1.5 [Source:ZFIN;Acc:ZDB-GENE-081105-3]	0.0		490	382	392	118	117	171		71	70	66	39	53	56
GSONMG00004232001		0.2671	2.85395e-57	0.5415	0.000297632		2.58687		TMEM132C	ENSG00000181234	transmembrane protein 132C [Source:HGNC Symbol;Acc:HGNC:25436]	0.0		si:dkey-112m2.1	ENSDARG00000074863	si:dkey-112m2.1 [Source:ZFIN;Acc:ZDB-GENE-091116-15]	0.0		558	458	512	134	173	209		74	96	80	53	78	58
GSONMG00075055001		2.5007	1.44226e-39	3.5145	5.05348e-27		2.58357		PCNXL2	ENSG00000135749	pecanex-like 2 (Drosophila) [Source:HGNC Symbol;Acc:HGNC:8736]	2e-19		pcnxl2	ENSDARG00000055698	pecanex-like 2 (Drosophila) [Source:ZFIN;Acc:ZDB-GENE-090312-150]	0.0		324	227	301	716	883	1078		80	55	67	319	303	349
GSONMG00078445001		2.0328	1.43678e-09	5.6458	6.33784e-14		2.56256		RNF128	ENSG00000133135	ring finger protein 128, E3 ubiquitin protein ligase [Source:HGNC Symbol;Acc:HGNC:21153]	2e-92		rnf128a	ENSDARG00000016867	ring finger protein 128a [Source:ZFIN;Acc:ZDB-GENE-030131-1044]	1e-108		132	75	127	228	268	356		8	14	18	97	101	115
GSONMG00008341001		2.8676	7.48999e-75	3.6285	4.63547e-55		2.55908		FKBP1C	ENSG00000198225	FK506 binding protein 1C [Source:HGNC Symbol;Acc:HGNC:21376]	3e-45		fkbp1ab	ENSDARG00000033567	FK506 binding protein 1Ab [Source:ZFIN;Acc:ZDB-GENE-040927-9]	3e-51		582	399	462	1465	1614	2103		128	132	122	587	676	650
GSONMG00022761001		0.3069	3.76924e-24	0.4719	0.000513422		2.55873		KCTD15	ENSG00000153885	potassium channel tetramerization domain containing 15 [Source:HGNC Symbol;Acc:HGNC:23297]	1e-144		kctd15a	ENSDARG00000045893	potassium channel tetramerisation domain containing 15a [Source:ZFIN;Acc:ZDB-GENE-041010-105]	1e-146		296	214	229	66	101	120		58	66	37	34	39	32
GSONMG00029849001		0.2495	1.575e-227	0.5895	1.57459e-16		2.55051		EZH1	ENSG00000108799	enhancer of zeste 1 polycomb repressive complex 2 subunit [Source:HGNC Symbol;Acc:HGNC:3526]	1e-128		ezh1	ENSDARG00000037894	enhancer of zeste homolog 1 (Drosophila) [Source:ZFIN;Acc:ZDB-GENE-050114-1]	0.0		4197	3294	3470	865	1148	1453		579	474	514	366	476	432
GSONMG00053739001		0.1702	8.06422e-25	0.1844	2.95725e-08		2.52955		CRACR2A	ENSG00000130038	calcium release activated channel regulator 2A [Source:HGNC Symbol;Acc:HGNC:28657]	3e-45		CABZ01062083.1	ENSDARG00000068231	Uncharacterized protein [Source:UniProtKB/TrEMBL;Acc:E7F1M7]	0.0		174	115	142	18	34	41		59	23	54	9	7	18
GSONMG00073334001		1.5261	3.87956e-16	3.5471	5.24098e-51		2.50328		HEBP1	ENSG00000013583	heme binding protein 1 [Source:HGNC Symbol;Acc:HGNC:17176]	5e-18		soul4	ENSDARG00000074783	heme-binding protein soul4 [Source:ZFIN;Acc:ZDB-GENE-110718-1]	1e-116		1057	812	860	1466	1577	2208		149	107	148	592	760	623
GSONMG00047856001		0.8226	0.000835304	3.4402	3.72463e-26		2.50039		CDC42EP4	ENSG00000179604	CDC42 effector protein (Rho GTPase binding) 4 [Source:HGNC Symbol;Acc:HGNC:17147]	3e-57		cdc42ep4b	ENSDARG00000045036	CDC42 effector protein (Rho GTPase binding) 4b [Source:ZFIN;Acc:ZDB-GENE-091008-2]	1e-114		857	669	808	654	776	991		59	65	68	291	318	303
GSONMG00062643001		0.1454	3.5714e-191	0.4358	1.55734e-10		2.49519		SLC43A2	ENSG00000167703	solute carrier family 43 (amino acid system L transporter), member 2 [Source:HGNC Symbol;Acc:HGNC:23087]	0.0		slc43a2a	ENSDARG00000036848	solute carrier family 43, member 2a [Source:ZFIN;Acc:ZDB-GENE-040426-964]	0.0		1329	1015	1250	173	215	272		174	119	122	71	92	85
GSONMG00027014001		0.2611	1.821e-252	0.5141	1.73486e-25	yes	2.48501		TNFSF10	ENSG00000121858	tumor necrosis factor (ligand) superfamily, member 10 [Source:HGNC Symbol;Acc:HGNC:11925]	5e-31		tnfsf10l3	ENSDARG00000032746	tumor necrosis factor (ligand) superfamily, member 10 like 3 [Source:ZFIN;Acc:ZDB-GENE-070606-1]	1e-149		3941	3094	3415	921	1091	1435		683	522	636	398	486	419
GSONMG00052681001		1.8744	3.37373e-19	2.9871	6.01986e-18		2.48488		SSUH2	ENSG00000125046	ssu-2 homolog (C. elegans) [Source:HGNC Symbol;Acc:HGNC:24809]	7e-10		SSUH2	ENSDARG00000040938	ssu-2 homolog (C. elegans) [Source:HGNC Symbol;Acc:HGNC:24809]	4e-28		360	284	363	592	787	1018		94	65	61	258	271	370
GSONMG00082311001		0.3954	1.14024e-41	0.6667	4.41518e-05		2.43588		B3GALTL	ENSG00000187676	beta 1,3-galactosyltransferase-like [Source:HGNC Symbol;Acc:HGNC:20207]	1e-134		b3galtlb	ENSDARG00000077740	beta 1,3-galactosyltransferase-like b [Source:ZFIN;Acc:ZDB-GENE-091204-128]	1e-124		1052	968	923	368	523	586		246	189	187	187	186	195
GSONMG00077093001		4.8049	1.02739e-84	5.9434	2.18978e-45		2.43032		ETHE1	ENSG00000105755	ethylmalonic encephalopathy 1 [Source:HGNC Symbol;Acc:HGNC:23287]	1e-107		ethe1	ENSDARG00000005713	ethylmalonic encephalopathy 1 [Source:ZFIN;Acc:ZDB-GENE-040426-2503]	1e-142		190	116	146	704	912	1114		49	46	34	323	406	328
GSONMG00077721001		0.3353	9.5688e-117	1.3131	0.00370664		2.42017		LYPD6B	ENSG00000150556	LY6/PLAUR domain containing 6B [Source:HGNC Symbol;Acc:HGNC:27018]	9e-68		lypd6b	ENSDARG00000077643	LY6/PLAUR domain containing 6B [Source:ZFIN;Acc:ZDB-GENE-050522-38]	1e-66		2343	1842	1971	723	833	1041		192	162	205	290	363	361
GSONMG00038002001		0.3068	2.21927e-13	0.4032	0.00103448		2.41727							si:ch211-195h23.3	ENSDARG00000068431	si:ch211-195h23.3 [Source:ZFIN;Acc:ZDB-GENE-070912-174]	4e-44		155	100	136	45	38	68		34	37	34	18	30	11
GSONMG00000747001		1.25	2.13707e-05	3.0044	5.56766e-43		2.40551		BBS12	ENSG00000181004	Bardet-Biedl syndrome 12 [Source:HGNC Symbol;Acc:HGNC:26648]	1e-108		bbs12	ENSDARG00000016112	Bardet-Biedl syndrome 12 [Source:ZFIN;Acc:ZDB-GENE-070626-3]	1e-36		1281	991	1042	1471	1561	2188		156	166	170	642	694	705
GSONMG00065449001		0.2685	3.23592e-57	0.5843	5.52208e-05		2.3927		PRKG1	ENSG00000185532	protein kinase, cGMP-dependent, type I [Source:HGNC Symbol;Acc:HGNC:9414]	1e-139		prkg1b	ENSDARG00000031702	protein kinase, cGMP-dependent, type Ib [Source:ZFIN;Acc:ZDB-GENE-080225-40]	1e-139		841	671	590	189	226	299		118	114	115	84	94	102
GSONMG00080547001		0.3929	2.20003e-64	0.4599	1.76185e-28		2.39242		RNF122	ENSG00000133874	ring finger protein 122 [Source:HGNC Symbol;Acc:HGNC:21147]	2e-39		zgc:175214	ENSDARG00000022891	zgc:175214 [Source:ZFIN;Acc:ZDB-GENE-080303-32]	1e-60		1856	1588	1511	657	809	996		557	461	510	265	352	353
GSONMG00013847001		0.7239	0.000531417	4.0103	1.98057e-12		2.38287		FAM174B	ENSG00000185442	family with sequence similarity 174, member B [Source:HGNC Symbol;Acc:HGNC:34339]	1e-28		fam174b	ENSDARG00000068709	family with sequence similarity 174, member B [Source:ZFIN;Acc:ZDB-GENE-050419-78]	2e-50		361	381	371	294	301	430		43	13	18	131	143	127
GSONMG00075294001		0.3603	1.40606e-16	0.3831	2.84386e-07		2.38143		THOC5	ENSG00000100296	THO complex 5 [Source:HGNC Symbol;Acc:HGNC:19074]	1e-104		thoc5	ENSDARG00000038290	THO complex 5 [Source:ZFIN;Acc:ZDB-GENE-030131-3789]	1e-121		214	179	191	64	93	110		73	62	64	33	38	34
GSONMG00065861001		3.5315	0	4.0953	0		2.36352		SQSTM1	ENSG00000161011	sequestosome 1 [Source:HGNC Symbol;Acc:HGNC:11280]	4e-94		sqstm1	ENSDARG00000075014	sequestosome 1 [Source:ZFIN;Acc:ZDB-GENE-040426-2204]	1e-150		9342	7188	8220	29041	35716	45563		2841	2414	2514	13395	15040	15361
GSONMG00003369001		0.1068	7.7136e-72	0.2107	5.27895e-11		2.3525		KAT2B	ENSG00000114166	K(lysine) acetyltransferase 2B [Source:HGNC Symbol;Acc:HGNC:8638]	0.0		kat2b	ENSDARG00000062634	K(lysine) acetyltransferase 2B [Source:ZFIN;Acc:ZDB-GENE-060503-207]	0.0		395	311	319	36	49	53		89	39	64	14	18	23
GSONMG00076675001		2.0679	9.52091e-62	2.6125	1.0123e-44		2.34412		SGPP1	ENSG00000126821	sphingosine-1-phosphate phosphatase 1 [Source:HGNC Symbol;Acc:HGNC:17720]	1e-160		sgpp1	ENSDARG00000060534	sphingosine-1-phosphate phosphatase 1 [Source:ZFIN;Acc:ZDB-GENE-090319-2]	0.0		1130	886	1084	2164	2546	3392		373	274	258	1087	1158	989
GSONMG00005562001		0.363	1.88245e-80	0.6022	2.20269e-12		2.32927		RHOU	ENSG00000116574	ras homolog family member U [Source:HGNC Symbol;Acc:HGNC:17794]	1e-120		rhoua	ENSDARG00000019709	ras homolog gene family, member Ua [Source:ZFIN;Acc:ZDB-GENE-040618-3]	1e-140		2096	1566	1587	633	764	1009		455	350	365	297	348	323
GSONMG00007513001		1.6321	4.675e-09	3.7784	5.12093e-21		2.31933		TBC1D24	ENSG00000162065	TBC1 domain family, member 24 [Source:HGNC Symbol;Acc:HGNC:29203]	1e-169		TBC1D24	ENSDARG00000069339	TBC1 domain family, member 24 [Source:HGNC Symbol;Acc:HGNC:29203]	0.0		269	267	275	468	498	717		50	46	35	207	214	259
GSONMG00076330001		1.8585	1.72427e-46	3.2574	2.66829e-72		2.3167		RASA4	ENSG00000105808	RAS p21 protein activator 4 [Source:HGNC Symbol;Acc:HGNC:23181]	0.0		rasa4	ENSDARG00000029372	RAS p21 protein activator 4 [Source:ZFIN;Acc:ZDB-GENE-060526-349]	0.0		1390	1130	1162	2304	2772	3572		317	219	248	977	1275	1261
GSONMG00016823001		1.7744	2.36007e-09	2.5952	6.37952e-10		2.31512		CLCN3	ENSG00000109572	chloride channel, voltage-sensitive 3 [Source:HGNC Symbol;Acc:HGNC:2021]	0.0		clcn3	ENSDARG00000003269	chloride channel 3 [Source:ZFIN;Acc:ZDB-GENE-030131-1699]	0.0		189	129	167	277	347	464		44	43	36	144	148	147
GSONMG00065859001		2.3179	9.0567e-227	2.5843	5.3198e-294		2.31387		TBC1D9B	ENSG00000197226	TBC1 domain family, member 9B (with GRAM domain) [Source:HGNC Symbol;Acc:HGNC:29097]	0.0		tbc1d9	ENSDARG00000059900	TBC1 domain family, member 9 (with GRAM domain) [Source:ZFIN;Acc:ZDB-GENE-060810-33]	0.0		20041	15773	17881	41757	50403	65006		6762	5324	5866	19486	22477	21818
GSONMG00027674001		0.1837	1.03598e-27	0.2576	5.07247e-08		2.29417		STAC	ENSG00000144681	SH3 and cysteine rich domain [Source:HGNC Symbol;Acc:HGNC:11353]	1e-14		STAC	ENSDARG00000074004	SH3 and cysteine rich domain [Source:HGNC Symbol;Acc:HGNC:11353]	1e-141		233	140	160	30	41	52		60	47	35	17	16	17
GSONMG00014857001		1.41	0.000598152	2.8547	1.56677e-11		2.29377		ARL4D	ENSG00000175906	ADP-ribosylation factor-like 4D [Source:HGNC Symbol;Acc:HGNC:656]	9e-96		arl4d	ENSDARG00000045074	ADP-ribosylation factor-like 4D [Source:ZFIN;Acc:ZDB-GENE-030131-2293]	1e-115		284	215	179	334	369	501		36	44	45	172	159	161
GSONMG00066083001		1.5648	1.51891e-08	3.2966	3.36081e-19		2.24738		TCF12	ENSG00000140262	transcription factor 12 [Source:HGNC Symbol;Acc:HGNC:11623]	9e-67		tcf12	ENSDARG00000004714	transcription factor 12 [Source:ZFIN;Acc:ZDB-GENE-040516-11]	1e-92		288	269	304	466	540	700		73	44	41	209	275	230
GSONMG00024914001		1.9297	9.53466e-05	6.0089	9.98386e-08		2.23168		TMEM117	ENSG00000139173	transmembrane protein 117 [Source:HGNC Symbol;Acc:HGNC:25308]	4e-50		tmem117	ENSDARG00000088356	transmembrane protein 117 [Source:ZFIN;Acc:ZDB-GENE-040426-2809]	2e-83		49	42	54	89	114	153		6	7	5	56	44	48
GSONMG00082550001		0.3609	5.12883e-22	0.4366	4.28268e-07		2.23086		SH3PXD2B	ENSG00000174705	SH3 and PX domains 2B [Source:HGNC Symbol;Acc:HGNC:29242]	2e-65		sh3pxd2aa	ENSDARG00000060148	SH3 and PX domains 2Aa [Source:ZFIN;Acc:ZDB-GENE-060503-271]	8e-78		316	229	316	100	119	175		89	105	79	53	56	56
GSONMG00058594001		0.3944	7.0471e-146	1.7299	1.56346e-18		2.22396		PDE3B	ENSG00000152270	phosphodiesterase 3B, cGMP-inhibited [Source:HGNC Symbol;Acc:HGNC:8779]	1e-173		PDE3B	ENSDARG00000062190	phosphodiesterase 3B, cGMP-inhibited [Source:HGNC Symbol;Acc:HGNC:8779]	0.0		5142	3910	4501	1850	2103	2780		427	354	414	892	1079	879
GSONMG00044331001		0.2827	1.75081e-56	0.3261	4.26896e-26		2.22253		HMGB1	ENSG00000189403	high mobility group box 1 [Source:HGNC Symbol;Acc:HGNC:4983]	2e-26		hmgb1b	ENSDARG00000030479	high-mobility group box 1b [Source:ZFIN;Acc:ZDB-GENE-030131-8480]	7e-31		799	669	609	183	255	307		254	207	238	90	105	119
GSONMG00003271001		4.6731	1.5483e-151	7.7035	4.7649e-130		2.21004		TMEM56	ENSG00000152078	transmembrane protein 56 [Source:HGNC Symbol;Acc:HGNC:26477]	3e-90		tmem56a	ENSDARG00000056960	transmembrane protein 56a [Source:ZFIN;Acc:ZDB-GENE-090402-1]	1e-150		472	322	486	1939	2489	3112		134	90	79	986	1225	993
GSONMG00009775001		0.2192	1.7824e-245	0.6755	2.64224e-11		2.19316		SPNS1	ENSG00000169682	spinster homolog 1 (Drosophila) [Source:HGNC Symbol;Acc:HGNC:30621]	0.0		spns1	ENSDARG00000011925	spinster homolog 1 (Drosophila) [Source:ZFIN;Acc:ZDB-GENE-020228-1]	0.0		6401	5144	4981	1214	1426	1950		766	627	714	608	749	605
GSONMG00077992001		2.388	3.33692e-82	3.3451	3.72813e-80		2.19127		OAZ2	ENSG00000180304	ornithine decarboxylase antizyme 2 [Source:HGNC Symbol;Acc:HGNC:8096]	6e-54		oaz1b	ENSDARG00000016476	ornithine decarboxylase antizyme 1b [Source:ZFIN;Acc:ZDB-GENE-020731-5]	8e-41		982	747	885	2168	2475	3210		263	213	257	1081	1167	1123
GSONMG00065382001		0.3105	5.6713e-163	0.6857	2.36014e-07		2.16242		PHF20	ENSG00000025293	PHD finger protein 20 [Source:HGNC Symbol;Acc:HGNC:16098]	1e-10		phf20a	ENSDARG00000002750	PHD finger protein 20, a [Source:ZFIN;Acc:ZDB-GENE-070912-270]	0.0		4575	3521	3657	1160	1496	1972		820	591	713	713	716	562
GSONMG00010437001		2.0411	8.51715e-75	2.5868	2.3531e-99		2.15641		FGD3	ENSG00000127084	FYVE, RhoGEF and PH domain containing 3 [Source:HGNC Symbol;Acc:HGNC:16027]	1e-167		fgd1	ENSDARG00000017473	FYVE, RhoGEF and PH domain containing 1 [Source:ZFIN;Acc:ZDB-GENE-081104-33]	1e-153		2224	1880	2220	4302	5145	6938		704	646	645	2195	2468	2450
GSONMG00055834001		0.3576	4.82497e-22	0.5384	0.00150693		2.1126		TTC19	ENSG00000011295	tetratricopeptide repeat domain 19 [Source:HGNC Symbol;Acc:HGNC:26006]	2e-83		ttc19	ENSDARG00000074435	tetratricopeptide repeat domain 19 [Source:ZFIN;Acc:ZDB-GENE-070912-490]	1e-152		338	254	259	114	119	148		111	43	79	56	68	46
GSONMG00053585001		0.2612	4.7413e-145	0.4335	2.50606e-58		2.09853		HMGB3	ENSG00000029993	high mobility group box 3 [Source:HGNC Symbol;Acc:HGNC:5004]	3e-79		hmgb3a	ENSDARG00000056725	high-mobility group box 3a [Source:ZFIN;Acc:ZDB-GENE-050428-1]	1e-100		4741	3754	3476	1069	1273	1597		1155	862	952	543	646	579
GSONMG00027156001		1.1417	0.00299063	3.1793	3.09158e-68		2.0911		ARHGAP32	ENSG00000134909	Rho GTPase activating protein 32 [Source:HGNC Symbol;Acc:HGNC:17399]	0.0		ARHGAP32 (1 of 2)	ENSDARG00000074184	Rho GTPase activating protein 32 [Source:HGNC Symbol;Acc:HGNC:17399]	2e-09		1909	1539	1870	2091	2404	3169		303	203	283	1051	1183	1209
GSONMG00077603001		0.242	1.62744e-24	0.3936	1.40977e-05		2.07556		FCHSD2	ENSG00000137478	FCH and double SH3 domains 2 [Source:HGNC Symbol;Acc:HGNC:29114]	0.0		FCHSD2 (5 of 5)	ENSDARG00000091428	FCH and double SH3 domains 2 [Source:HGNC Symbol;Acc:HGNC:29114]	0.0		274	170	178	45	61	84		65	46	47	31	31	23
GSONMG00074236001		1.4801	5.69242e-17	2.7545	2.12014e-48		2.06938		ACOXL	ENSG00000153093	acyl-CoA oxidase-like [Source:HGNC Symbol;Acc:HGNC:25621]	1e-125		acoxl	ENSDARG00000020149	acyl-Coenzyme A oxidase-like [Source:ZFIN;Acc:ZDB-GENE-081107-18]	1e-171		1117	857	970	1422	1734	2368		258	202	199	777	838	876
GSONMG00076329001		1.4975	1.89922e-05	3.2074	6.12472e-15		2.06659		RASA4	ENSG00000105808	RAS p21 protein activator 4 [Source:HGNC Symbol;Acc:HGNC:23181]	1e-141		rasa4	ENSDARG00000029372	RAS p21 protein activator 4 [Source:ZFIN;Acc:ZDB-GENE-060526-349]	1e-174		239	194	177	294	387	475		48	31	40	163	173	187
GSONMG00041118001		2.3003	2.36908e-22	4.201	1.10782e-26		2.06645		FIBP	ENSG00000172500	fibroblast growth factor (acidic) intracellular binding protein [Source:HGNC Symbol;Acc:HGNC:3705]	1e-175		fibpb	ENSDARG00000025648	fibroblast growth factor (acidic) intracellular binding protein b [Source:ZFIN;Acc:ZDB-GENE-040630-2]	0.0		200	156	212	414	528	719		56	38	36	236	277	236
GSONMG00029130001		1.5641	1.84547e-31	3.3232	1.2619e-164		2.0631		TCF12	ENSG00000140262	transcription factor 12 [Source:HGNC Symbol;Acc:HGNC:11623]	2e-81		tcf12	ENSDARG00000004714	transcription factor 12 [Source:ZFIN;Acc:ZDB-GENE-040516-11]	1e-100		3147	2617	2721	4574	5161	7062		632	494	546	2289	2815	2547
GSONMG00013116001		0.2711	8.6936e-190	0.4189	1.15055e-45		2.0609		SOCS3	ENSG00000184557	suppressor of cytokine signaling 3 [Source:HGNC Symbol;Acc:HGNC:19391]	4e-59		socs3b	ENSDARG00000026611	suppressor of cytokine signaling 3b [Source:ZFIN;Acc:ZDB-GENE-040426-2528]	1e-73		3157	2456	2746	811	886	1153		885	661	720	369	514	424
GSONMG00003443001		0.2422	5.8024e-99	1.6393	8.28386e-06		2.03986		GRAP2	ENSG00000100351	GRB2-related adaptor protein 2 [Source:HGNC Symbol;Acc:HGNC:4563]	9e-93		grap2a	ENSDARG00000006468	GRB2-related adaptor protein 2a [Source:ZFIN;Acc:ZDB-GENE-050417-275]	5e-07		2026	1585	1427	438	451	650		127	86	102	207	250	252
GSONMG00015813001		0.3179	3.23805e-11	0.4279	0.00175317		2.01981		FOPNL	ENSG00000133393	FGFR1OP N-terminal like [Source:HGNC Symbol;Acc:HGNC:26435]	3e-61		fopnl	ENSDARG00000071198	fgfr1op N-terminal like [Source:ZFIN;Acc:ZDB-GENE-101124-1]	6e-73		116	102	94	32	41	53		35	35	29	12	26	21
GSONMG00022087001		0.3081	1.55327e-80	0.5408	1.84807e-10		2.01327		MAML1	ENSG00000161021	mastermind-like 1 (Drosophila) [Source:HGNC Symbol;Acc:HGNC:13632]	5e-06		CT990569.2	ENSDARG00000076466	Uncharacterized protein [Source:UniProtKB/TrEMBL;Acc:E7F0M7]	1e-12		1032	838	949	305	343	448		268	206	215	171	181	159
GSONMG00001151001		0.1026	1.3557e-44	0.2198	6.57798e-08		1.99553		BNIP3	ENSG00000176171	BCL2/adenovirus E1B 19kDa interacting protein 3 [Source:HGNC Symbol;Acc:HGNC:1084]	2e-54		bnip3	ENSDARG00000045033	BCL2/adenovirus E1B interacting protein 3 [Source:ZFIN;Acc:ZDB-GENE-030131-8060]	2e-74		269	222	183	29	24	34		71	31	36	10	12	19
GSONMG00068606001		0.3436	1.15865e-45	0.5978	9.3419e-06		1.99522		RHOQ	ENSG00000119729	ras homolog family member Q [Source:HGNC Symbol;Acc:HGNC:17736]	1e-127		rhoq	ENSDARG00000025953	ras homolog gene family, member Q [Source:ZFIN;Acc:ZDB-GENE-030131-5721]	1e-130		747	572	602	243	241	347		171	145	160	104	161	129
GSONMG00002991001		0.3477	3.73599e-72	0.706	2.00819e-05		1.97929		SIRT3	ENSG00000142082	sirtuin 3 [Source:HGNC Symbol;Acc:HGNC:14931]	1e-115		si:dkey-103i16.6	ENSDARG00000062893	si:dkey-103i16.6 [Source:ZFIN;Acc:ZDB-GENE-061207-46]	1e-172		1385	1256	1344	456	531	783		315	274	269	251	303	281
GSONMG00063444001		0.3438	2.08711e-36	0.4865	1.45124e-07		1.9787		JADE2	ENSG00000043143	jade family PHD finger 2 [Source:HGNC Symbol;Acc:HGNC:22984]	0.0007		JADE2	ENSDARG00000053389	jade family PHD finger 2 [Source:HGNC Symbol;Acc:HGNC:22984]	2e-41		526	374	483	149	203	248		181	99	147	98	102	83
GSONMG00060896001		0.2735	3.4794e-241	0.5488	6.1513e-30		1.91299		PVR	ENSG00000073008	poliovirus receptor [Source:HGNC Symbol;Acc:HGNC:9705]	2e-44		si:ch73-22o12.1	ENSDARG00000062831	si:ch73-22o12.1 [Source:ZFIN;Acc:ZDB-GENE-110411-27]	8e-94		4649	3418	4021	1121	1292	1758		1028	848	833	656	744	644
GSONMG00063151001		1.9731	7.16272e-17	2.7163	5.90001e-18		1.90216		ENSA	ENSG00000143420	endosulfine alpha [Source:HGNC Symbol;Acc:HGNC:3360]	3e-59		ensab	ENSDARG00000061644	endosulfine alpha b [Source:ZFIN;Acc:ZDB-GENE-060526-294]	4e-61		244	179	219	442	499	652		79	70	62	246	287	256
GSONMG00074153001		0.2788	2.70072e-12	0.4309	0.00148185		1.84925		RPP21	ENSG00000239927	ribonuclease P/MRP 21kDa subunit [Source:HGNC Symbol;Acc:HGNC:21300]	8e-07		rpp21	ENSDARG00000043404	ribonuclease P 21 subunit [Source:ZFIN;Acc:ZDB-GENE-040801-37]	1e-13		172	101	90	38	36	52		50	36	23	22	23	19
GSONMG00065519001		2.6099	8.23814e-08	3.6688	6.94107e-08		1.84441		MICAL2	ENSG00000133816	microtubule associated monooxygenase, calponin and LIM domain containing 2 [Source:HGNC Symbol;Acc:HGNC:24693]	0.0		mical2b	ENSDARG00000020395	microtubule associated monooxygenase, calponin and LIM domain containing 2b [Source:ZFIN;Acc:ZDB-GENE-061207-15]	0.0		69	27	38	109	133	197		18	8	18	71	79	71
GSONMG00027490001		0.2477	4.2793e-116	1.9253	1.64518e-07		1.8301		GRAP2	ENSG00000100351	GRB2-related adaptor protein 2 [Source:HGNC Symbol;Acc:HGNC:4563]	2e-05		grap2a	ENSDARG00000006468	GRB2-related adaptor protein 2a [Source:ZFIN;Acc:ZDB-GENE-050417-275]	1e-108		1653	1309	1313	389	396	548		77	86	95	183	275	234
GSONMG00045151001		1.1745	0.000244661	2.7225	1.64123e-66		1.81879		BCR	ENSG00000186716	breakpoint cluster region [Source:HGNC Symbol;Acc:HGNC:1014]	0.0		BCR (1 of 2)	ENSDARG00000042329	breakpoint cluster region [Source:HGNC Symbol;Acc:HGNC:1014]	7e-39		1777	1469	1549	1917	2266	2934		371	291	320	1177	1330	1167
GSONMG00030498001		1.8461	2.35238e-11	2.642	1.02047e-10		1.8156		PSD3	ENSG00000156011	pleckstrin and Sec7 domain containing 3 [Source:HGNC Symbol;Acc:HGNC:19093]	4e-07		psd3l	ENSDARG00000053210	pleckstrin and Sec7 domain containing 3, like [Source:ZFIN;Acc:ZDB-GENE-030131-8195]	6e-43		216	148	166	318	405	510		65	57	53	250	225	157
GSONMG00021040001		2.148	7.82341e-46	3.3359	2.86492e-48		1.8073		EEPD1	ENSG00000122547	endonuclease/exonuclease/phosphatase family domain containing 1 [Source:HGNC Symbol;Acc:HGNC:22223]	0.0		eepd1	ENSDARG00000071116	endonuclease/exonuclease/phosphatase family domain containing 1 [Source:ZFIN;Acc:ZDB-GENE-040426-1831]	0.0		672	517	542	1277	1480	1928		240	152	142	790	800	837
GSONMG00031336001		0.3014	7.6348e-181	0.5116	1.21559e-49		1.79876		CECR1	ENSG00000093072	cat eye syndrome chromosome region, candidate 1 [Source:HGNC Symbol;Acc:HGNC:1839]	0.0		cecr1a	ENSDARG00000051746	cat eye syndrome chromosome region, candidate 1a [Source:ZFIN;Acc:ZDB-GENE-030902-4]	0.0		5112	4019	4094	1338	1631	2061		1410	1144	1180	833	917	875
GSONMG00054987001		0.2815	6.81203e-16	0.3994	3.87648e-05		1.79002		ABCC4	ENSG00000125257	ATP-binding cassette, sub-family C (CFTR/MRP), member 4 [Source:HGNC Symbol;Acc:HGNC:55]	1e-134		abcc4	ENSDARG00000058953	ATP-binding cassette, sub-family C (CFTR/MRP), member 4 [Source:ZFIN;Acc:ZDB-GENE-030616-511]	1e-160		152	111	161	43	40	68		58	43	43	21	26	32
GSONMG00022072001		1.3209	0.00378195	2.7976	1.00158e-12		1.76934		ATF7IP	ENSG00000171681	activating transcription factor 7 interacting protein [Source:HGNC Symbol;Acc:HGNC:20092]	2e-21		atf7ip	ENSDARG00000069619	activating transcription factor 7 interacting protein [Source:ZFIN;Acc:ZDB-GENE-061103-178]	3e-37		237	176	213	296	300	447		57	37	50	187	204	161
GSONMG00057731001		0.2921	1.8115e-173	0.554	2.55083e-21		1.75804		ASXL1	ENSG00000171456	additional sex combs like transcriptional regulator 1 [Source:HGNC Symbol;Acc:HGNC:18318]	8e-06		asxl1	ENSDARG00000036956	additional sex combs like 1 (Drosophila) [Source:ZFIN;Acc:ZDB-GENE-091116-9]	1e-113		3143	2389	2640	759	964	1304		750	603	754	503	554	550
GSONMG00069061001		0.5312	9.40517e-06	2.5615	0.000737585		1.75051		TRIM9	ENSG00000100505	tripartite motif containing 9 [Source:HGNC Symbol;Acc:HGNC:16288]	0.0		TRIM67	ENSDARG00000002226	tripartite motif containing 67 [Source:HGNC Symbol;Acc:HGNC:31859]	0.0		142	100	141	66	82	109		14	11	14	49	48	40
GSONMG00056857001		0.2115	3.14607e-83	0.6686	0.00388402		1.74594		PFKM	ENSG00000152556	phosphofructokinase, muscle [Source:HGNC Symbol;Acc:HGNC:8877]	4e-20		pfkmb	ENSDARG00000060797	phosphofructokinase, muscle b [Source:ZFIN;Acc:ZDB-GENE-081114-1]	3e-33		693	620	649	150	161	214		105	100	102	89	92	102
GSONMG00064505001		0.3103	9.7554e-127	0.8432	0.00463459		1.73598		AFAP1	ENSG00000196526	actin filament associated protein 1 [Source:HGNC Symbol;Acc:HGNC:24017]	0.0		afap1	ENSDARG00000055284	actin filament associated protein 1 [Source:ZFIN;Acc:ZDB-GENE-100316-6]	0.0		3471	2803	2766	978	1058	1515		608	510	534	600	700	618
GSONMG00038264001		1.5867	1.74586e-17	2.9219	3.73779e-64		1.72588		CSRNP1	ENSG00000144655	cysteine-serine-rich nuclear protein 1 [Source:HGNC Symbol;Acc:HGNC:14300]	1e-64		csrnp1b	ENSDARG00000038429	cysteine-serine-rich nuclear protein 1b [Source:ZFIN;Acc:ZDB-GENE-030131-1515]	3e-93		1096	844	814	1424	1773	2336		264	243	238	943	1049	1006
GSONMG00044703001		1.3245	0.00166705	2.6047	6.50249e-12		1.72032		ATF7IP	ENSG00000171681	activating transcription factor 7 interacting protein [Source:HGNC Symbol;Acc:HGNC:20092]	1e-21		atf7ip	ENSDARG00000069619	activating transcription factor 7 interacting protein [Source:ZFIN;Acc:ZDB-GENE-061103-178]	1e-43		264	204	268	349	376	501		61	52	74	190	207	275
GSONMG00068148001		3.166	1.8664e-11	11.4407	2.07836e-14		1.70058							phf11	ENSDARG00000021677	PHD finger protein 11 [Source:ZFIN;Acc:ZDB-GENE-081104-417]	1e-16		45	26	51	122	181	179		6	7	4	87	64	115
GSONMG00045889001		0.2035	5.9521e-138	0.3942	2.59772e-26		1.66988		CTCF	ENSG00000102974	CCCTC-binding factor (zinc finger protein) [Source:HGNC Symbol;Acc:HGNC:13723]	2e-30		ctcf	ENSDARG00000056621	CCCTC-binding factor (zinc finger protein) [Source:ZFIN;Acc:ZDB-GENE-040624-5]	7e-31		1318	1034	1122	226	314	352		329	297	298	149	188	166
GSONMG00042417001		0.3135	4.0922e-141	0.6073	3.86171e-18		1.6641		MAP3K4	ENSG00000085511	mitogen-activated protein kinase kinase kinase 4 [Source:HGNC Symbol;Acc:HGNC:6856]	0.0		map3k4	ENSDARG00000053303	mitogen activated protein kinase kinase kinase 4 [Source:ZFIN;Acc:ZDB-GENE-990603-4]	0.0		3412	2736	3478	1037	1185	1591		959	780	837	724	781	644
GSONMG00026184001		1.873	6.37441e-81	0.3373	2.7375e-282		1.66281		MAT2A	ENSG00000168906	methionine adenosyltransferase II, alpha [Source:HGNC Symbol;Acc:HGNC:6904]	0.0		mat2aa	ENSDARG00000040334	methionine adenosyltransferase II, alpha a [Source:ZFIN;Acc:ZDB-GENE-030131-2049]	0.0		7909	6257	7661	13990	16260	21323		22975	19266	20533	8910	11079	9223
GSONMG00006562001		0.2273	2.57069e-35	0.3498	2.9981e-09		1.65158		STAG1	ENSG00000118007	stromal antigen 1 [Source:HGNC Symbol;Acc:HGNC:11354]	1e-118		stag1a	ENSDARG00000061205	stromal antigen 1a [Source:ZFIN;Acc:ZDB-GENE-070912-448]	1e-121		270	229	272	65	68	88		86	88	87	48	48	30
GSONMG00047776001		2.0173	4.62541e-83	3.857	0		1.64781		H1FX	ENSG00000184897	H1 histone family, member X [Source:HGNC Symbol;Acc:HGNC:4722]	1e-31		h1fx	ENSDARG00000054058	H1 histone family, member X [Source:ZFIN;Acc:ZDB-GENE-030131-1228]	2e-29		4836	3803	3888	8515	10264	13103		1256	1096	1071	5491	6369	6327
GSONMG00061237001		1.3115	6.35614e-06	2.6136	3.60292e-32		1.64443		HIBADH	ENSG00000106049	3-hydroxyisobutyrate dehydrogenase [Source:HGNC Symbol;Acc:HGNC:4907]	1e-107		hibadha	ENSDARG00000036236	3-hydroxyisobutyrate dehydrogenase a [Source:ZFIN;Acc:ZDB-GENE-040801-264]	1e-114		614	500	569	754	857	1183		165	135	143	496	551	545
GSONMG00038976001		1.999	1.25213e-07	3.3229	1.79359e-09		1.62504		HMOX2	ENSG00000103415	heme oxygenase (decycling) 2 [Source:HGNC Symbol;Acc:HGNC:5014]	3e-38		hmox1a	ENSDARG00000027529	heme oxygenase (decycling) 1a [Source:ZFIN;Acc:ZDB-GENE-030131-3102]	8e-71		86	70	95	151	223	263		24	14	42	110	131	126
GSONMG00045890001		0.1835	1.61986e-84	0.3902	1.46239e-13		1.6021		CTCF	ENSG00000102974	CCCTC-binding factor (zinc finger protein) [Source:HGNC Symbol;Acc:HGNC:13723]	0.0002		ctcf	ENSDARG00000056621	CCCTC-binding factor (zinc finger protein) [Source:ZFIN;Acc:ZDB-GENE-040624-5]	1e-05		723	543	576	96	155	177		180	127	159	78	101	71
GSONMG00049558001		1.531	0.00442717	3.2117	7.87716e-08		1.6002		ALAD	ENSG00000148218	aminolevulinate dehydratase [Source:HGNC Symbol;Acc:HGNC:395]	1e-164		alad	ENSDARG00000052815	aminolevulinate dehydratase [Source:ZFIN;Acc:ZDB-GENE-050417-123]	0.0		74	76	70	117	137	173		26	13	18	72	96	83
GSONMG00075810001		0.2547	1.072e-133	0.4559	1.18414e-24		1.58416		TGFBR3	ENSG00000069702	transforming growth factor, beta receptor III [Source:HGNC Symbol;Acc:HGNC:11774]	0.0		tgfbr3	ENSDARG00000078670	transforming growth factor, beta receptor III [Source:ZFIN;Acc:ZDB-GENE-120215-125]	0.0		1959	1495	1979	445	550	760		685	498	475	360	365	307
GSONMG00072633001		1.6706	1.29146e-37	4.5709	1.3504e-185		1.58375		SLC17A5	ENSG00000119899	solute carrier family 17 (acidic sugar transporter), member 5 [Source:HGNC Symbol;Acc:HGNC:10933]	6e-99		CU929219.1	ENSDARG00000086739	Uncharacterized protein [Source:UniProtKB/TrEMBL;Acc:E7F467]	1e-177		1897	1408	1569	2750	3223	4298		361	276	331	1829	2159	2101
GSONMG00042416001		0.2971	9.51737e-45	0.6947	0.00712347		1.58134		MAP3K4	ENSG00000085511	mitogen-activated protein kinase kinase kinase 4 [Source:HGNC Symbol;Acc:HGNC:6856]	0.0		map3k4	ENSDARG00000053303	mitogen activated protein kinase kinase kinase 4 [Source:ZFIN;Acc:ZDB-GENE-990603-4]	0.0		509	380	460	123	167	218		116	92	106	96	108	96
GSONMG00073466001		1.6404	1.47074e-52	2.8756	9.4028e-170		1.57827		RNF11	ENSG00000123091	ring finger protein 11 [Source:HGNC Symbol;Acc:HGNC:10056]	2e-92		rnf11b	ENSDARG00000040635	ring finger protein 11b [Source:ZFIN;Acc:ZDB-GENE-050913-69]	4e-92		4574	3625	4267	6930	8288	10576		1537	1197	1159	4514	5720	5169
GSONMG00065354001		0.3621	3.51736e-29	0.6101	3.09586e-05		1.57283		BCL2L1	ENSG00000171552	BCL2-like 1 [Source:HGNC Symbol;Acc:HGNC:992]	3e-68		bcl2l1	ENSDARG00000008434	bcl2-like 1 [Source:ZFIN;Acc:ZDB-GENE-010730-1]	5e-91		677	474	463	205	257	265		203	130	191	115	161	164
GSONMG00037509001		4.2379	2.11686e-11	15.2994	1.3172e-12		1.56329		PIH1D3	ENSG00000080572	PIH1 domain containing 3 [Source:HGNC Symbol;Acc:HGNC:28570]	7e-36		pih1d3	ENSDARG00000038612	PIH1 domain containing 3 [Source:ZFIN;Acc:ZDB-GENE-040722-2]	4e-70		18	17	30	113	95	136		6	2	2	62	66	81
GSONMG00038319001		2.3083	8.73584e-11	3.9213	1.96182e-14		1.5534		RUFY2	ENSG00000204130	RUN and FYVE domain containing 2 [Source:HGNC Symbol;Acc:HGNC:19761]	9e-58		rufy2	ENSDARG00000062019	RUN and FYVE domain containing 2 [Source:ZFIN;Acc:ZDB-GENE-070424-66]	1e-103		94	75	76	168	216	343		30	28	22	121	137	174
GSONMG00035031001		1.649	8.98283e-11	3.5712	6.19481e-33		1.50262		STEAP1	ENSG00000164647	six transmembrane epithelial antigen of the prostate 1 [Source:HGNC Symbol;Acc:HGNC:11378]	3e-69		steap2	ENSDARG00000062887	STEAP family member 2, metalloreductase [Source:ZFIN;Acc:ZDB-GENE-131121-79]	2e-53		348	296	269	494	602	817		104	64	75	325	442	426
GSONMG00029078001		0.2343	7.4927e-188	0.6878	1.07894e-07	yes	1.49574		SSBP3	ENSG00000157216	single stranded DNA binding protein 3 [Source:HGNC Symbol;Acc:HGNC:15674]	5e-29		ssbp4	ENSDARG00000056483	single stranded DNA binding protein 4 [Source:ZFIN;Acc:ZDB-GENE-030131-469]	2e-40		2387	1810	2004	452	603	787		442	361	412	361	403	386
GSONMG00064840001		1.3554	1.55659e-06	3.5105	7.9688e-46		1.49129		VAMP2	ENSG00000220205	vesicle-associated membrane protein 2 (synaptobrevin 2) [Source:HGNC Symbol;Acc:HGNC:12643]	3e-13		vamp5	ENSDARG00000068262	vesicle-associated membrane protein 5 [Source:ZFIN;Acc:ZDB-GENE-030131-4209]	1e-28		606	498	491	729	891	1109		145	92	120	486	642	596
GSONMG00047205001		0.1044	8.7162e-138	0.5725	0.000583034		1.46408		ID2	ENSG00000115738	inhibitor of DNA binding 2, dominant negative helix-loop-helix protein [Source:HGNC Symbol;Acc:HGNC:5361]	7e-71		id2a	ENSDARG00000055283	inhibitor of DNA binding 2, dominant negative helix-loop-helix protein, a [Source:ZFIN;Acc:ZDB-GENE-020910-1]	2e-84		1187	950	814	114	111	164		131	96	91	92	58	97
GSONMG00060938001		2.7331	0.000360315	0.3284	1.4378e-09		1.46245		EGR2	ENSG00000122877	early growth response 2 [Source:HGNC Symbol;Acc:HGNC:3239]	1e-160		egr2b	ENSDARG00000042826	early growth response 2b [Source:ZFIN;Acc:ZDB-GENE-980526-283]	0.0		16	8	23	42	54	65		80	80	69	33	42	29
GSONMG00049036001		0.2729	3.6048e-139	0.5625	1.37943e-19		1.43708		NUB1	ENSG00000013374	negative regulator of ubiquitin-like proteins 1 [Source:HGNC Symbol;Acc:HGNC:17623]	1e-136		nub1	ENSDARG00000061417	negative regulator of ubiquitin-like proteins 1 [Source:ZFIN;Acc:ZDB-GENE-080212-11]	0.0		2345	1877	1892	526	694	898		658	549	572	379	501	501
GSONMG00019303001		2.1745	2.67433e-06	4.9197	4.06326e-12		1.42686		ATL1	ENSG00000198513	atlastin GTPase 1 [Source:HGNC Symbol;Acc:HGNC:11231]	0.0		atl1	ENSDARG00000060481	atlastin GTPase 1 [Source:ZFIN;Acc:ZDB-GENE-030131-8003]	0.0		43	49	60	108	128	188		19	10	12	88	101	87
GSONMG00077114001		25.8569	1.5397e-33	3.0409	1.69357e-10		1.39459		HMCN1	ENSG00000143341	hemicentin 1 [Source:HGNC Symbol;Acc:HGNC:19194]	0.0006		si:dkey-11o1.2	ENSDARG00000095772	si:dkey-11o1.2 [Source:ZFIN;Acc:ZDB-GENE-100921-76]	5e-20		5	3	11	148	198	282		40	30	30	158	143	114
GSONMG00039859001		0.3118	4.11671e-75	0.5927	5.29112e-10		1.38511		IL5RA	ENSG00000091181	interleukin 5 receptor, alpha [Source:HGNC Symbol;Acc:HGNC:6017]	1e-05		il13ra1	ENSDARG00000080020	interleukin 13 receptor, alpha 1 [Source:ZFIN;Acc:ZDB-GENE-060503-103]	1e-20		1001	778	843	274	334	424		310	276	271	214	243	243
GSONMG00079999001		0.356	1.7481e-184	0.6544	3.82542e-42		1.38494		CALCOCO1	ENSG00000012822	calcium binding and coiled-coil domain 1 [Source:HGNC Symbol;Acc:HGNC:29306]	4e-76		calcoco1a	ENSDARG00000036695	calcium binding and coiled-coil domain 1a [Source:ZFIN;Acc:ZDB-GENE-030131-6911]	0.0		14567	11474	11768	4459	5352	7245		4841	3777	4193	3576	4030	3911
GSONMG00040525001		0.2882	9.54281e-32	0.6128	0.000661105		1.35949		SMPD1	ENSG00000166311	sphingomyelin phosphodiesterase 1, acid lysosomal [Source:HGNC Symbol;Acc:HGNC:11120]	2e-49		smpd1	ENSDARG00000076121	sphingomyelin phosphodiesterase 1, acid lysosomal [Source:ZFIN;Acc:ZDB-GENE-110411-222]	3e-73		345	343	311	101	115	150		124	86	91	71	87	95
GSONMG00053043001		0.2639	2.6407e-181	1.6104	8.59496e-14		1.35804		TBC1D8	ENSG00000204634	TBC1 domain family, member 8 (with GRAM domain) [Source:HGNC Symbol;Acc:HGNC:17791]	3e-79		tbc1d9	ENSDARG00000059900	TBC1 domain family, member 9 (with GRAM domain) [Source:ZFIN;Acc:ZDB-GENE-060810-33]	2e-06		5041	4036	3987	1226	1349	1765		476	388	493	903	1018	1090
GSONMG00027212001		2.4411	1.00737e-25	5.0449	9.67125e-47		1.35358		TNFRSF21	ENSG00000146072	tumor necrosis factor receptor superfamily, member 21 [Source:HGNC Symbol;Acc:HGNC:13469]	2e-74		tnfrsf21	ENSDARG00000001807	tumor necrosis factor receptor superfamily, member 21 [Source:ZFIN;Acc:ZDB-GENE-030131-5971]	2e-89		205	160	217	511	566	704		62	70	47	362	449	437
GSONMG00047716001		1.6453	2.50932e-25	3.8646	1.63548e-94		1.346		PDIA3	ENSG00000167004	protein disulfide isomerase family A, member 3 [Source:HGNC Symbol;Acc:HGNC:4606]	0.0		zgc:100906	ENSDARG00000033599	zgc:100906 [Source:ZFIN;Acc:ZDB-GENE-040801-20]	0.0		1114	802	931	1614	1861	2412		294	199	282	1213	1430	1474
GSONMG00061007001		1.3618	1.14606e-08	2.9803	8.18756e-58		1.31132		ATP6V1A	ENSG00000114573	ATPase, H+ transporting, lysosomal 70kDa, V1 subunit A [Source:HGNC Symbol;Acc:HGNC:851]	0.0		atp6v1ab	ENSDARG00000076318	ATPase, H+ transporting, lysosomal V1 subunit Ab [Source:ZFIN;Acc:ZDB-GENE-030131-9529]	0.0		787	673	732	1015	1213	1546		238	224	197	859	971	875
GSONMG00071883001		1.2459	8.00461e-07	4.1098	1.7545e-174		1.29393		GCSH	ENSG00000140905	glycine cleavage system protein H (aminomethyl carrier) [Source:HGNC Symbol;Acc:HGNC:4208]	8e-70		gcshb	ENSDARG00000042096	glycine cleavage system protein H (aminomethyl carrier), b [Source:ZFIN;Acc:ZDB-GENE-040718-319]	3e-95		2154	1631	1690	2315	2729	3553		414	348	342	1833	2268	2152
GSONMG00053042001		0.2795	4.948e-129	1.8543	4.67788e-09		1.29317		TBC1D8	ENSG00000204634	TBC1 domain family, member 8 (with GRAM domain) [Source:HGNC Symbol;Acc:HGNC:17791]	8e-81		tbc1d9	ENSDARG00000059900	TBC1 domain family, member 9 (with GRAM domain) [Source:ZFIN;Acc:ZDB-GENE-060810-33]	1e-53		1746	1422	1698	466	522	735		136	149	201	368	480	407
GSONMG00035628001		0.2728	5.10564e-64	1.8217	6.41327e-06		1.27861		TBC1D8	ENSG00000204634	TBC1 domain family, member 8 (with GRAM domain) [Source:HGNC Symbol;Acc:HGNC:17791]	1e-133		TBC1D8B	ENSDARG00000062192	TBC1 domain family, member 8B (with GRAM domain) [Source:HGNC Symbol;Acc:HGNC:24715]	1e-113		767	561	713	169	215	325		84	55	67	160	195	160
GSONMG00050351001		0.8474	0.000108982	2.6741	2.11235e-84		1.27585		PDE4B	ENSG00000184588	phosphodiesterase 4B, cAMP-specific [Source:HGNC Symbol;Acc:HGNC:8781]	1e-156		pde4ba	ENSDARG00000032868	phosphodiesterase 4B, cAMP-specific a [Source:ZFIN;Acc:ZDB-GENE-030131-9570]	1e-161		2543	1953	2184	1994	2213	2912		525	454	449	1678	1904	1673
GSONMG00023457001		5.6716	7.98543e-63	1.7074	2.98606e-10		1.27268		PACSIN3	ENSG00000165912	protein kinase C and casein kinase substrate in neurons 3 [Source:HGNC Symbol;Acc:HGNC:8572]	4e-35		pacsin1b	ENSDARG00000042128	protein kinase C and casein kinase substrate in neurons 1b [Source:ZFIN;Acc:ZDB-GENE-050913-35]	2e-28		71	80	92	455	582	713		204	165	180	388	428	473
GSONMG00027225001		0.3522	1.1546e-113	0.7557	2.43436e-06		1.27092		MYO18A	ENSG00000196535	myosin XVIIIA [Source:HGNC Symbol;Acc:HGNC:31104]	1e-112		myo18ab	ENSDARG00000061862	myosin XVIIIAb [Source:ZFIN;Acc:ZDB-GENE-080423-1]	1e-123		3102	2466	2484	967	1128	1487		999	768	784	712	1052	896
GSONMG00051728001		1.964	1.64188e-70	4.167	9.474e-249		1.2654		MTMR10	ENSG00000166912	myotubularin related protein 10 [Source:HGNC Symbol;Acc:HGNC:25999]	7e-51		mtmr11	ENSDARG00000069755	myotubularin related protein 11 [Source:ZFIN;Acc:ZDB-GENE-130530-726]	1e-93		2133	1650	1932	3587	4676	5957		706	585	544	3134	3775	3616
GSONMG00008553001		3.3854	6.81164e-77	8.8501	4.0772e-116		1.26483		LNX2	ENSG00000139517	ligand of numb-protein X 2 [Source:HGNC Symbol;Acc:HGNC:20421]	0.0		lnx2a	ENSDARG00000029177	ligand of numb-protein X 2a [Source:ZFIN;Acc:ZDB-GENE-060228-2]	0.0		294	237	258	914	1098	1351		88	72	46	779	907	818
GSONMG00008602001		22.13	2.46284e-16	2.4341	9.76824e-05		1.26107		SBK1	ENSG00000188322	SH3 domain binding kinase 1 [Source:HGNC Symbol;Acc:HGNC:17699]	5e-56			ENSDARG00000020455		1e-158		2	2	6	82	79	118		19	15	28	69	74	65
GSONMG00027805001		0.146	1.75871e-21	0.3319	3.89819e-05		1.25204		CYP46A1	ENSG00000036530	cytochrome P450, family 46, subfamily A, polypeptide 1 [Source:HGNC Symbol;Acc:HGNC:2641]	6e-38		cyp46a1	ENSDARG00000012137	cytochrome P450, family 46, subfamily A, polypeptide 1 [Source:ZFIN;Acc:ZDB-GENE-050522-464]	6e-61		115	135	106	20	22	24		38	32	39	12	16	22
GSONMG00050659001		0.4654	6.61611e-13	2.7082	1.34083e-07		1.24577		RAP1GAP	ENSG00000076864	RAP1 GTPase activating protein [Source:HGNC Symbol;Acc:HGNC:9858]	0.0		rap1gap	ENSDARG00000056554	RAP1 GTPase activating protein [Source:ZFIN;Acc:ZDB-GENE-080402-9]	0.0		289	222	288	139	128	202		37	32	26	141	101	108
GSONMG00038084001		0.1884	0	0.7146	2.31572e-12		1.24025		SIPA1L2	ENSG00000116991	signal-induced proliferation-associated 1 like 2 [Source:HGNC Symbol;Acc:HGNC:23800]	3e-71		SIPA1L2 (1 of 2)	ENSDARG00000061640	signal-induced proliferation-associated 1 like 2 [Source:HGNC Symbol;Acc:HGNC:23800]	1e-97		9440	7345	7493	1433	1864	2522		1611	1271	1560	1399	1553	1414
GSONMG00008888001		7.6689	8.36073e-73	2.3282	1.21556e-22		1.23063		GPR1	ENSG00000183671	G protein-coupled receptor 1 [Source:HGNC Symbol;Acc:HGNC:4463]	2e-86		gpr1	ENSDARG00000063704	G protein-coupled receptor 1 [Source:ZFIN;Acc:ZDB-GENE-091204-457]	1e-154		75	35	78	489	579	737		164	139	129	394	510	483
GSONMG00036419001		0.3579	4.6691e-92	0.7834	0.000226936		1.22116							cyp1a	ENSDARG00000026039	cytochrome P450, family 1, subfamily A [Source:ZFIN;Acc:ZDB-GENE-011219-1]	1e-14		1783	1378	1645	573	656	952		536	485	524	508	640	525
GSONMG00049689001		1.8779	0.00350647	4.3396	5.42632e-09		1.21442		PIP5K1C	ENSG00000186111	phosphatidylinositol-4-phosphate 5-kinase, type I, gamma [Source:HGNC Symbol;Acc:HGNC:8996]	1e-127		pip5k1ca	ENSDARG00000076001	phosphatidylinositol-4-phosphate 5-kinase, type I, gamma a [Source:ZFIN;Acc:ZDB-GENE-050208-358]	1e-143		36	32	86	88	124	157		12	18	17	113	60	106
GSONMG00023475001		0.3095	1.2626e-95	1.4564	1.84069e-06		1.19067		ZNF503	ENSG00000165655	zinc finger protein 503 [Source:HGNC Symbol;Acc:HGNC:23589]	2e-48		znf503	ENSDARG00000018492	zinc finger protein 503 [Source:ZFIN;Acc:ZDB-GENE-031113-5]	0.0		1751	1327	1369	429	576	739		269	206	209	433	500	435
GSONMG00061398001		1.3655	7.45377e-12	3.6554	6.26e-108		1.17923		MFSD11	ENSG00000092931	major facilitator superfamily domain containing 11 [Source:HGNC Symbol;Acc:HGNC:25458]	1e-43		BX571715.2	ENSDARG00000091498	Uncharacterized protein [Source:UniProtKB/TrEMBL;Acc:E7EXH8]	2e-58		1230	969	1080	1512	1768	2382		360	252	285	1285	1676	1551
GSONMG00077322001		0.5227	2.91244e-42	5.5595	3.7228e-123		1.16545		CXCL14	ENSG00000145824	chemokine (C-X-C motif) ligand 14 [Source:HGNC Symbol;Acc:HGNC:10640]	5e-33		cxcl14	ENSDARG00000056627	chemokine (C-X-C motif) ligand 14 [Source:ZFIN;Acc:ZDB-GENE-000619-1]	6e-53		2325	1773	1895	971	1300	1707		152	137	127	949	1112	1125
GSONMG00043512001		0.3307	1.0064e-292	0.7922	3.78909e-11		1.1454		CYP1A1	ENSG00000140465	cytochrome P450, family 1, subfamily A, polypeptide 1 [Source:HGNC Symbol;Acc:HGNC:2595]	1e-141		cyp1a	ENSDARG00000026039	cytochrome P450, family 1, subfamily A [Source:ZFIN;Acc:ZDB-GENE-011219-1]	0.0		18852	15074	16181	5528	6620	8837		5570	4853	5283	5214	6474	5504
GSONMG00073346001		0.2018	3.25065e-94	0.7276	0.00341418		1.1381		SIPA1L2	ENSG00000116991	signal-induced proliferation-associated 1 like 2 [Source:HGNC Symbol;Acc:HGNC:23800]	3e-45		SIPA1L2 (1 of 2)	ENSDARG00000061640	signal-induced proliferation-associated 1 like 2 [Source:HGNC Symbol;Acc:HGNC:23800]	7e-57		839	651	844	144	182	274		193	142	156	159	175	156
GSONMG00061690001		0.5557	2.74179e-24	2.557	2.35244e-30		1.13243		TSPAN7	ENSG00000156298	tetraspanin 7 [Source:HGNC Symbol;Acc:HGNC:11854]	1e-144		tspan7b	ENSDARG00000008407	tetraspanin 7b [Source:ZFIN;Acc:ZDB-GENE-040927-5]	1e-156		1033	791	848	491	599	787		173	126	143	474	556	523
GSONMG00066371001		2.602	1.36877e-08	0.6808	0.00288611		1.11636		SLC35D1	ENSG00000116704	solute carrier family 35 (UDP-GlcA/UDP-GalNAc transporter), member D1 [Source:HGNC Symbol;Acc:HGNC:20800]	1e-121		slc35d2	ENSDARG00000089837	solute carrier family 35, member D2 [Source:ZFIN;Acc:ZDB-GENE-080125-1]	1e-156		43	34	51	124	133	159		160	100	120	99	138	118
GSONMG00076912001		7.2506	2.8287e-189	2.3349	2.09833e-61		1.11379		RGL1	ENSG00000143344	ral guanine nucleotide dissociation stimulator-like 1 [Source:HGNC Symbol;Acc:HGNC:30281]	0.0			ENSDARG00000042409		0.0		232	167	255	1669	1818	2479		551	463	553	1493	1859	1699
GSONMG00078003001		2.5869	1.56882e-12	7.5561	1.51128e-25		1.11242		SNX22	ENSG00000157734	sorting nexin 22 [Source:HGNC Symbol;Acc:HGNC:16315]	2e-41		snx22	ENSDARG00000053204	sorting nexin 22 [Source:ZFIN;Acc:ZDB-GENE-060825-154]	4e-82		68	56	68	178	198	248		19	12	20	132	202	199
GSONMG00003182001		1.6084	0.000851983	6.0767	7.12367e-06		1.10964		IL17RC	ENSG00000163702	interleukin 17 receptor C [Source:HGNC Symbol;Acc:HGNC:18358]	5e-05		il17rel	ENSDARG00000089131	interleukin 17 receptor E-like [Source:ZFIN;Acc:ZDB-GENE-120112-1]	4e-06		82	69	85	121	171	187		6	22	20	156	144	112
GSONMG00030989001		0.2655	3.3603e-208	0.6142	1.33839e-25		1.10453		ECE2	ENSG00000145194	endothelin converting enzyme 2 [Source:HGNC Symbol;Acc:HGNC:13275]	0.0		ECE2	ENSDARG00000087841	endothelin converting enzyme 2 [Source:HGNC Symbol;Acc:HGNC:13275]	0.0		3586	2898	3047	811	1045	1354		1236	968	1017	816	1005	901
GSONMG00072935001		1.3727	2.50627e-06	4.0733	2.00918e-64		1.10209		PELI1	ENSG00000197329	pellino E3 ubiquitin protein ligase 1 [Source:HGNC Symbol;Acc:HGNC:8827]	0.0		peli1b	ENSDARG00000044083	pellino homolog 1b (Drosophila) [Source:ZFIN;Acc:ZDB-GENE-061027-372]	0.0		489	398	422	610	681	989		124	109	112	593	676	666
GSONMG00017212001		0.216	7.4648e-259	0.7478	4.02317e-07		1.10033							gstt1b	ENSDARG00000017388	glutathione S-transferase theta 1b [Source:ZFIN;Acc:ZDB-GENE-040426-1491]	6e-10		3394	2549	2967	632	820	971		751	654	607	612	774	689
GSONMG00018819001		1.9773	0.000543219	6.8827	2.02023e-12		1.09931		MTERF2	ENSG00000120832	mitochondrial transcription termination factor 2 [Source:HGNC Symbol;Acc:HGNC:30779]	1e-128		mterfd3	ENSDARG00000086405	MTERF domain containing 3 [Source:ZFIN;Acc:ZDB-GENE-070424-91]	1e-172		52	23	41	81	88	116		14	6	6	87	80	76
GSONMG00039434001		0.2037	1.10517e-26	0.5046	0.000574202		1.09836		SIX2	ENSG00000170577	SIX homeobox 2 [Source:HGNC Symbol;Acc:HGNC:10888]	1e-150		six2a	ENSDARG00000058004	sine oculis-related homeobox 2a [Source:ZFIN;Acc:ZDB-GENE-010412-1]	0.0		215	185	164	41	54	49		64	49	66	38	34	52
GSONMG00007126001		2.1224	6.46237e-08	7.0299	3.96207e-24		1.08796		ACBD5	ENSG00000107897	acyl-CoA binding domain containing 5 [Source:HGNC Symbol;Acc:HGNC:23338]	5e-40		acbd5a	ENSDARG00000034883	acyl-Coenzyme A binding domain containing 5a [Source:ZFIN;Acc:ZDB-GENE-050522-268]	4e-27		76	53	81	144	192	225		14	19	17	144	187	156
GSONMG00050860001		6.0309	3.34437e-07	2.2318	0.00494543		1.06561		P2RY4	ENSG00000186912	pyrimidinergic receptor P2Y, G-protein coupled, 4 [Source:HGNC Symbol;Acc:HGNC:8542]	1e-125		pr2y4l	ENSDARG00000053570	pyrimidinergic receptor P2Y, G-protein coupled, 4-like [Source:ZFIN;Acc:ZDB-GENE-030616-77]	1e-171		8	3	8	31	53	61		11	17	13	38	41	48
GSONMG00069542001		18.8922	2.73163e-10	3.4654	1.58998e-05		1.065		DUSP10	ENSG00000143507	dual specificity phosphatase 10 [Source:HGNC Symbol;Acc:HGNC:3065]	1e-07		si:dkey-175m17.7	ENSDARG00000078317	si:dkey-175m17.7 [Source:ZFIN;Acc:ZDB-GENE-091204-18]	4e-38		1	1	5	37	60	72		13	8	10	50	53	44
GSONMG00078387001		1.6947	1.1137e-69	4.1171	0		1.05103		H1F0	ENSG00000189060	H1 histone family, member 0 [Source:HGNC Symbol;Acc:HGNC:4714]	1e-36		h1f0	ENSDARG00000038559	H1 histone family, member 0 [Source:ZFIN;Acc:ZDB-GENE-030131-337]	2e-42		10684	8025	9146	15304	19153	25307		3648	2942	2811	15795	18986	18450
GSONMG00069531001		13.7077	6.61947e-30	2.8836	4.96724e-12		1.04046		KCNK10	ENSG00000100433	potassium channel, two pore domain subfamily K, member 10 [Source:HGNC Symbol;Acc:HGNC:6273]	2e-82		BX465841.1	ENSDARG00000073749	Uncharacterized protein [Source:UniProtKB/TrEMBL;Acc:E7EY05]	2e-10		15	6	11	165	146	239		53	34	39	135	170	194
GSONMG00072473001		1.7307	3.32495e-61	0.3388	0		1.03189		CCND2	ENSG00000118971	cyclin D2 [Source:HGNC Symbol;Acc:HGNC:1583]	1e-141		ccnd2a	ENSDARG00000051748	cyclin D2, a [Source:ZFIN;Acc:ZDB-GENE-070424-30]	1e-144		3194	2539	2933	5031	5988	7954		13753	11158	12074	5031	6458	5793
GSONMG00004375001		1.2372	7.43443e-05	0.3861	4.7459e-136		1.00759		TRIM62	ENSG00000116525	tripartite motif containing 62 [Source:HGNC Symbol;Acc:HGNC:25574]	2e-81			ENSDARG00000060688		0.0		929	776	894	1040	1274	1780		2580	2214	2329	1127	1345	1321
GSONMG00004358001		16.2078	6.3683e-16	4.2023	8.22624e-10		1.00201		GPR135	ENSG00000181619	G protein-coupled receptor 135 [Source:HGNC Symbol;Acc:HGNC:19991]	1e-136		opn4.1	ENSDARG00000007553	opsin 4.1 [Source:ZFIN;Acc:ZDB-GENE-030314-2]	5e-33		3	3	7	71	91	103		13	17	13	66	94	91
GSONMG00020534001		4.6849	2.11729e-20	1.7352	3.94312e-05		0.991705		CRYGB	ENSG00000182187	crystallin, gamma B [Source:HGNC Symbol;Acc:HGNC:2409]	2e-08		si:dkey-57a22.15	ENSDARG00000093318	si:dkey-57a22.15 [Source:ZFIN;Acc:ZDB-GENE-081104-427]	2e-84		39	20	37	145	196	222		79	66	79	188	193	153
GSONMG00065422001		5.4888	6.50327e-39	1.725	7.10007e-09		0.989176		IP6K2	ENSG00000068745	inositol hexakisphosphate kinase 2 [Source:HGNC Symbol;Acc:HGNC:17313]	1e-108		ip6k2	ENSDARG00000008310	inositol hexaphosphate kinase 2 [Source:ZFIN;Acc:ZDB-GENE-030131-760]	1e-138		49	39	73	277	361	487		183	140	125	321	360	379
GSONMG00019408001		8.2391	2.73223e-08	2.9545	4.98655e-05		0.97793		ESRRG	ENSG00000196482	estrogen-related receptor gamma [Source:HGNC Symbol;Acc:HGNC:3474]	0.0		esrrga	ENSDARG00000004861	estrogen-related receptor gamma a [Source:ZFIN;Acc:ZDB-GENE-030821-2]	0.0		6	0	11	65	43	61		11	18	12	49	71	49
GSONMG00058926001		5.2307	9.08897e-21	1.7205	0.000216968		0.968389		MGARP	ENSG00000137463	mitochondria-localized glutamic acid-rich protein [Source:HGNC Symbol;Acc:HGNC:29969]	0.0002		AL929007.1	ENSDARG00000071353	protein MGARP-like [Source:RefSeq peptide;Acc:NP_001268979]	9e-28		42	25	23	143	231	213		73	89	78	141	188	246
GSONMG00068446001		6.2958	1.96e-170	2.564	1.00294e-82		0.95333		ASS1	ENSG00000130707	argininosuccinate synthase 1 [Source:HGNC Symbol;Acc:HGNC:758]	0.0		ass1	ENSDARG00000032564	argininosuccinate synthetase 1 [Source:ZFIN;Acc:ZDB-GENE-040912-178]	1e-162		228	187	262	1430	1763	2185		530	483	488	1604	1876	1828
GSONMG00064165001		0.1206	7.47269e-45	0.3365	1.48536e-08		0.952731		NETO2	ENSG00000171208	neuropilin (NRP) and tolloid (TLL)-like 2 [Source:HGNC Symbol;Acc:HGNC:14644]	1e-118		NETO2 (1 of 2)	ENSDARG00000062343	neuropilin (NRP) and tolloid (TLL)-like 2 [Source:HGNC Symbol;Acc:HGNC:14644]	1e-132		323	217	201	29	40	43		109	57	75	30	51	30
GSONMG00008085001		0.3204	4.2187e-157	0.8895	0.00135129		0.951152		GATA6	ENSG00000141448	GATA binding protein 6 [Source:HGNC Symbol;Acc:HGNC:4174]	8e-85		gata6	ENSDARG00000035831	GATA-binding protein 6 [Source:ZFIN;Acc:ZDB-GENE-000622-1]	8e-96		8035	6702	6454	2252	2704	3670		2570	2045	2316	2622	2993	2865
GSONMG00002967001		5.3305	1.01425e-19	2.0114	3.86701e-06		0.935326		MTSS1L	ENSG00000132613	metastasis suppressor 1-like [Source:HGNC Symbol;Acc:HGNC:25094]	5e-96		mtss1l	ENSDARG00000028943	metastasis suppressor 1-like [Source:ZFIN;Acc:ZDB-GENE-030219-89]	0.0		33	12	33	140	171	207		58	49	81	143	223	160
GSONMG00011500001		0.0694	7.0416e-131	0.5305	0.00038493		0.933921		KBTBD11	ENSG00000176595	kelch repeat and BTB (POZ) domain containing 11 [Source:HGNC Symbol;Acc:HGNC:29104]	1e-167		KBTBD11	ENSDARG00000059272	kelch repeat and BTB (POZ) domain containing 11 [Source:HGNC Symbol;Acc:HGNC:29104]	0.0		790	634	571	45	49	82		65	74	100	48	68	61
GSONMG00035250001		0.4918	1.71157e-37	2.7508	3.89414e-47		0.902789		UACA	ENSG00000137831	uveal autoantigen with coiled-coil domains and ankyrin repeats [Source:HGNC Symbol;Acc:HGNC:15947]	4e-07		UACA	ENSDARG00000060238	uveal autoantigen with coiled-coil domains and ankyrin repeats [Source:HGNC Symbol;Acc:HGNC:15947]	8e-09		1408	1168	1194	661	748	923		221	222	200	723	881	840
GSONMG00058917001		7.1041	6.75039e-11	2.2478	0.000140513		0.897254		SLC7A11	ENSG00000151012	solute carrier family 7 (anionic amino acid transporter light chain, xc- system), member 11 [Source:HGNC Symbol;Acc:HGNC:11059]	2e-55		CU367845.1	ENSDARG00000071384	Uncharacterized protein; Uncharacterized protein [Source:UniProtKB/TrEMBL;Acc:E7F3W8]	2e-72		8	10	6	45	75	101		26	25	22	77	66	82
GSONMG00043414001		2.2702	9.87325e-45	6.5211	1.8837e-275		0.892351		RBMS3	ENSG00000144642	RNA binding motif, single stranded interacting protein 3 [Source:HGNC Symbol;Acc:HGNC:13427]	9e-72		rbms3	ENSDARG00000044574	RNA binding motif, single stranded interacting protein [Source:ZFIN;Acc:ZDB-GENE-060929-244]	4e-78		1033	767	1157	2211	2703	3572		319	312	357	2728	3119	3049
GSONMG00051746001		15.5809	3.56461e-23	6.059	8.12234e-18		0.891778		RGL2	ENSG00000237825	ral guanine nucleotide dissociation stimulator-like 2 [Source:HGNC Symbol;Acc:HGNC:9769]	4e-97		rgl2	ENSDARG00000007727	ral guanine nucleotide dissociation stimulator-like 2 [Source:ZFIN;Acc:ZDB-GENE-010131-1]	0.0		7	7	6	107	119	169		23	11	16	120	184	113
GSONMG00031069001		3.449	1.27327e-24	1.4162	9.31286e-05		0.876871		PSD2	ENSG00000146005	pleckstrin and Sec7 domain containing 2 [Source:HGNC Symbol;Acc:HGNC:19092]	1e-165		BX005008.2	ENSDARG00000063036	Uncharacterized protein [Source:UniProtKB/TrEMBL;Acc:E7EZJ7]	0.0		88	52	94	287	318	403		226	168	166	354	368	364
GSONMG00004094001		7.5092	1.47578e-18	0.5013	3.17779e-12		0.872646		SH3KBP1	ENSG00000147010	SH3-domain kinase binding protein 1 [Source:HGNC Symbol;Acc:HGNC:13867]	2e-13		si:dkey-71d15.2	ENSDARG00000094753	si:dkey-71d15.2 [Source:ZFIN;Acc:ZDB-GENE-050309-272]	1e-22		31	5	13	133	129	191		235	231	248	147	191	158
GSONMG00068641001		0.8037	1.16946e-10	2.6721	1.1053e-169		0.864482		P2RX5-TAX1BP3	ENSG00000257950	P2RX5-TAX1BP3 readthrough (NMD candidate) [Source:HGNC Symbol;Acc:HGNC:49191]	1e-131		p2rx5	ENSDARG00000004455	purinergic receptor P2X, ligand-gated ion channel, 5 [Source:ZFIN;Acc:ZDB-GENE-030319-5]	1e-180		34695	26999	28137	24637	29148	37122		9668	8670	8513	29441	33482	36048
GSONMG00005135001		3.8847	2.67574e-90	1.3829	1.37918e-14		0.85283		HIVEP2	ENSG00000010818	human immunodeficiency virus type I enhancer binding protein 2 [Source:HGNC Symbol;Acc:HGNC:4921]	0.0		hivep2a	ENSDARG00000039987	human immunodeficiency virus type I enhancer binding protein 2a [Source:ZFIN;Acc:ZDB-GENE-041014-354]	0.0		439	351	539	1735	2155	2614		1436	1064	1283	2213	2570	2405
GSONMG00013182001		3.4002	2.44027e-48	1.4474	6.76022e-10		0.836281		CD40	ENSG00000101017	CD40 molecule, TNF receptor superfamily member 5 [Source:HGNC Symbol;Acc:HGNC:11919]	6e-14		CABZ01053483.1	ENSDARG00000088018	Uncharacterized protein [Source:UniProtKB/TrEMBL;Acc:E7F321]	1e-46		178	139	186	605	706	831		469	381	369	754	860	811
GSONMG00061790001		1.4573	0.00455871	0.3903	1.1786e-25		0.835926							lrmp	ENSDARG00000045574	lymphoid-restricted membrane protein [Source:ZFIN;Acc:ZDB-GENE-041210-152]	1e-06		106	77	103	149	163	211		421	298	383	166	246	181
GSONMG00002750001		2.6119	0.000143597	0.6323	0.000177101		0.825189		CAMSAP2	ENSG00000118200	calmodulin regulated spectrin-associated protein family, member 2 [Source:HGNC Symbol;Acc:HGNC:29188]	2e-47		CAMSAP2 (1 of 2)	ENSDARG00000059965	calmodulin regulated spectrin-associated protein family, member 2 [Source:HGNC Symbol;Acc:HGNC:29188]	1e-48		18	21	54	74	77	168		164	118	124	100	137	116
GSONMG00022225001		3.3054	8.61624e-10	0.6806	0.00308022		0.812822		FRMD4B	ENSG00000114541	FERM domain containing 4B [Source:HGNC Symbol;Acc:HGNC:24886]	0.0		frmd4bb	ENSDARG00000076496	FERM domain containing 4Bb [Source:ZFIN;Acc:ZDB-GENE-100921-74]	0.0		28	27	27	85	99	165		181	119	126	149	126	119
GSONMG00031620001		0.2516	0.00019155	0.1143	7.73061e-16		0.808269		PDE4DIP	ENSG00000178104	phosphodiesterase 4D interacting protein [Source:HGNC Symbol;Acc:HGNC:15580]	4e-41			ENSDARG00000054723		8e-61		25	23	30	8	5	12		77	43	65	6	11	12
GSONMG00070777001		2.493	1.8247e-43	0.3775	2.7594e-154		0.801817		CCND2	ENSG00000118971	cyclin D2 [Source:HGNC Symbol;Acc:HGNC:1583]	1e-136		ccnd2a	ENSDARG00000051748	cyclin D2, a [Source:ZFIN;Acc:ZDB-GENE-070424-30]	1e-147		374	312	419	922	1125	1437		2868	2467	2508	1203	1493	1389
GSONMG00059704001		2.5457	3.01823e-65	1.1445	7.93219e-05		0.795023		HK1	ENSG00000156515	hexokinase 1 [Source:HGNC Symbol;Acc:HGNC:4922]	1e-111		hk1	ENSDARG00000039452	hexokinase 1 [Source:ZFIN;Acc:ZDB-GENE-040426-2848]	1e-109		1029	810	1151	2452	3127	4075		2601	2246	2353	3471	4000	3885
GSONMG00082671001		4.4251	4.7173e-207	1.3793	5.48605e-28		0.784437		PDLIM4	ENSG00000131435	PDZ and LIM domain 4 [Source:HGNC Symbol;Acc:HGNC:16501]	7e-49		pdlim4	ENSDARG00000068973	PDZ and LIM domain 4 [Source:ZFIN;Acc:ZDB-GENE-070308-5]	1e-66		1057	787	1095	4521	5236	6559		3950	3207	3202	5935	7053	6668
GSONMG00025710001		4.0672	5.20602e-07	1.8169	0.00214428		0.783458		ENO2	ENSG00000111674	enolase 2 (gamma, neuronal) [Source:HGNC Symbol;Acc:HGNC:3353]	1e-137		eno2	ENSDARG00000014287	enolase 2 [Source:ZFIN;Acc:ZDB-GENE-040704-27]	1e-146		20	11	7	45	64	87		33	30	30	71	84	78
GSONMG00055716001		6.5425	1.27274e-05	2.3164	0.0053021		0.780089		PHLPP2	ENSG00000040199	PH domain and leucine rich repeat protein phosphatase 2 [Source:HGNC Symbol;Acc:HGNC:29149]	8e-05		PHLPP1	ENSDARG00000078694	PH domain and leucine rich repeat protein phosphatase 1 [Source:HGNC Symbol;Acc:HGNC:20610]	2e-43		5	3	4	28	36	33		9	15	13	29	46	45
GSONMG00027348001		3.8464	8.1032e-100	1.3629	1.01063e-10		0.768733							CABZ01081490.1	ENSDARG00000086201	Uncharacterized protein [Source:UniProtKB/TrEMBL;Acc:F1QF47]	3e-47		308	232	285	1099	1290	1597		1056	765	797	1480	1718	1695
GSONMG00082673001		4.5108	3.1547e-194	1.3803	3.28733e-20		0.766983		PDLIM4	ENSG00000131435	PDZ and LIM domain 4 [Source:HGNC Symbol;Acc:HGNC:16501]	2e-55		pdlim4	ENSDARG00000068973	PDZ and LIM domain 4 [Source:ZFIN;Acc:ZDB-GENE-070308-5]	1e-96		606	432	582	2534	2876	3774		2285	1798	1865	3548	3904	3817
GSONMG00041392001		9.4601	3.9289e-149	3.8068	8.9165e-145		0.760165		SLC1A5	ENSG00000105281	solute carrier family 1 (neutral amino acid transporter), member 5 [Source:HGNC Symbol;Acc:HGNC:10943]	2e-84		slc1a5	ENSDARG00000016465	solute carrier family 1 (neutral amino acid transporter), member 5 [Source:ZFIN;Acc:ZDB-GENE-070501-4]	4e-94		127	106	177	1172	1558	2247		424	359	373	1952	2191	1910
GSONMG00033886001		4.7328	7.105e-11	2.3827	2.52158e-07		0.745577		PKD1L2	ENSG00000166473	polycystic kidney disease 1-like 2 (gene/pseudogene) [Source:HGNC Symbol;Acc:HGNC:21715]	1e-147		pkd1l3	ENSDARG00000091803	polycystic kidney disease 1 like 3 [Source:ZFIN;Acc:ZDB-GENE-060810-132]	0.0		12	14	23	77	111	103		44	41	28	105	129	137
GSONMG00077717001		2.9609	1.28924e-28	1.3679	9.32592e-06		0.743383		RND3	ENSG00000115963	Rho family GTPase 3 [Source:HGNC Symbol;Acc:HGNC:671]	1e-123		rnd3a	ENSDARG00000076799	Rho family GTPase 3a [Source:ZFIN;Acc:ZDB-GENE-010319-40]	1e-124		132	99	140	393	421	567		372	278	283	504	639	612
GSONMG00069105001		4.4608	1.87754e-14	1.5089	0.00265618		0.740479		TCF15	ENSG00000125878	transcription factor 15 (basic helix-loop-helix) [Source:HGNC Symbol;Acc:HGNC:11627]	7e-67		par1	ENSDARG00000067544	paraxis [Source:ZFIN;Acc:ZDB-GENE-980605-20]	2e-91		28	22	19	92	135	164		85	75	77	124	179	192
GSONMG00068571001		2.5888	1.0508e-134	1.2742	1.22461e-23		0.730256		DAAM2	ENSG00000146122	dishevelled associated activator of morphogenesis 2 [Source:HGNC Symbol;Acc:HGNC:18143]	0.0		daam1a	ENSDARG00000015059	dishevelled associated activator of morphogenesis 1a [Source:ZFIN;Acc:ZDB-GENE-030911-6]	0.0		4353	3419	4450	10655	12673	16644		11123	8856	9364	15447	18620	17384
GSONMG00069520001		3.1212	2.16643e-48	1.3074	2.64453e-06		0.72166		TM7SF2	ENSG00000149809	transmembrane 7 superfamily member 2 [Source:HGNC Symbol;Acc:HGNC:11863]	1e-170		tm7sf2	ENSDARG00000032816	transmembrane 7 superfamily member 2 [Source:ZFIN;Acc:ZDB-GENE-041212-19]	0.0		225	148	198	584	715	950		657	493	479	898	1041	983
GSONMG00060735001		0.1494	7.59568e-46	0.5577	0.000193665		0.719034		ADAMTS6	ENSG00000049192	ADAM metallopeptidase with thrombospondin type 1 motif, 6 [Source:HGNC Symbol;Acc:HGNC:222]	1e-116		adamts6	ENSDARG00000041982	ADAM metallopeptidase with thrombospondin type 1 motif, 6 [Source:ZFIN;Acc:ZDB-GENE-091113-9]	1e-136		264	252	289	46	39	68		85	84	90	62	78	60
GSONMG00082684001		5.2486	4.13854e-05	2.7266	0.00049591		0.706128		STK10	ENSG00000072786	serine/threonine kinase 10 [Source:HGNC Symbol;Acc:HGNC:11388]	1e-119		stk10	ENSDARG00000042760	serine/threonine kinase 10 [Source:ZFIN;Acc:ZDB-GENE-040426-1136]	1e-116		7	3	5	28	31	39		12	14	9	39	49	44
GSONMG00077510001		2.9364	2.47965e-76	0.7083	1.32037e-19		0.695469		PTGES	ENSG00000148344	prostaglandin E synthase [Source:HGNC Symbol;Acc:HGNC:9599]	5e-65		ptges	ENSDARG00000020136	prostaglandin E synthase [Source:ZFIN;Acc:ZDB-GENE-050407-2]	2e-77		869	645	954	2504	2732	3917		4880	4002	3800	3725	4730	3917
GSONMG00050792001		0.4432	0.00266061	0.2488	2.1835e-14		0.694823		RNF31	ENSG00000092098	ring finger protein 31 [Source:HGNC Symbol;Acc:HGNC:16031]	0.0		CU693487.1	ENSDARG00000090770	Uncharacterized protein [Source:UniProtKB/TrEMBL;Acc:E7F0V6]	0.0		62	39	30	14	26	34		108	72	108	24	45	30
GSONMG00010940001		6.2309	1.61332e-20	1.4802	0.00040785		0.694813		RNF186	ENSG00000178828	ring finger protein 186 [Source:HGNC Symbol;Acc:HGNC:25978]	1e-08		im:7152348	ENSDARG00000097082	im:7152348 [Source:ZFIN;Acc:ZDB-GENE-041111-308]	5e-46		13	25	26	153	155	196		124	111	101	225	244	215
GSONMG00003944001		0.2402	1.7897e-162	1.2712	6.50092e-06	yes	0.694689		MAFB	ENSG00000204103	v-maf avian musculoaponeurotic fibrosarcoma oncogene homolog B [Source:HGNC Symbol;Acc:HGNC:6408]	7e-60		mafbb	ENSDARG00000070542	v-maf musculoaponeurotic fibrosarcoma oncogene family, protein B, duplicate b [Source:ZFIN;Acc:ZDB-GENE-010605-4]	6e-71		3140	2441	2409	597	811	1026		676	554	640	1022	1151	1099
GSONMG00044192001		10.9965	9.66241e-11	4.103	1.50334e-09		0.680228		DNAH12	ENSG00000174844	dynein, axonemal, heavy chain 12 [Source:HGNC Symbol;Acc:HGNC:2943]	0.0		dnah12	ENSDARG00000059987	dynein, axonemal, heavy chain 12 [Source:ZFIN;Acc:ZDB-GENE-090311-9]	0.0		4	0	10	48	60	87		12	16	19	102	79	84
GSONMG00066022001		3.6953	3.48874e-77	1.8927	2.04837e-30		0.680218		ETV4	ENSG00000175832	ets variant 4 [Source:HGNC Symbol;Acc:HGNC:3493]	1e-167		etv4	ENSDARG00000018303	ets variant gene 4 [Source:ZFIN;Acc:ZDB-GENE-990415-71]	0.0		246	181	222	771	1008	1251		560	541	498	1252	1427	1498
GSONMG00065052001		4.0825	1.10149e-06	2.3558	3.79114e-07		0.670857		DST	ENSG00000151914	dystonin [Source:HGNC Symbol;Acc:HGNC:1090]	7e-82		macf1	ENSDARG00000028533	microtubule-actin crosslinking factor 1 [Source:ZFIN;Acc:ZDB-GENE-030131-3606]	1e-75		10	6	33	68	72	114		39	32	38	111	137	106
GSONMG00069887001		4.4469	1.1049e-116	1.8533	1.86131e-45		0.670257		SRGAP1	ENSG00000196935	SLIT-ROBO Rho GTPase activating protein 1 [Source:HGNC Symbol;Acc:HGNC:17382]	3e-73		srgap1	ENSDARG00000007461	SLIT-ROBO Rho GTPase activating protein 1 [Source:ZFIN;Acc:ZDB-GENE-050420-284]	2e-83		269	199	258	1036	1337	1713		862	680	699	1766	2018	1923
GSONMG00046505001		5.4511	8.70417e-69	1.4641	1.1374e-13		0.667002		SPRY4	ENSG00000187678	sprouty homolog 4 (Drosophila) [Source:HGNC Symbol;Acc:HGNC:15533]	1e-106		spry4	ENSDARG00000068732	sprouty (Drosophila) homolog 4 [Source:ZFIN;Acc:ZDB-GENE-010803-2]	1e-140		105	97	157	625	809	1058		620	541	567	1072	1227	1187
GSONMG00054862001		4.0613	1.93756e-12	1.8099	1.06064e-05		0.662843		PAK1	ENSG00000149269	p21 protein (Cdc42/Rac)-activated kinase 1 [Source:HGNC Symbol;Acc:HGNC:8590]	1e-45		pak1	ENSDARG00000042624	p21/Cdc42/Rac1-activated kinase 1 [Source:ZFIN;Acc:ZDB-GENE-030826-29]	3e-51		33	20	21	96	103	185		79	69	67	151	172	213
GSONMG00062847001		0.2656	0	1.0991	0.00776768		0.660155		LURAP1L	ENSG00000153714	leucine rich adaptor protein 1-like [Source:HGNC Symbol;Acc:HGNC:31452]	3e-44		LURAP1	ENSDARG00000044406	leucine rich adaptor protein 1 [Source:HGNC Symbol;Acc:HGNC:32327]	8e-35		8550	6857	7460	2022	2511	3141		2712	2167	2343	3303	3798	3816
GSONMG00051950001		3.999	7.3681e-11	1.9085	4.01247e-06		0.660075		MYO9A	ENSG00000066933	myosin IXA [Source:HGNC Symbol;Acc:HGNC:7608]	6e-43		myo9aa	ENSDARG00000076729	myosin IXAa [Source:ZFIN;Acc:ZDB-GENE-080424-5]	2e-51		26	11	32	99	100	146		82	51	56	156	191	147
GSONMG00034664001		2.6772	1.78364e-34	0.8472	0.00257433		0.65773		LITAF	ENSG00000189067	lipopolysaccharide-induced TNF factor [Source:HGNC Symbol;Acc:HGNC:16841]	1e-16		CU463855.1	ENSDARG00000088125	Uncharacterized protein [Source:UniProtKB/TrEMBL;Acc:E7F174]	8e-59		202	174	219	551	646	812		932	707	831	816	1055	1012
GSONMG00077401001		0.189	6.53342e-61	0.0354	1.2087e-121		0.657647		DKK1	ENSG00000107984	dickkopf WNT signaling pathway inhibitor 1 [Source:HGNC Symbol;Acc:HGNC:2891]	5e-57		dkk1b	ENSDARG00000045219	dickkopf 1b [Source:ZFIN;Acc:ZDB-GENE-990708-5]	6e-66		462	391	458	67	100	151		3372	2908	2905	111	212	130
GSONMG00027836001		10.0432	2.83969e-09	4.6517	3.15546e-09		0.656398		ACTN3	ENSG00000248746	actinin, alpha 3 (gene/pseudogene) [Source:HGNC Symbol;Acc:HGNC:165]	0.0		actn3a	ENSDARG00000013755	actinin alpha 3a [Source:ZFIN;Acc:ZDB-GENE-000329-9]	0.0		4	3	5	39	52	61		12	9	13	78	80	59
GSONMG00058666001		2.6599	3.74839e-33	1.6039	3.36635e-16		0.650459							LSP1	ENSDARG00000027310	lymphocyte-specific protein 1 [Source:HGNC Symbol;Acc:HGNC:6707]	0.0001		229	167	200	483	634	905		524	370	418	886	1024	977
GSONMG00030857001		3.4516	3.87456e-85	1.4531	1.59938e-26		0.648116		ACLY	ENSG00000131473	ATP citrate lyase [Source:HGNC Symbol;Acc:HGNC:115]	0.0		aclya	ENSDARG00000017738	ATP citrate lyase a [Source:ZFIN;Acc:ZDB-GENE-031113-1]	0.0		570	403	626	1742	2332	2902		1870	1526	1644	2998	3731	3366
GSONMG00048456001		4.5234	2.20763e-24	2.3678	2.31582e-17		0.647635		IRS2	ENSG00000185950	insulin receptor substrate 2 [Source:HGNC Symbol;Acc:HGNC:6126]	2e-14		IRS2	ENSDARG00000037099	insulin receptor substrate 2 [Source:HGNC Symbol;Acc:HGNC:6126]	0.0		40	36	40	169	210	289		107	92	96	309	342	310
GSONMG00074922001		0.719	2.57569e-14	0.3079	1.3454e-275		0.645615		MTHFD2	ENSG00000065911	methylenetetrahydrofolate dehydrogenase (NADP+ dependent) 2, methenyltetrahydrofolate cyclohydrolase [Source:HGNC Symbol;Acc:HGNC:7434]	0.0		mthfd2	ENSDARG00000090044	methylenetetrahydrofolate dehydrogenase (NADP+ dependent) 2, methenyltetrahydrofolate cyclohydrolase [Source:ZFIN;Acc:ZDB-GENE-040704-20]	0.0		2064	1671	1806	1291	1629	2134		6284	5394	5582	2251	2755	2326
GSONMG00067855001		0.5778	4.01441e-17	0.3575	2.8581e-103		0.64508		GAS2L1	ENSG00000185340	growth arrest-specific 2 like 1 [Source:HGNC Symbol;Acc:HGNC:16955]	1e-100		GAS2L1	ENSDARG00000078803	growth arrest-specific 2 like 1 [Source:HGNC Symbol;Acc:HGNC:16955]	0.0		816	591	795	421	515	669		1825	1341	1590	700	873	765
GSONMG00079111001		3.3795	2.83404e-61	1.1911	0.00345797		0.644083		LIMK1	ENSG00000106683	LIM domain kinase 1 [Source:HGNC Symbol;Acc:HGNC:6613]	0.0		limk1a	ENSDARG00000063651	LIM domain kinase 1a [Source:ZFIN;Acc:ZDB-GENE-061212-3]	0.0		226	184	208	734	793	1111		979	632	751	1134	1335	1381
GSONMG00059844001		3.3274	1.14956e-36	1.8741	1.09558e-22		0.644053		ERGIC2	ENSG00000087502	ERGIC and golgi 2 [Source:HGNC Symbol;Acc:HGNC:30208]	1e-119		ergic2	ENSDARG00000051936	ERGIC and golgi 2 [Source:ZFIN;Acc:ZDB-GENE-040426-1331]	1e-127		158	92	135	448	491	666		325	292	293	694	840	819
GSONMG00023619001		4.5487	8.8734e-237	2.3591	1.1253e-116		0.641193		YWHAG	ENSG00000170027	tyrosine 3-monooxygenase/tryptophan 5-monooxygenase activation protein, gamma [Source:HGNC Symbol;Acc:HGNC:12852]	1e-178		ywhag2	ENSDARG00000071658	3-monooxygenase/tryptophan 5-monooxygenase activation protein, gamma polypeptide 2 [Source:ZFIN;Acc:ZDB-GENE-061023-2]	0.0		943	652	897	3701	4647	5945		2331	2095	2000	6298	7129	7467
GSONMG00063352001		2.5866	1.17793e-95	1.593	1.43064e-40		0.631555							LSP1	ENSDARG00000027310	lymphocyte-specific protein 1 [Source:HGNC Symbol;Acc:HGNC:6707]	2e-10		939	710	804	2023	2620	3397		2045	1605	1784	3689	4125	4080
GSONMG00057657001		0.1927	2.43103e-09	0.1107	3.88656e-31		0.631407		PDE4DIP	ENSG00000178104	phosphodiesterase 4D interacting protein [Source:HGNC Symbol;Acc:HGNC:15580]	4e-09			ENSDARG00000054723		3e-16		50	54	52	8	11	20		126	105	141	14	22	21
GSONMG00069889001		4.5583	1.5417e-123	1.8417	1.05968e-50		0.626117		SRGAP1	ENSG00000196935	SLIT-ROBO Rho GTPase activating protein 1 [Source:HGNC Symbol;Acc:HGNC:17382]	0.0		srgap1	ENSDARG00000007461	SLIT-ROBO Rho GTPase activating protein 1 [Source:ZFIN;Acc:ZDB-GENE-050420-284]	0.0		264	227	280	1141	1465	1849		984	800	846	2059	2346	2257
GSONMG00070285001		5.225	5.3426e-75	1.4575	1.99487e-24	yes	0.62497		SERPINE1	ENSG00000106366	serpin peptidase inhibitor, clade E (nexin, plasminogen activator inhibitor type 1), member 1 [Source:HGNC Symbol;Acc:HGNC:8583]	1e-115		serpine1	ENSDARG00000056795	serpin peptidase inhibitor, clade E (nexin, plasminogen activator inhibitor type 1), member 1 [Source:ZFIN;Acc:ZDB-GENE-070912-60]	0.0		6904	5032	7657	34372	41192	53305		33694	30506	32059	56819	66214	70876
GSONMG00030856001		3.1281	4.8179e-201	1.4732	7.94046e-43		0.621677		ACLY	ENSG00000131473	ATP citrate lyase [Source:HGNC Symbol;Acc:HGNC:115]	0.0		aclya	ENSDARG00000017738	ATP citrate lyase a [Source:ZFIN;Acc:ZDB-GENE-031113-1]	0.0		2047	1476	1872	5726	6703	8817		5890	4784	5171	10147	11456	10492
GSONMG00006882001		0.5695	9.26134e-08	0.3434	1.97283e-64		0.621533		TANK	ENSG00000136560	TRAF family member-associated NFKB activator [Source:HGNC Symbol;Acc:HGNC:11562]	1e-12		tank	ENSDARG00000067723	TRAF family member-associated NFKB activator [Source:ZFIN;Acc:ZDB-GENE-060929-308]	8e-13		394	244	250	170	208	254		784	607	641	300	355	304
GSONMG00067856001		0.6028	0.00146269	0.3735	2.35484e-22		0.610586		GAS2L2	ENSG00000270765	growth arrest-specific 2 like 2 [Source:HGNC Symbol;Acc:HGNC:24846]	2e-09		GAS2L1	ENSDARG00000078803	growth arrest-specific 2 like 1 [Source:HGNC Symbol;Acc:HGNC:16955]	8e-10		135	82	128	59	101	101		299	229	255	133	159	110
GSONMG00024013001		0.7056	1.21378e-19	0.3464	2.1854e-260		0.605504		ZFP36L1	ENSG00000185650	ZFP36 ring finger protein-like 1 [Source:HGNC Symbol;Acc:HGNC:1107]	1e-89		zfp36l1a	ENSDARG00000016154	zinc finger protein 36, C3H type-like 1a [Source:ZFIN;Acc:ZDB-GENE-030131-9860]	1e-132		3735	2924	3254	2220	2935	3710		11190	8804	8805	4226	5055	4425
GSONMG00021008001		2.8617	8.0442e-09	0.6114	4.91062e-22		0.597442		MAP1A	ENSG00000166963	microtubule-associated protein 1A [Source:HGNC Symbol;Acc:HGNC:6835]	1e-06		map1ab	ENSDARG00000022045	microtubule-associated protein 1Ab [Source:ZFIN;Acc:ZDB-GENE-100426-3]	5e-87		275	221	415	797	1068	1470		2570	1712	1926	1447	1926	1832
GSONMG00037384001		3.5236	5.97857e-11	1.7503	5.48569e-06		0.596334		TRPV1	ENSG00000262304	transient receptor potential cation channel, subfamily V, member 1 [Source:HGNC Symbol;Acc:HGNC:12716]	0.0		shpk	ENSDARG00000002355	sedoheptulokinase [Source:ZFIN;Acc:ZDB-GENE-060526-357]	0.0		26	27	30	88	139	144		99	65	79	175	218	191
GSONMG00019117001		3.0666	2.97589e-16	1.8325	2.32042e-10		0.594166		ERGIC2	ENSG00000087502	ERGIC and golgi 2 [Source:HGNC Symbol;Acc:HGNC:30208]	1e-89		ergic2	ENSDARG00000051936	ERGIC and golgi 2 [Source:ZFIN;Acc:ZDB-GENE-040426-1331]	7e-99		58	47	61	170	205	269		160	112	132	305	346	365
GSONMG00039525001		2.8049	7.19347e-27	1.3004	0.000226955		0.593511		ACAP3	ENSG00000131584	ArfGAP with coiled-coil, ankyrin repeat and PH domains 3 [Source:HGNC Symbol;Acc:HGNC:16754]	4e-10		acap1	ENSDARG00000056346	ArfGAP with coiled-coil, ankyrin repeat and PH domains 1 [Source:ZFIN;Acc:ZDB-GENE-070112-1242]	3e-21		139	113	159	412	443	597		430	465	386	723	796	784
GSONMG00019436001		5.5387	8.33032e-14	1.6647	0.000439919		0.590805		MYO9A	ENSG00000066933	myosin IXA [Source:HGNC Symbol;Acc:HGNC:7608]	2e-50		myo9aa	ENSDARG00000076729	myosin IXAa [Source:ZFIN;Acc:ZDB-GENE-080424-5]	8e-52		16	11	17	86	96	124		99	67	49	143	167	179
GSONMG00041391001		6.2103	1.31032e-53	2.8304	0		0.579646		SLC1A4	ENSG00000115902	solute carrier family 1 (glutamate/neutral amino acid transporter), member 4 [Source:HGNC Symbol;Acc:HGNC:10942]	3e-71		slc1a5	ENSDARG00000090706	solute carrier family 1 (neutral amino acid transporter), member 5 [Source:ZFIN;Acc:ZDB-GENE-070501-4]	1e-114		3197	2371	3861	18860	23561	31822		11197	9591	9885	36484	42898	40287
GSONMG00052832001		4.007	1.2268e-220	1.4244	6.97523e-29		0.579521		NES	ENSG00000132688	nestin [Source:HGNC Symbol;Acc:HGNC:7756]	3e-27		nes	ENSDARG00000088805	nestin [Source:ZFIN;Acc:ZDB-GENE-071119-2]	4e-16		3976	3165	4307	15087	18794	24180		19082	13806	15251	28239	32995	32749
GSONMG00030013001		2.5466	0.000134472	1.6156	0.00355754		0.5791		FNBP1	ENSG00000187239	formin binding protein 1 [Source:HGNC Symbol;Acc:HGNC:17069]	7e-94		fnbp1	ENSDARG00000036156	formin binding protein 1 [Source:ZFIN;Acc:ZDB-GENE-081105-105]	3e-97		23	13	25	52	67	75		57	43	43	88	115	115
GSONMG00030855001		2.9396	2.85838e-69	1.4937	9.4271e-24		0.576629		ACLY	ENSG00000131473	ATP citrate lyase [Source:HGNC Symbol;Acc:HGNC:115]	1e-107		aclya	ENSDARG00000017738	ATP citrate lyase a [Source:ZFIN;Acc:ZDB-GENE-031113-1]	1e-110		408	279	374	1037	1250	1645		1157	947	1011	1985	2280	2137
GSONMG00009588001		3.0901	2.17187e-06	1.4723	0.00938864		0.575759		ACAP1	ENSG00000072818	ArfGAP with coiled-coil, ankyrin repeat and PH domains 1 [Source:HGNC Symbol;Acc:HGNC:16467]	4e-99		acap1	ENSDARG00000056346	ArfGAP with coiled-coil, ankyrin repeat and PH domains 1 [Source:ZFIN;Acc:ZDB-GENE-070112-1242]	1e-153		29	11	21	54	82	101		79	58	54	121	148	117
GSONMG00077220001		7.9706	1.24232e-10	1.8873	0.000245893		0.574337							CU896555.1	ENSDARG00000088542	Uncharacterized protein [Source:UniProtKB/TrEMBL;Acc:F1QWS1]	9e-19		8	7	5	64	48	89		61	36	31	106	114	109
GSONMG00078368001		3.1675	1.0711e-103	1.6762	1.27614e-53		0.567141		KCTD5	ENSG00000167977	potassium channel tetramerization domain containing 5 [Source:HGNC Symbol;Acc:HGNC:21423]	1e-104		kctd5	ENSDARG00000015722	potassium channel tetramerisation domain containing 5 [Source:ZFIN;Acc:ZDB-GENE-030131-727]	1e-118		838	659	924	2520	3177	3995		2512	2141	2291	4827	5598	5616
GSONMG00067643001		2.5645	3.0398e-35	1.81	5.19529e-30		0.563512		AKAP6	ENSG00000151320	A kinase (PRKA) anchor protein 6 [Source:HGNC Symbol;Acc:HGNC:376]	9e-17		akap6	ENSDARG00000077295	A kinase (PRKA) anchor protein 6 [Source:ZFIN;Acc:ZDB-GENE-120207-2]	0.0		296	185	237	590	746	987		551	468	529	1202	1356	1301
GSONMG00027402001		3.3123	6.69241e-28	2.1114	3.93328e-22		0.561478		MYO9A	ENSG00000066933	myosin IXA [Source:HGNC Symbol;Acc:HGNC:7608]	1e-143		myo9aa	ENSDARG00000076729	myosin IXAa [Source:ZFIN;Acc:ZDB-GENE-080424-5]	1e-136		114	77	132	327	416	623		338	212	232	711	866	682
GSONMG00032173001		0.2784	5.1559e-246	1.48	7.48142e-36		0.560699		ID2	ENSG00000115738	inhibitor of DNA binding 2, dominant negative helix-loop-helix protein [Source:HGNC Symbol;Acc:HGNC:5361]	2e-73		id2a	ENSDARG00000055283	inhibitor of DNA binding 2, dominant negative helix-loop-helix protein, a [Source:ZFIN;Acc:ZDB-GENE-020910-1]	7e-86		15598	12453	12405	3821	4537	5861		4318	3505	3875	7039	8431	8382
GSONMG00026182001		11.6131	1.9698e-38	5.553	1.6698e-56		0.554998		INPP5J	ENSG00000185133	inositol polyphosphate-5-phosphatase J [Source:HGNC Symbol;Acc:HGNC:8956]	1e-103		inpp5jb	ENSDARG00000093359	inositol polyphosphate-5-phosphatase Jb [Source:ZFIN;Acc:ZDB-GENE-081104-46]	1e-145		16	9	32	186	277	386		69	55	61	477	465	466
GSONMG00041933001		5.9092	8.25695e-14	3.021	3.62274e-14		0.550751		SLC45A4	ENSG00000022567	solute carrier family 45, member 4 [Source:HGNC Symbol;Acc:HGNC:29196]	0.0		SLC45A4 (1 of 2)	ENSDARG00000021820	solute carrier family 45, member 4 [Source:HGNC Symbol;Acc:HGNC:29196]	0.0		10	10	25	85	104	151		51	44	43	182	234	159
GSONMG00014238001		2.6019	3.42611e-26	1.4551	1.46086e-14		0.550565		DENND5A	ENSG00000184014	DENN/MADD domain containing 5A [Source:HGNC Symbol;Acc:HGNC:19344]	0.0		dennd5a	ENSDARG00000017006	DENN/MADD domain containing 5A [Source:ZFIN;Acc:ZDB-GENE-071211-1]	0.0		275	167	312	665	752	1050		771	628	701	1339	1501	1363
GSONMG00017409001		3.0817	3.86133e-43	1.8138	5.18449e-32		0.548663		STARD13	ENSG00000133121	StAR-related lipid transfer (START) domain containing 13 [Source:HGNC Symbol;Acc:HGNC:19164]	0.0		stard13b	ENSDARG00000076868	StAR-related lipid transfer (START) domain containing 13b [Source:ZFIN;Acc:ZDB-GENE-050506-146]	0.0		244	208	302	710	1019	1226		788	547	688	1556	1813	1667
GSONMG00019494001		3.4682	2.48201e-19	2.291	4.5087e-109		0.546479		NCEH1	ENSG00000144959	neutral cholesterol ester hydrolase 1 [Source:HGNC Symbol;Acc:HGNC:29260]	1e-138		nceh1a	ENSDARG00000020427	neutral cholesterol ester hydrolase 1a [Source:ZFIN;Acc:ZDB-GENE-040711-2]	1e-156		433	303	534	1588	1648	2278		1140	932	955	2965	3408	3165
GSONMG00033986001		3.1175	2.91144e-21	1.2658	0.000965296		0.545033		ITGA5	ENSG00000161638	integrin, alpha 5 (fibronectin receptor, alpha polypeptide) [Source:HGNC Symbol;Acc:HGNC:6141]	4e-43		itga5	ENSDARG00000006353	integrin, alpha 5 (fibronectin receptor, alpha polypeptide) [Source:ZFIN;Acc:ZDB-GENE-031116-52]	3e-51		85	63	98	248	285	445		370	291	298	474	632	567
GSONMG00074678001		4.1333	0.00117678	0.5613	0.00390759		0.544616		PHOSPHO1	ENSG00000173868	phosphatase, orphan 1 [Source:HGNC Symbol;Acc:HGNC:16815]	2e-86		phospho1	ENSDARG00000008403	phosphatase, orphan 1 [Source:ZFIN;Acc:ZDB-GENE-040801-198]	1e-104		7	2	6	20	27	30		73	46	56	40	61	34
GSONMG00064347001		2.7457	1.7376e-158	1.5854	1.14171e-34		0.544214		GPX1	ENSG00000233276	glutathione peroxidase 1 [Source:HGNC Symbol;Acc:HGNC:4553]	8e-71		gpx1b	ENSDARG00000006207	glutathione peroxidase 1b [Source:ZFIN;Acc:ZDB-GENE-040912-60]	1e-82		2052	1526	1901	5035	6191	7710		5145	4888	4897	9643	11491	11623
GSONMG00082057001		2.8742	5.49073e-93	1.3535	5.44908e-29		0.540946		SPTBN1	ENSG00000115306	spectrin, beta, non-erythrocytic 1 [Source:HGNC Symbol;Acc:HGNC:11275]	1e-48		SPTBN1	ENSDARG00000036402	spectrin, beta, non-erythrocytic 1 [Source:HGNC Symbol;Acc:HGNC:11275]	9e-20		1496	1079	1589	3901	4800	6438		5233	4298	4526	8157	9247	8764
GSONMG00000730001		5.531	3.41769e-06	2.4821	2.09804e-05		0.538554		CAMK2N2	ENSG00000163888	calcium/calmodulin-dependent protein kinase II inhibitor 2 [Source:HGNC Symbol;Acc:HGNC:24197]	1e-25		camk2n1a	ENSDARG00000025855	calcium/calmodulin-dependent protein kinase II inhibitor 1a [Source:ZFIN;Acc:ZDB-GENE-050522-319]	2e-36		2	7	10	40	35	60		23	28	17	75	82	76
GSONMG00033983001		2.7087	2.68963e-72	1.2922	8.18662e-13		0.53767		ITGA5	ENSG00000161638	integrin, alpha 5 (fibronectin receptor, alpha polypeptide) [Source:HGNC Symbol;Acc:HGNC:6141]	2e-08		itga5	ENSDARG00000006353	integrin, alpha 5 (fibronectin receptor, alpha polypeptide) [Source:ZFIN;Acc:ZDB-GENE-031116-52]	2e-11		609	462	598	1448	1941	2318		2056	1738	1806	2944	3541	3490
GSONMG00031160001		2.5862	1.21951e-13	1.8908	1.63339e-12		0.53691		SH2D7	ENSG00000183476	SH2 domain containing 7 [Source:HGNC Symbol;Acc:HGNC:34549]	3e-30		SH2D2A	ENSDARG00000089983	SH2 domain containing 2A [Source:HGNC Symbol;Acc:HGNC:10821]	1e-79		83	54	84	199	222	297		156	157	169	407	460	392
GSONMG00082058001		2.9956	2.95139e-26	1.3083	4.94052e-05		0.535888		SPTBN1	ENSG00000115306	spectrin, beta, non-erythrocytic 1 [Source:HGNC Symbol;Acc:HGNC:11275]	2e-56		sptbn2	ENSDARG00000053956	spectrin, beta, non-erythrocytic 2 [Source:ZFIN;Acc:ZDB-GENE-030131-787]	7e-33		110	85	103	303	351	474		430	333	336	623	725	627
GSONMG00066707001		3.0866	3.2861e-115	0.8319	1.05675e-08		0.534222		FNBP1L	ENSG00000137942	formin binding protein 1-like [Source:HGNC Symbol;Acc:HGNC:20851]	0.0		fnbp1l	ENSDARG00000020131	formin binding protein 1-like [Source:ZFIN;Acc:ZDB-GENE-040801-155]	0.0		828	628	852	2339	2864	3815		5208	3998	4617	4826	5703	5284
GSONMG00029941001		17.115	7.66013e-41	4.444	3.07397e-46		0.533702		DTX4	ENSG00000110042	deltex 4, E3 ubiquitin ligase [Source:HGNC Symbol;Acc:HGNC:29151]	3e-17		DTX4 (1 of 2)	ENSDARG00000076302	deltex 4, E3 ubiquitin ligase [Source:HGNC Symbol;Acc:HGNC:29151]	2e-92		8	8	20	205	282	285		67	68	88	429	490	450
GSONMG00066040001		4.2616	1.49412e-05	1.7821	0.00455614		0.533		PTGES3L-AARSD1	ENSG00000108825	PTGES3L-AARSD1 readthrough [Source:HGNC Symbol;Acc:HGNC:43946]	2e-42		PTGES3L	ENSDARG00000079462	prostaglandin E synthase 3 (cytosolic)-like [Source:HGNC Symbol;Acc:HGNC:43943]	9e-70		4	11	11	31	48	66		51	20	32	76	81	92
GSONMG00033985001		2.8488	2.6122e-128	1.2242	2.35391e-14		0.532459		ITGA5	ENSG00000161638	integrin, alpha 5 (fibronectin receptor, alpha polypeptide) [Source:HGNC Symbol;Acc:HGNC:6141]	1e-133		itga5	ENSDARG00000006353	integrin, alpha 5 (fibronectin receptor, alpha polypeptide) [Source:ZFIN;Acc:ZDB-GENE-031116-52]	1e-170		1830	1436	1906	4876	6059	7679		7127	6049	6287	9852	11764	11231
GSONMG00018004001		2.5292	1.7155e-09	1.889	1.6398e-12		0.530753		AKAP6	ENSG00000151320	A kinase (PRKA) anchor protein 6 [Source:HGNC Symbol;Acc:HGNC:376]	5e-13		akap6	ENSDARG00000077295	A kinase (PRKA) anchor protein 6 [Source:ZFIN;Acc:ZDB-GENE-120207-2]	1e-20		49	56	89	169	193	263		157	129	138	328	390	385
GSONMG00040703001		3.2583	7.9817e-46	1.9251	5.35634e-37		0.529551		MYO9A	ENSG00000066933	myosin IXA [Source:HGNC Symbol;Acc:HGNC:7608]	0.0003		myo9aa	ENSDARG00000076729	myosin IXAa [Source:ZFIN;Acc:ZDB-GENE-080424-5]	4e-74		184	154	211	554	738	989		574	456	485	1274	1379	1352
GSONMG00019421001		3.4916	3.60159e-17	1.3189	0.00165619		0.525792		VEGFA	ENSG00000112715	vascular endothelial growth factor A [Source:HGNC Symbol;Acc:HGNC:12680]	1e-28		vegfab	ENSDARG00000034700	vascular endothelial growth factor Ab [Source:ZFIN;Acc:ZDB-GENE-030131-4605]	7e-46		42	41	55	167	191	252		232	171	198	305	409	378
GSONMG00061555001		5.3088	6.22107e-06	1.9211	0.000969949		0.522217		TMCC3	ENSG00000057704	transmembrane and coiled-coil domain family 3 [Source:HGNC Symbol;Acc:HGNC:29199]	0.0		tmcc3	ENSDARG00000045525	transmembrane and coiled-coil domain family 3 [Source:ZFIN;Acc:ZDB-GENE-030131-1811]	0.0		7	2	11	26	43	68		35	26	30	81	91	68
GSONMG00030838001		0.6185	0.000269553	0.3257	5.41102e-48		0.522165		C1QTNF7	ENSG00000163145	C1q and tumor necrosis factor related protein 7 [Source:HGNC Symbol;Acc:HGNC:14342]	4e-90		CABZ01048675.1	ENSDARG00000074949	Uncharacterized protein [Source:UniProtKB/TrEMBL;Acc:E7F3N3]	1e-101		183	126	177	108	134	131		545	459	513	185	235	262
GSONMG00008570001		4.0918	4.14282e-20	2.0928	1.03884e-20		0.521272		GFOD2	ENSG00000141098	glucose-fructose oxidoreductase domain containing 2 [Source:HGNC Symbol;Acc:HGNC:28159]	3e-25		GFOD1	ENSDARG00000061363	glucose-fructose oxidoreductase domain containing 1 [Source:HGNC Symbol;Acc:HGNC:21096]	6e-20		47	37	87	218	307	361		194	175	183	493	598	503
GSONMG00038026001		0.6336	0.000113015	0.2722	3.51046e-72		0.519273		WWC1	ENSG00000113645	WW and C2 domain containing 1 [Source:HGNC Symbol;Acc:HGNC:29435]	1e-117		WWC1	ENSDARG00000076041	WW and C2 domain containing 1 [Source:HGNC Symbol;Acc:HGNC:29435]	1e-175		201	146	203	114	132	196		818	592	717	218	269	309
GSONMG00019419001		3.4736	2.02403e-65	1.2685	7.52038e-08		0.517711		VEGFA	ENSG00000112715	vascular endothelial growth factor A [Source:HGNC Symbol;Acc:HGNC:12680]	1e-21		vegfab	ENSDARG00000034700	vascular endothelial growth factor Ab [Source:ZFIN;Acc:ZDB-GENE-030131-4605]	1e-25		250	190	262	864	978	1216		1215	930	1058	1624	2028	1942
GSONMG00077195001		0.3544	2.6971e-99	0.2444	0		0.517215		GLUL	ENSG00000135821	glutamate-ammonia ligase [Source:HGNC Symbol;Acc:HGNC:4341]	0.0		glulb	ENSDARG00000017339	glutamate-ammonia ligase (glutamine synthase) b [Source:ZFIN;Acc:ZDB-GENE-030131-8417]	0.0		2786	2019	2152	814	1028	1260		6282	5169	5313	1660	2063	1921
GSONMG00080847001		0.343	3.90111e-12	0.2376	1.96762e-54		0.512611		KBTBD11	ENSG00000176595	kelch repeat and BTB (POZ) domain containing 11 [Source:HGNC Symbol;Acc:HGNC:29104]	1e-165		KBTBD11	ENSDARG00000059272	kelch repeat and BTB (POZ) domain containing 11 [Source:HGNC Symbol;Acc:HGNC:29104]	0.0		173	124	133	39	76	71		371	333	335	97	129	115
GSONMG00027966001		2.8677	3.83865e-13	1.8941	2.08354e-13		0.507139		FGFR1	ENSG00000077782	fibroblast growth factor receptor 1 [Source:HGNC Symbol;Acc:HGNC:3688]	0.0		fgfr1a	ENSDARG00000011027	fibroblast growth factor receptor 1a [Source:ZFIN;Acc:ZDB-GENE-980526-255]	0.0		59	61	78	209	182	335		220	144	151	427	473	434
GSONMG00020728001		3.1142	0.00918369	2.2649	0.00443239		0.50701		ABCG2	ENSG00000118777	ATP-binding cassette, sub-family G (WHITE), member 2 (Junior blood group) [Source:HGNC Symbol;Acc:HGNC:74]	4e-34		abcg2d	ENSDARG00000016818	ATP-binding cassette, sub-family G (WHITE), member 2d [Source:ZFIN;Acc:ZDB-GENE-050517-38]	1e-41		6	6	5	15	23	30		18	13	9	40	46	38
GSONMG00018883001		0.3837	1.91574e-13	0.2375	1.70942e-68		0.504712		SLC25A15	ENSG00000102743	solute carrier family 25 (mitochondrial carrier; ornithine transporter) member 15 [Source:HGNC Symbol;Acc:HGNC:10985]	9e-05		slc25a15a	ENSDARG00000063539	solute carrier family 25 (mitochondrial carrier; ornithine transporter) member 15a [Source:ZFIN;Acc:ZDB-GENE-070112-1072]	6e-06		197	163	187	79	68	119		594	404	518	148	176	170
GSONMG00033984001		2.7083	4.0807e-37	1.2921	6.43077e-08		0.504161		ITGA5	ENSG00000161638	integrin, alpha 5 (fibronectin receptor, alpha polypeptide) [Source:HGNC Symbol;Acc:HGNC:6141]	4e-56		itga5	ENSDARG00000006353	integrin, alpha 5 (fibronectin receptor, alpha polypeptide) [Source:ZFIN;Acc:ZDB-GENE-031116-52]	1e-88		242	164	239	572	713	918		837	709	759	1285	1445	1370
GSONMG00026390001		4.3047	1.82636e-74	1.5626	6.31222e-22		0.502903		SPRY1	ENSG00000164056	sprouty homolog 1, antagonist of FGF signaling (Drosophila) [Source:HGNC Symbol;Acc:HGNC:11269]	1e-120		spry1	ENSDARG00000024286	sprouty homolog 1 (Drosophila) [Source:ZFIN;Acc:ZDB-GENE-081215-2]	2e-90		158	134	175	651	814	1089		834	701	672	1416	1746	1589
GSONMG00052895001		4.0651	2.5427e-186	1.6714	9.10167e-41		0.502304												1302	961	1375	4835	6030	7824		6236	4378	4636	10180	12465	12281
GSONMG00055629001		3.3915	9.37e-113	0.9173	0.00390572		0.499247		SMTN	ENSG00000183963	smoothelin [Source:HGNC Symbol;Acc:HGNC:11126]	1e-112		smtnb	ENSDARG00000059442	smoothelin b [Source:ZFIN;Acc:ZDB-GENE-070912-2]	1e-133		1570	1326	1857	5243	6472	8808		11518	8856	10087	11451	13868	13123
GSONMG00011836001		3.8561	1.20925e-79	1.2031	5.45552e-06		0.49907		NCKAP5L	ENSG00000167566	NCK-associated protein 5-like [Source:HGNC Symbol;Acc:HGNC:29321]	6e-05		NCKAP5L	ENSDARG00000079148	NCK-associated protein 5-like [Source:HGNC Symbol;Acc:HGNC:29321]	0.0		276	223	319	984	1346	1675		1734	1341	1463	2420	2630	2441
GSONMG00032506001		3.4538	3.35721e-25	1.4135	1.10119e-06		0.495813		KDM6B	ENSG00000132510	lysine (K)-specific demethylase 6B [Source:HGNC Symbol;Acc:HGNC:29012]	1e-11		kdm6bb	ENSDARG00000056929	lysine (K)-specific demethylase 6B, b [Source:ZFIN;Acc:ZDB-GENE-040724-166]	2e-14		81	56	89	266	330	382		379	291	291	612	675	576
GSONMG00079410001		2.801	8.4787e-177	1.2417	3.14989e-13		0.486085		YWHAZ	ENSG00000164924	tyrosine 3-monooxygenase/tryptophan 5-monooxygenase activation protein, zeta [Source:HGNC Symbol;Acc:HGNC:12855]	1e-151		ywhaqb	ENSDARG00000023323	tyrosine 3-monooxygenase/tryptophan 5-monooxygenase activation protein, theta polypeptide b [Source:ZFIN;Acc:ZDB-GENE-030131-7135]	1e-155		3073	2438	3057	8092	9635	12592		12837	10984	10452	17452	20851	20333
GSONMG00009253001		3.8426	7.9712e-112	2.7803	3.3966e-159		0.4835		FAM111A	ENSG00000166801	family with sequence similarity 111, member A [Source:HGNC Symbol;Acc:HGNC:24725]	0.0001		FP102192.1	ENSDARG00000089782	Uncharacterized protein [Source:UniProtKB/TrEMBL;Acc:F1QH24]	2e-08		368	316	408	1398	1676	2249		994	831	868	3075	3801	3446
GSONMG00077849001		2.6081	1.72736e-10	1.4138	0.000582269		0.482915		RGS5	ENSG00000143248	regulator of G-protein signaling 5 [Source:HGNC Symbol;Acc:HGNC:10001]	7e-52		rgs5b	ENSDARG00000017860	regulator of G-protein signaling 5b [Source:ZFIN;Acc:ZDB-GENE-050417-359]	1e-68		64	41	61	157	184	196		182	159	202	288	361	413
GSONMG00054718001		2.5012	7.46793e-34	1.489	2.37248e-14		0.48155		PTPN12	ENSG00000127947	protein tyrosine phosphatase, non-receptor type 12 [Source:HGNC Symbol;Acc:HGNC:9645]	7e-06							244	196	255	581	683	939		800	584	710	1295	1623	1372
GSONMG00050920001		1.5378	0.000198878	0.2387	1.126e-143		0.47603		EGR1	ENSG00000120738	early growth response 1 [Source:HGNC Symbol;Acc:HGNC:3238]	1e-155		egr1	ENSDARG00000037421	early growth response 1 [Source:ZFIN;Acc:ZDB-GENE-980526-320]	0.0		124	113	146	196	233	320		1721	1392	1370	478	572	421
GSONMG00074571001		4.044	1.1456e-104	2.5914	1.2814e-102		0.47498		CERS6	ENSG00000172292	ceramide synthase 6 [Source:HGNC Symbol;Acc:HGNC:23826]	0.0		cers6	ENSDARG00000053583	ceramide synthase 6 [Source:ZFIN;Acc:ZDB-GENE-070522-1]	0.0		292	231	311	1139	1380	1734		866	796	697	2582	3008	2835
GSONMG00039297001		0.5034	9.27008e-17	0.3843	1.38212e-69		0.474165		PAWR	ENSG00000177425	PRKC, apoptosis, WT1, regulator [Source:HGNC Symbol;Acc:HGNC:8614]	2e-08		pawr	ENSDARG00000045486	PRKC, apoptosis, WT1, regulator [Source:ZFIN;Acc:ZDB-GENE-041010-108]	4e-39		447	367	463	210	252	355		1089	916	1034	464	610	539
GSONMG00052898001		4.5611	2.45591e-13	1.6201	5.79344e-23		0.473996		NES	ENSG00000132688	nestin [Source:HGNC Symbol;Acc:HGNC:7756]	2e-21		nes	ENSDARG00000088805	nestin [Source:ZFIN;Acc:ZDB-GENE-071119-2]	5e-73		131	108	220	666	831	1177		956	655	758	1636	1904	1720
GSONMG00031325001		0.6045	1.65692e-42	0.3794	2.3552e-263		0.473426		CCND2	ENSG00000118971	cyclin D2 [Source:HGNC Symbol;Acc:HGNC:1583]	1e-28		ccnd2a	ENSDARG00000051748	cyclin D2, a [Source:ZFIN;Acc:ZDB-GENE-070424-30]	1e-142		5360	4275	4826	2748	3668	4687		16277	12611	13172	6431	7987	7527
GSONMG00072137001		5.1844	2.09672e-87	1.8986	1.41643e-44		0.469556		MLLT4	ENSG00000130396	myeloid/lymphoid or mixed-lineage leukemia (trithorax homolog, Drosophila); translocated to, 4 [Source:HGNC Symbol;Acc:HGNC:7137]	0.0		mllt4	ENSDARG00000029472	myeloid/lymphoid or mixed-lineage leukemia (trithorax homolog, Drosophila); translocated to, 4 [Source:ZFIN;Acc:ZDB-GENE-050419-52]	0.0		204	176	289	1106	1465	1834		1149	1061	1138	2740	2941	3084
GSONMG00052897001		4.8539	5.17727e-11	1.6096	2.84282e-27		0.469319												223	181	403	1206	1657	2129		1856	1258	1397	2986	3502	3452
GSONMG00056491001		0.2921	0.000596096	0.1358	1.87356e-25		0.468746		SLC26A10	ENSG00000135502	solute carrier family 26, member 10 [Source:HGNC Symbol;Acc:HGNC:14470]	1e-173		slc26a10	ENSDARG00000078800	solute carrier family 26, member 10 [Source:ZFIN;Acc:ZDB-GENE-030131-9845]	0.0		35	36	17	6	14	13		125	120	104	12	35	19
GSONMG00019162001		0.5522	0.000214222	0.2865	8.617e-42		0.468453		WWC1	ENSG00000113645	WW and C2 domain containing 1 [Source:HGNC Symbol;Acc:HGNC:29435]	1e-63		WWC1	ENSDARG00000076041	WW and C2 domain containing 1 [Source:HGNC Symbol;Acc:HGNC:29435]	3e-88		110	87	111	57	79	77		397	342	352	110	184	139
GSONMG00046147001		3.2182	1.31896e-74	1.4955	1.55572e-20		0.464284		FHDC1	ENSG00000137460	FH2 domain containing 1 [Source:HGNC Symbol;Acc:HGNC:29363]	7e-06		si:dkey-102m7.1	ENSDARG00000090527	si:dkey-102m7.1 [Source:ZFIN;Acc:ZDB-GENE-091118-76]	4e-15		322	268	342	993	1191	1622		1426	1143	1162	2489	2785	2388
GSONMG00001716001		5.1509	3.2781e-170	3.614	6.2561e-239		0.461179		MAPK8IP1	ENSG00000121653	mitogen-activated protein kinase 8 interacting protein 1 [Source:HGNC Symbol;Acc:HGNC:6882]	1e-128		mapk8ip1	ENSDARG00000091191	mitogen-activated protein kinase 8 interacting protein 1 [Source:ZFIN;Acc:ZDB-GENE-101025-1]	1e-150		325	265	325	1591	1977	2366		914	787	737	3760	4299	4064
GSONMG00066051001		4.8882	7.35688e-08	2.3828	3.843e-08		0.455479		PHLPP2	ENSG00000040199	PH domain and leucine rich repeat protein phosphatase 2 [Source:HGNC Symbol;Acc:HGNC:29149]	0.0		PHLPP1	ENSDARG00000078694	PH domain and leucine rich repeat protein phosphatase 1 [Source:HGNC Symbol;Acc:HGNC:20610]	2e-27		13	4	14	43	63	86		47	37	36	122	142	129
GSONMG00038511001		0.5921	1.35813e-16	0.3448	4.8126e-160		0.454886		ZNF618	ENSG00000157657	zinc finger protein 618 [Source:HGNC Symbol;Acc:HGNC:29416]	0.0		ZNF618	ENSDARG00000071469	zinc finger protein 618 [Source:HGNC Symbol;Acc:HGNC:29416]	0.0		818	647	789	412	563	720		2866	2252	2233	1075	1257	1149
GSONMG00079829001		2.5816	9.16919e-71	1.1116	0.00226378		0.453369		PLK3	ENSG00000173846	polo-like kinase 3 [Source:HGNC Symbol;Acc:HGNC:2154]	0.0		plk3	ENSDARG00000038754	polo-like kinase 3 (Drosophila) [Source:ZFIN;Acc:ZDB-GENE-030131-6134]	0.0		661	510	684	1614	1921	2511		3009	2598	2573	3860	4613	4060
GSONMG00014992001		4.7356	6.11518e-07	1.9498	4.38721e-05		0.447546		HIVEP3	ENSG00000127124	human immunodeficiency virus type I enhancer binding protein 3 [Source:HGNC Symbol;Acc:HGNC:13561]	4e-14		hivep3a	ENSDARG00000075928	human immunodeficiency virus type I enhancer binding protein 3a [Source:ZFIN;Acc:ZDB-GENE-081029-2]	3e-14		7	6	15	50	55	60		49	46	36	97	134	122
GSONMG00009785001		3.8583	5.5378e-87	1.6893	4.05923e-34	yes	0.44733		EHD4	ENSG00000103966	EH-domain containing 4 [Source:HGNC Symbol;Acc:HGNC:3245]	8e-09		si:ch211-11k18.4	ENSDARG00000087869	si:ch211-11k18.4 [Source:ZFIN;Acc:ZDB-GENE-070912-22]	0.0		246	188	219	848	990	1348		1041	939	888	1976	2396	2313
GSONMG00075260001		2.5221	2.4387e-132	1.2665	2.03613e-25		0.446708		CORO1C	ENSG00000110880	coronin, actin binding protein, 1C [Source:HGNC Symbol;Acc:HGNC:2254]	0.0		coro1ca	ENSDARG00000035598	coronin, actin binding protein, 1Ca [Source:ZFIN;Acc:ZDB-GENE-030114-6]	0.0		6571	4913	6486	15457	18161	23397		25808	20905	22244	36222	42822	41167
GSONMG00003844001		7.9563	1.10707e-15	2.7386	3.69485e-13		0.446138		FOSL1	ENSG00000175592	FOS-like antigen 1 [Source:HGNC Symbol;Acc:HGNC:13718]	1e-37		fosl1a	ENSDARG00000015355	FOS-like antigen 1a [Source:ZFIN;Acc:ZDB-GENE-061207-7]	1e-81		13	5	12	81	95	123		50	46	71	186	245	203
GSONMG00047359001		3.8476	0.00945394	2.2423	0.00164616		0.445827		SV2A	ENSG00000159164	synaptic vesicle glycoprotein 2A [Source:HGNC Symbol;Acc:HGNC:20566]	0.0		SV2A	ENSDARG00000059945	synaptic vesicle glycoprotein 2A [Source:HGNC Symbol;Acc:HGNC:20566]	0.0		4	11	0	19	14	46		21	14	16	42	50	65
GSONMG00013234001		2.7263	4.40499e-79	1.3835	4.95872e-27		0.441585		TIMP2	ENSG00000035862	TIMP metallopeptidase inhibitor 2 [Source:HGNC Symbol;Acc:HGNC:11821]	1e-111		timp2a	ENSDARG00000061226	tissue inhibitor of metalloproteinase 2a [Source:ZFIN;Acc:ZDB-GENE-030612-1]	1e-126		1067	797	1149	2653	3302	4461		4331	3558	3689	6509	7816	7737
GSONMG00020769001		7.1366	2.59172e-11	2.6727	4.16493e-11		0.439787		FAM222A	ENSG00000139438	family with sequence similarity 222, member A [Source:HGNC Symbol;Acc:HGNC:25915]	1e-101		fam222a	ENSDARG00000090797	family with sequence similarity 222, member A [Source:ZFIN;Acc:ZDB-GENE-050309-42]	0.0		7	5	13	61	63	103		52	43	36	159	163	158
GSONMG00005223001		4.4237	2.08654e-27	1.2754	5.24777e-15		0.439774		CHST11	ENSG00000171310	carbohydrate (chondroitin 4) sulfotransferase 11 [Source:HGNC Symbol;Acc:HGNC:17422]	1e-158		chst11	ENSDARG00000034375	carbohydrate (chondroitin 4) sulfotransferase 11 [Source:ZFIN;Acc:ZDB-GENE-040315-1]	1e-159		421	290	524	1765	2172	2976		3193	2515	2674	4536	5158	4994
GSONMG00048932001		4.2877	6.26835e-07	0.6586	0.000782244		0.439329		RBM4B	ENSG00000173914	RNA binding motif protein 4B [Source:HGNC Symbol;Acc:HGNC:28842]	7e-81		rbm4.1	ENSDARG00000036386	RNA binding motif protein 4.1 [Source:ZFIN;Acc:ZDB-GENE-030131-3902]	2e-93		16	5	12	44	55	79		162	135	123	102	128	151
GSONMG00046896001		2.499	9.12687e-33	1.2426	1.00049e-07		0.438898		MYH10	ENSG00000133026	myosin, heavy chain 10, non-muscle [Source:HGNC Symbol;Acc:HGNC:7568]	1e-120		myh10	ENSDARG00000000103	myosin, heavy chain 10, non-muscle [Source:ZFIN;Acc:ZDB-GENE-030616-162]	1e-125		306	209	330	710	862	1082		1257	1018	1058	1745	2067	1887
GSONMG00054588001		3.8016	5.49041e-14	1.7939	2.90732e-09		0.437509		RALYL	ENSG00000184672	RALY RNA binding protein-like [Source:HGNC Symbol;Acc:HGNC:27036]	1e-05		si:dkey-234i14.2	ENSDARG00000097652	si:dkey-234i14.2 [Source:ZFIN;Acc:ZDB-GENE-131127-595]	7e-09		37	21	36	112	161	175		155	131	106	290	343	334
GSONMG00028446001		2.833	1.18121e-07	2.1374	1.45261e-10		0.434578		CDC42EP2	ENSG00000149798	CDC42 effector protein (Rho GTPase binding) 2 [Source:HGNC Symbol;Acc:HGNC:16263]	4e-31		zgc:154093	ENSDARG00000055897	zgc:154093 [Source:ZFIN;Acc:ZDB-GENE-061103-517]	1e-85		38	22	28	76	96	145		91	69	71	205	230	243
GSONMG00026216001		2.755	2.05936e-09	1.8327	3.12363e-10		0.432995		WSB1	ENSG00000109046	WD repeat and SOCS box containing 1 [Source:HGNC Symbol;Acc:HGNC:19221]	4e-36		wsb1	ENSDARG00000021343	WD repeat and SOCS box-containing 1 [Source:ZFIN;Acc:ZDB-GENE-030131-1946]	3e-40		43	32	66	141	151	195		167	123	133	323	424	320
GSONMG00048444001		2.636	1.03301e-11	1.4347	1.59005e-05		0.430329		SPTBN1	ENSG00000115306	spectrin, beta, non-erythrocytic 1 [Source:HGNC Symbol;Acc:HGNC:11275]	2e-25		sptbn2	ENSDARG00000053956	spectrin, beta, non-erythrocytic 2 [Source:ZFIN;Acc:ZDB-GENE-030131-787]	6e-09		59	49	59	139	184	236		219	187	208	383	450	381
GSONMG00020321001		5.1932	1.14188e-08	1.9091	5.19457e-06		0.427653		TRIM47	ENSG00000132481	tripartite motif containing 47 [Source:HGNC Symbol;Acc:HGNC:19020]	6e-37		BX664721.5	ENSDARG00000090371	Uncharacterized protein [Source:UniProtKB/TrEMBL;Acc:E7EZC5]	1e-106		12	4	15	55	60	87		58	56	55	137	155	153
GSONMG00047934001		0.6221	1.5653e-07	0.3614	4.64398e-95		0.427		SYNPO	ENSG00000171992	synaptopodin [Source:HGNC Symbol;Acc:HGNC:30672]	2e-39		SYNPO	ENSDARG00000086156	synaptopodin [Source:HGNC Symbol;Acc:HGNC:30672]	3e-74		475	363	555	264	380	454		1946	1392	1523	781	865	759
GSONMG00081526001		0.621	3.4693e-48	0.3897	0		0.425485		RAI14	ENSG00000039560	retinoic acid induced 14 [Source:HGNC Symbol;Acc:HGNC:14873]	1e-154		rai14	ENSDARG00000039974	retinoic acid induced 14 [Source:ZFIN;Acc:ZDB-GENE-040718-235]	0.0		10221	8119	9799	5713	7119	9310		34494	27473	29001	14602	18060	16150
GSONMG00064887001		7.4276	4.18867e-28	6.428	1.15845e-64		0.423998		ADRB1	ENSG00000043591	adrenoceptor beta 1 [Source:HGNC Symbol;Acc:HGNC:285]	1e-115		adrb3a	ENSDARG00000053646	adrenergic receptor, beta 3a [Source:ZFIN;Acc:ZDB-GENE-080917-21]	1e-152		23	17	31	137	246	293		51	54	61	463	499	509
GSONMG00037962001		3.4409	1.204e-11	2.6411	1.03235e-17		0.423477		ACYP1	ENSG00000119640	acylphosphatase 1, erythrocyte (common) type [Source:HGNC Symbol;Acc:HGNC:179]	1e-46		acyp1	ENSDARG00000060126	acylphosphatase 1, erythrocyte (common) type [Source:ZFIN;Acc:ZDB-GENE-050309-125]	1e-47		31	28	30	94	135	160		96	60	81	272	288	297
GSONMG00053825001		2.5508	1.11009e-81	1.9384	3.13845e-89		0.421816		TNFSF11	ENSG00000120659	tumor necrosis factor (ligand) superfamily, member 11 [Source:HGNC Symbol;Acc:HGNC:11926]	2e-19		tnfsf11	ENSDARG00000068141	tumor necrosis factor (ligand) superfamily, member 11 [Source:ZFIN;Acc:ZDB-GENE-090805-2]	2e-44		868	652	825	2000	2289	3293		2488	1879	1950	5107	6097	5613
GSONMG00043299001		3.3721	4.5295e-20	1.7787	4.3122e-77		0.419757		DOCK9	ENSG00000088387	dedicator of cytokinesis 9 [Source:HGNC Symbol;Acc:HGNC:14132]	0.0		dock9b	ENSDARG00000016311	dedicator of cytokinesis 9b [Source:ZFIN;Acc:ZDB-GENE-090916-2]	0.0		605	411	722	1920	2372	3090		2547	2097	2100	5109	5931	5460
GSONMG00043002001		1.2032	0.00685582	17.1744	5.0119e-283		0.417375		PPP1R3D	ENSG00000132825	protein phosphatase 1, regulatory subunit 3D [Source:HGNC Symbol;Acc:HGNC:9294]	5e-39		PPP1R3E	ENSDARG00000089512	protein phosphatase 1, regulatory subunit 3E [Source:HGNC Symbol;Acc:HGNC:14943]	1e-130		558	480	589	620	831	1036		90	72	74	1655	1976	1949
GSONMG00039483001		2.5356	3.4049e-101	1.6673	8.28757e-53		0.415766		37864	ENSG00000122545	septin 7 [Source:HGNC Symbol;Acc:HGNC:1717]	0.0		sept7b	ENSDARG00000019649	septin 7b [Source:ZFIN;Acc:ZDB-GENE-061103-265]	0.0		1271	947	1182	2822	3633	4408		4004	3325	3375	7281	8465	8821
GSONMG00057385001		2.6458	3.9418e-19	1.6949	3.77947e-19		0.414289		KIAA1324L	ENSG00000164659	KIAA1324-like [Source:HGNC Symbol;Acc:HGNC:21945]	0.0		si:ch211-233h19.2	ENSDARG00000042213	si:ch211-233h19.2 [Source:ZFIN;Acc:ZDB-GENE-061009-14]	0.0		133	88	152	329	361	562		421	368	417	858	1000	961
GSONMG00049715001		6.68	3.10043e-11	2.7014	3.39092e-10		0.412473		SLC16A10	ENSG00000112394	solute carrier family 16 (aromatic amino acid transporter), member 10 [Source:HGNC Symbol;Acc:HGNC:17027]	8e-94		slc16a10	ENSDARG00000020984	solute carrier family 16, member 10 (aromatic amino acid transporter) [Source:ZFIN;Acc:ZDB-GENE-040724-214]	1e-102		7	9	10	61	69	90		39	34	61	140	183	179
GSONMG00002272001		0.5871	2.35191e-22	0.3759	4.3178e-137		0.411125		SYNPO	ENSG00000171992	synaptopodin [Source:HGNC Symbol;Acc:HGNC:30672]	3e-11							1151	977	1141	629	799	1004		4204	3273	3277	1697	2120	1741
GSONMG00059273001		0.6357	1.38295e-11	0.3971	8.072e-126		0.4101		DDR2	ENSG00000162733	discoidin domain receptor tyrosine kinase 2 [Source:HGNC Symbol;Acc:HGNC:2731]	0.0		ddr2a	ENSDARG00000051913	discoidin domain receptor tyrosine kinase 2a [Source:ZFIN;Acc:ZDB-GENE-090316-2]	0.0		689	550	701	427	493	635		2535	1963	2045	1076	1290	1205
GSONMG00079637001		3.1016	4.73952e-09	3.0017	1.0308e-20		0.407497		TNS3	ENSG00000136205	tensin 3 [Source:HGNC Symbol;Acc:HGNC:21616]	0.0		tns1	ENSDARG00000020845	tensin 1 [Source:ZFIN;Acc:ZDB-GENE-030131-6933]	2e-85		42	18	30	95	110	143		78	57	61	248	306	255
GSONMG00042360001		6.5372	0.000248209	2.0814	0.002128		0.405658		NFATC1	ENSG00000131196	nuclear factor of activated T-cells, cytoplasmic, calcineurin-dependent 1 [Source:HGNC Symbol;Acc:HGNC:7775]	8e-72		nfatc1	ENSDARG00000036168	nuclear factor of activated T-cells, cytoplasmic, calcineurin-dependent 1 [Source:ZFIN;Acc:ZDB-GENE-060503-677]	3e-77		2	1	6	16	23	37		22	19	19	63	56	52
GSONMG00046199001		2.5896	2.83415e-13	2.0493	2.7498e-20		0.399408		SMYD2	ENSG00000143499	SET and MYND domain containing 2 [Source:HGNC Symbol;Acc:HGNC:20982]	2e-96		smyd2a	ENSDARG00000055151	SET and MYND domain containing 2a [Source:ZFIN;Acc:ZDB-GENE-050320-126]	1e-102		81	55	79	168	225	316		202	184	198	513	561	575
GSONMG00025227001		3.412	7.35773e-48	3.3192	3.1239e-147		0.39719		ARHGAP44	ENSG00000006740	Rho GTPase activating protein 44 [Source:HGNC Symbol;Acc:HGNC:29096]	1e-101		arhgap44	ENSDARG00000068008	Rho GTPase activating protein 44 [Source:ZFIN;Acc:ZDB-GENE-120206-2]	1e-104		203	181	274	744	888	1224		541	479	450	2065	2404	2251
GSONMG00082149001		0.4166	1.45272e-27	0.395	2.59249e-87		0.396418		DAAM2	ENSG00000146122	dishevelled associated activator of morphogenesis 2 [Source:HGNC Symbol;Acc:HGNC:18143]	5e-53		daam2	ENSDARG00000028393	dishevelled associated activator of morphogenesis 2 [Source:ZFIN;Acc:ZDB-GENE-070709-1]	0.0		539	478	602	225	269	363		1416	1109	1203	623	733	669
GSONMG00040702001		3.738	6.03597e-48	1.9664	8.34783e-41		0.395725		MYO9A	ENSG00000066933	myosin IXA [Source:HGNC Symbol;Acc:HGNC:7608]	2e-98		myo9aa	ENSDARG00000076729	myosin IXAa [Source:ZFIN;Acc:ZDB-GENE-080424-5]	5e-99		134	107	121	432	577	703		548	452	498	1259	1434	1361
GSONMG00028592001		3.5955	0.000335148	2.415	0.000115694		0.395114												6	6	12	26	38	46		27	23	28	117	79	60
GSONMG00046899001		2.6095	0.00010958	1.2301	0.000368522		0.394103		MYH10	ENSG00000133026	myosin, heavy chain 10, non-muscle [Source:HGNC Symbol;Acc:HGNC:7568]	1e-118		myh10	ENSDARG00000000103	myosin, heavy chain 10, non-muscle [Source:ZFIN;Acc:ZDB-GENE-030616-162]	1e-106		95	66	162	262	353	453		545	447	503	763	936	836
GSONMG00035324001		3.7365	1.74333e-29	1.8124	4.46174e-23		0.393664		DOCK9	ENSG00000088387	dedicator of cytokinesis 9 [Source:HGNC Symbol;Acc:HGNC:14132]	0.0		dock9b	ENSDARG00000016311	dedicator of cytokinesis 9b [Source:ZFIN;Acc:ZDB-GENE-090916-2]	0.0		80	66	111	298	411	511		420	346	394	940	1024	927
GSONMG00034723001		2.9977	1.04726e-10	1.3247	0.00133323		0.392512		GADD45A	ENSG00000116717	growth arrest and DNA-damage-inducible, alpha [Source:HGNC Symbol;Acc:HGNC:4095]	3e-66		gadd45ab	ENSDARG00000069991	growth arrest and DNA-damage-inducible, alpha, b [Source:ZFIN;Acc:ZDB-GENE-040704-60]	1e-91		33	38	49	130	134	193		239	170	191	316	387	389
GSONMG00034257001		0.3255	8.98521e-14	0.2636	9.38192e-54		0.390011		MIER2	ENSG00000105556	mesoderm induction early response 1, family member 2 [Source:HGNC Symbol;Acc:HGNC:29210]	1e-103		mier2	ENSDARG00000071413	mesoderm induction early response 1, family member 2 [Source:ZFIN;Acc:ZDB-GENE-050208-795]	1e-135		152	150	144	38	65	84		477	349	400	120	177	148
GSONMG00077714001		3.5664	1.58481e-37	0.7937	2.54178e-05		0.389747		RND3	ENSG00000115963	Rho family GTPase 3 [Source:HGNC Symbol;Acc:HGNC:671]	4e-96		rnd3a	ENSDARG00000076799	Rho family GTPase 3a [Source:ZFIN;Acc:ZDB-GENE-010319-40]	7e-98		110	97	97	351	432	597		1197	958	876	940	1273	1101
GSONMG00079131001		3.6246	1.76823e-40	2.6508	5.30196e-64		0.389287		ABHD15	ENSG00000168792	abhydrolase domain containing 15 [Source:HGNC Symbol;Acc:HGNC:26971]	6e-54		ABHD15 (1 of 2)	ENSDARG00000078768	abhydrolase domain containing 15 [Source:HGNC Symbol;Acc:HGNC:26971]	1e-106		118	89	127	403	507	615		401	298	314	1180	1300	1203
GSONMG00011750001		3.7944	1.55811e-16	2.0642	5.45731e-18		0.384346		RGL1	ENSG00000143344	ral guanine nucleotide dissociation stimulator-like 1 [Source:HGNC Symbol;Acc:HGNC:30281]	5e-72		rgl1	ENSDARG00000005989	ral guanine nucleotide dissociation stimulator-like 1 [Source:ZFIN;Acc:ZDB-GENE-040426-1816]	2e-84		44	27	47	127	194	249		197	143	147	406	513	463
GSONMG00059670001		0.6211	0.000925775	0.3998	5.56351e-29		0.382792		CXXC1	ENSG00000154832	CXXC finger protein 1 [Source:HGNC Symbol;Acc:HGNC:24343]	1e-19		cxxc1l	ENSDARG00000016187	CXXC finger 1, like [Source:ZFIN;Acc:ZDB-GENE-040426-1142]	1e-24		181	121	122	69	115	152		550	429	498	275	320	217
GSONMG00076140001		5.0116	2.713e-49	1.2442	1.03764e-06		0.38202		SPRY4	ENSG00000187678	sprouty homolog 4 (Drosophila) [Source:HGNC Symbol;Acc:HGNC:15533]	1e-105		spry4	ENSDARG00000068732	sprouty (Drosophila) homolog 4 [Source:ZFIN;Acc:ZDB-GENE-010803-2]	1e-144		94	71	140	488	651	794		996	873	898	1466	1679	1599
GSONMG00053822001		2.6282	0.00129903	2.0212	1.42122e-05		0.381956							tnfsf11	ENSDARG00000068141	tumor necrosis factor (ligand) superfamily, member 11 [Source:ZFIN;Acc:ZDB-GENE-090805-2]	3e-25		17	11	23	26	79	66		42	43	63	138	154	122
GSONMG00039516001		5.7123	1.95432e-56	1.9129	3.63844e-34		0.38033		S1PR1	ENSG00000170989	sphingosine-1-phosphate receptor 1 [Source:HGNC Symbol;Acc:HGNC:3165]	1e-159		s1pr1	ENSDARG00000042690	sphingosine-1-phosphate receptor 1 [Source:ZFIN;Acc:ZDB-GENE-001228-2]	0.0		62	63	75	373	475	603		511	407	438	1066	1329	1178
GSONMG00070396001		0.6521	9.34229e-07	0.3955	2.82354e-66		0.376337		MAFK	ENSG00000198517	v-maf avian musculoaponeurotic fibrosarcoma oncogene homolog K [Source:HGNC Symbol;Acc:HGNC:6782]	1e-83		mafk	ENSDARG00000033709	v-maf musculoaponeurotic fibrosarcoma oncogene homolog K (avian) [Source:ZFIN;Acc:ZDB-GENE-040624-9]	6e-93		351	287	357	218	256	348		1478	1053	1242	589	800	664
GSONMG00046401001		2.8185	1.59629e-27	1.6897	1.34649e-26		0.375607		ITGA5	ENSG00000161638	integrin, alpha 5 (fibronectin receptor, alpha polypeptide) [Source:HGNC Symbol;Acc:HGNC:6141]	1e-28		itga5	ENSDARG00000006353	integrin, alpha 5 (fibronectin receptor, alpha polypeptide) [Source:ZFIN;Acc:ZDB-GENE-031116-52]	3e-35		169	116	198	454	524	744		690	542	615	1256	1569	1475
GSONMG00071374001		0.5891	4.68688e-65	0.3884	4.5849e-279		0.374251		COTL1	ENSG00000103187	coactosin-like F-actin binding protein 1 [Source:HGNC Symbol;Acc:HGNC:18304]	2e-78		cotl1	ENSDARG00000026829	coactosin-like 1 (Dictyostelium) [Source:ZFIN;Acc:ZDB-GENE-030131-8325]	5e-85		8632	6790	7576	4418	5485	7271		29293	24863	26061	12537	15609	14870
GSONMG00005255001		3.0582	2.77272e-09	0.6897	2.79737e-07		0.374077												75	18	50	138	165	240		589	444	399	403	513	440
GSONMG00054962001		4.4883	1.7493e-16	1.7444	6.60536e-52		0.371924		CHST11	ENSG00000171310	carbohydrate (chondroitin 4) sulfotransferase 11 [Source:HGNC Symbol;Acc:HGNC:17422]	1e-165		chst11	ENSDARG00000034375	carbohydrate (chondroitin 4) sulfotransferase 11 [Source:ZFIN;Acc:ZDB-GENE-040315-1]	1e-167		206	150	304	965	1223	1551		1432	1197	1298	2851	3471	3122
GSONMG00011534001		0.566	0.00197741	0.3903	1.05975e-22		0.37171							si:ch211-281l24.3	ENSDARG00000068637	si:ch211-281l24.3 [Source:ZFIN;Acc:ZDB-GENE-131121-575]	9e-87		81	63	83	48	45	69		273	236	253	128	150	132
GSONMG00072058001		2.8267	1.91628e-08	2.4361	4.15909e-20		0.36827		PKP3	ENSG00000184363	plakophilin 3 [Source:HGNC Symbol;Acc:HGNC:9025]	2e-08		PKP3 (2 of 2)	ENSDARG00000079438	plakophilin 3 [Source:HGNC Symbol;Acc:HGNC:9025]	0.0		49	23	76	136	165	225		149	148	102	407	516	419
GSONMG00012180001		2.9112	5.9041e-12	2.3646	4.90632e-18		0.365823		RIC8A	ENSG00000177963	RIC8 guanine nucleotide exchange factor A [Source:HGNC Symbol;Acc:HGNC:29550]	1e-130		ric8a	ENSDARG00000007247	resistance to inhibitors of cholinesterase 8 homolog A [Source:ZFIN;Acc:ZDB-GENE-040927-18]	0.0		48	36	53	135	169	197		172	92	136	362	468	466
GSONMG00079844001		0.6353	6.88807e-07	0.3947	1.95909e-62		0.365377		SLC6A9	ENSG00000196517	solute carrier family 6 (neurotransmitter transporter, glycine), member 9 [Source:HGNC Symbol;Acc:HGNC:11056]	2e-53		slc6a9	ENSDARG00000018534	solute carrier family 6 (neurotransmitter transporter, glycine), member 9 [Source:ZFIN;Acc:ZDB-GENE-050105-3]	1e-61		353	266	338	187	237	351		1465	996	1187	627	728	617
GSONMG00050012001		2.5842	7.78561e-90	2.1971	1.09937e-91		0.364717		IER3	ENSG00000137331	immediate early response 3 [Source:HGNC Symbol;Acc:HGNC:5392]	2e-05		zgc:158343	ENSDARG00000059679	zgc:158343 [Source:ZFIN;Acc:ZDB-GENE-061201-9]	8e-67		793	626	765	1924	2252	2947		2142	2038	1871	5457	6504	6411
GSONMG00022433001		3.01	1.3896e-117	1.575	1.34219e-44	yes	0.364369		ATF3	ENSG00000162772	activating transcription factor 3 [Source:HGNC Symbol;Acc:HGNC:785]	2e-70		atf3	ENSDARG00000007823	activating transcription factor 3 [Source:ZFIN;Acc:ZDB-GENE-040426-728]	2e-85		1079	772	1074	2937	3499	4674		4747	4134	4286	8468	9972	10169
GSONMG00047000001		2.86	3.36084e-74	1.1582	1.10039e-05		0.362882		HYAL2	ENSG00000068001	hyaluronoglucosaminidase 2 [Source:HGNC Symbol;Acc:HGNC:5321]	1e-157		HYAL2 (1 of 3)	ENSDARG00000059931	hyaluronoglucosaminidase 2 [Source:HGNC Symbol;Acc:HGNC:5321]	0.0		543	416	582	1484	1775	2303		3262	2794	2965	4300	5086	5022
GSONMG00061172001		0.8104	0.00480687	0.3116	9.2564e-218		0.359245							si:dkey-226k3.4	ENSDARG00000090634	si:dkey-226k3.4 [Source:ZFIN;Acc:ZDB-GENE-031118-211]	6e-12		574	436	608	447	520	687		3795	3150	3148	1301	1648	1385
GSONMG00081733001		3.5755	0.00447181	0.5696	0.0055954		0.357671		CAMK1G	ENSG00000008118	calcium/calmodulin-dependent protein kinase IG [Source:HGNC Symbol;Acc:HGNC:14585]	1e-161		camk1ga	ENSDARG00000044526	calcium/calmodulin-dependent protein kinase IGa [Source:ZFIN;Acc:ZDB-GENE-030131-7594]	0.0		7	4	4	19	21	27		70	52	103	36	75	68
GSONMG00020830001		3.306	0.00325689	1.9559	0.00184555		0.357023		ARHGAP26	ENSG00000145819	Rho GTPase activating protein 26 [Source:HGNC Symbol;Acc:HGNC:17073]	5e-80		arhgap10	ENSDARG00000078326	Rho GTPase activating protein 10 [Source:ZFIN;Acc:ZDB-GENE-060512-221]	4e-40		3	10	7	22	27	37		34	15	34	71	81	70
GSONMG00036958001		2.6951	1.14351e-15	1.7168	1.36782e-20		0.355791		SPECC1L	ENSG00000100014	sperm antigen with calponin homology and coiled-coil domains 1-like [Source:HGNC Symbol;Acc:HGNC:29022]	0.0		specc1lb	ENSDARG00000042232	sperm antigen with calponin homology and coiled-coil domains 1-like b [Source:ZFIN;Acc:ZDB-GENE-090423-1]	0.0		101	73	145	282	363	438		457	379	377	920	997	944
GSONMG00033276001		4.3688	1.04829e-35	1.299	1.12122e-08		0.355508		GADD45A	ENSG00000116717	growth arrest and DNA-damage-inducible, alpha [Source:HGNC Symbol;Acc:HGNC:4095]	2e-76		gadd45aa	ENSDARG00000043581	growth arrest and DNA-damage-inducible, alpha, a [Source:ZFIN;Acc:ZDB-GENE-040426-1501]	1e-96		97	68	135	500	519	605		900	774	768	1345	1573	1451
GSONMG00072340001		2.5751	2.70399e-05	1.8559	3.41849e-07		0.354994		DDR2	ENSG00000162733	discoidin domain receptor tyrosine kinase 2 [Source:HGNC Symbol;Acc:HGNC:2731]	4e-18		ddr1	ENSDARG00000078523	discoidin domain receptor family, member 1 [Source:ZFIN;Acc:ZDB-GENE-060323-2]	1e-33		28	16	27	67	74	86		81	73	84	192	217	200
GSONMG00067055001		2.9279	9.22078e-08	1.8871	2.30416e-08		0.354592		MRPL28	ENSG00000086504	mitochondrial ribosomal protein L28 [Source:HGNC Symbol;Acc:HGNC:14484]	1e-23		mrpl28	ENSDARG00000057805	mitochondrial ribosomal protein L28 [Source:ZFIN;Acc:ZDB-GENE-050522-113]	9e-32		38	23	22	78	104	123		110	116	85	235	322	256
GSONMG00061038001		2.6356	1.73753e-13	1.2578	0.000651955		0.354415		CRIM1	ENSG00000150938	cysteine rich transmembrane BMP regulator 1 (chordin-like) [Source:HGNC Symbol;Acc:HGNC:2359]	2e-13		crim1	ENSDARG00000029668	cysteine rich transmembrane BMP regulator 1 (chordin like) [Source:ZFIN;Acc:ZDB-GENE-040312-2]	4e-15		78	55	96	186	244	338		399	370	393	633	745	640
GSONMG00002973001		6.1202	2.18616e-33	1.4464	1.43929e-08		0.353884		BTBD11	ENSG00000151136	BTB (POZ) domain containing 11 [Source:HGNC Symbol;Acc:HGNC:23844]	0.0		btbd11b	ENSDARG00000063040	BTB (POZ) domain containing 11b [Source:ZFIN;Acc:ZDB-GENE-050419-99]	0.0		35	24	54	218	286	373		466	371	330	729	836	752
GSONMG00001295001		4.5746	3.0452e-105	4.3293	4.2062e-178		0.352274							CABZ01029822.1	ENSDARG00000086931	Uncharacterized protein [Source:UniProtKB/TrEMBL;Acc:F1QIC8]	0.0		270	166	251	1032	1253	1677		751	519	509	3353	3529	3636
GSONMG00075698001		3.248	1.96673e-16	1.406	2.36934e-06		0.351163		TNFAIP8L1	ENSG00000185361	tumor necrosis factor, alpha-induced protein 8-like 1 [Source:HGNC Symbol;Acc:HGNC:28279]	6e-99		tnfaip8	ENSDARG00000086457	tumor necrosis factor, alpha-induced protein 8 [Source:ZFIN;Acc:ZDB-GENE-040426-695]	1e-126		50	42	59	168	194	258		312	260	284	538	563	553
GSONMG00050441001		2.8958	8.78662e-05	0.6951	0.00123323		0.350391		ARID3A	ENSG00000116017	AT rich interactive domain 3A (BRIGHT-like) [Source:HGNC Symbol;Acc:HGNC:3031]	3e-09		arid3b	ENSDARG00000070474	AT rich interactive domain 3B (Bright like) [Source:ZFIN;Acc:ZDB-GENE-070209-182]	1e-19		16	16	13	50	48	66		176	144	142	123	171	149
GSONMG00032317001		4.1978	6.48321e-05	3.1929	3.97386e-09		0.341539		PLAU	ENSG00000122861	plasminogen activator, urokinase [Source:HGNC Symbol;Acc:HGNC:9052]	7e-93		plaub	ENSDARG00000039145	plasminogen activator, urokinase b [Source:ZFIN;Acc:ZDB-GENE-030619-15]	1e-147		8	5	8	31	37	42		32	18	20	96	98	111
GSONMG00059822001		2.7645	5.75451e-12	0.5508	7.20494e-23		0.340122		GFRA2	ENSG00000168546	GDNF family receptor alpha 2 [Source:HGNC Symbol;Acc:HGNC:4244]	1e-80		BX247898.1	ENSDARG00000074582	Uncharacterized protein [Source:UniProtKB/TrEMBL;Acc:E7F0C7]	1e-144		61	39	62	144	168	257		712	668	670	502	535	520
GSONMG00079607001		3.3776	9.1741e-19	0.7358	8.81303e-08		0.339916		RASSF3	ENSG00000153179	Ras association (RalGDS/AF-6) domain family member 3 [Source:HGNC Symbol;Acc:HGNC:14271]	2e-96		rassf3	ENSDARG00000059064	Ras association (RalGDS/AF-6) domain family member 3 [Source:ZFIN;Acc:ZDB-GENE-100422-9]	1e-130		56	51	73	214	266	281		807	633	661	656	705	761
GSONMG00005793001		5.7198	2.25277e-11	1.6043	1.84314e-20		0.336964		TBC1D16	ENSG00000167291	TBC1 domain family, member 16 [Source:HGNC Symbol;Acc:HGNC:28356]	0.0		tbc1d16	ENSDARG00000036994	TBC1 domain family, member 16 [Source:ZFIN;Acc:ZDB-GENE-041010-179]	0.0		67	27	84	321	417	531		601	483	534	1095	1291	1187
GSONMG00029143001		2.5248	0.00658809	0.6548	0.00436803		0.329498		ARID3B	ENSG00000179361	AT rich interactive domain 3B (BRIGHT-like) [Source:HGNC Symbol;Acc:HGNC:14350]	4e-20		arid3b	ENSDARG00000070474	AT rich interactive domain 3B (Bright like) [Source:ZFIN;Acc:ZDB-GENE-070209-182]	5e-34		11	10	11	21	41	41		124	80	120	94	84	112
GSONMG00005258001		2.6653	4.08943e-07	0.7003	4.30831e-06		0.32903		ILDR2	ENSG00000143195	immunoglobulin-like domain containing receptor 2 [Source:HGNC Symbol;Acc:HGNC:18131]	3e-29		ildr2	ENSDARG00000014180	immunoglobulin-like domain containing receptor 2 [Source:ZFIN;Acc:ZDB-GENE-050706-83]	3e-56		33	25	46	76	118	162		405	314	320	331	355	312
GSONMG00067195001		2.9835	1.17204e-96	1.2408	7.74043e-14		0.328252		CORO1B	ENSG00000172725	coronin, actin binding protein, 1B [Source:HGNC Symbol;Acc:HGNC:2253]	0.0		coro1b	ENSDARG00000008660	coronin, actin binding protein, 1B [Source:ZFIN;Acc:ZDB-GENE-040123-3]	0.0		957	689	1000	2663	3135	4151		6118	5211	5328	8785	9856	9809
GSONMG00005257001		2.7396	9.9133e-07	0.7118	8.30829e-05		0.328028							CR847511.1	ENSDARG00000086238	Uncharacterized protein [Source:UniProtKB/TrEMBL;Acc:E7FDN6]	1e-09		27	25	29	63	99	122		308	258	254	260	301	242
GSONMG00015074001		2.5374	4.45797e-41	1.497	3.39015e-06		0.325868		LZTS2	ENSG00000107816	leucine zipper, putative tumor suppressor 2 [Source:HGNC Symbol;Acc:HGNC:29381]	4e-27		lzts2a	ENSDARG00000074597	leucine zipper, putative tumor suppressor 2a [Source:ZFIN;Acc:ZDB-GENE-090313-276]	0.0		317	272	357	790	962	1297		1460	1213	1564	2802	2911	3018
GSONMG00018190001		8.6223	2.55275e-13	1.3539	0.00490653		0.323874		CGNL1	ENSG00000128849	cingulin-like 1 [Source:HGNC Symbol;Acc:HGNC:25931]	6e-21		cgna	ENSDARG00000055607	cingulin a [Source:ZFIN;Acc:ZDB-GENE-100921-78]	1e-50		9	6	9	57	70	143		129	126	149	235	265	256
GSONMG00066423001		3.1137	1.88624e-09	2.6936	5.2698e-23		0.321062		ELOVL7	ENSG00000164181	ELOVL fatty acid elongase 7 [Source:HGNC Symbol;Acc:HGNC:26292]	1e-144		elovl7a	ENSDARG00000069279	ELOVL family member 7, elongation of long chain fatty acids (yeast) a [Source:ZFIN;Acc:ZDB-GENE-030131-6149]	1e-144		37	21	57	104	145	208		122	104	129	469	444	399
GSONMG00025759001		5.2848	1.78445e-21	2.8928	6.95931e-38		0.319522		DEPDC1	ENSG00000024526	DEP domain containing 1 [Source:HGNC Symbol;Acc:HGNC:22949]	1e-109		depdc1b	ENSDARG00000060507	DEP domain containing 1B [Source:ZFIN;Acc:ZDB-GENE-080708-2]	1e-72		30	16	41	152	192	233		160	137	131	483	622	603
GSONMG00041312001		5.6798	2.02018e-08	3.7348	3.11714e-16		0.319031		PIK3CB	ENSG00000051382	phosphatidylinositol-4,5-bisphosphate 3-kinase, catalytic subunit beta [Source:HGNC Symbol;Acc:HGNC:8976]	1e-104		pik3cd	ENSDARG00000003250	phosphoinositide-3-kinase, catalytic, delta polypeptide [Source:ZFIN;Acc:ZDB-GENE-040426-1128]	1e-117		9	7	8	41	60	72		29	38	31	167	164	174
GSONMG00023809001		0.1962	2.71182e-66	2.0571	1.03155e-17	yes	0.316783		CEBPD	ENSG00000221869	CCAAT/enhancer binding protein (C/EBP), delta [Source:HGNC Symbol;Acc:HGNC:1835]	3e-56		cebpd	ENSDARG00000087303	CCAAT/enhancer binding protein (C/EBP), delta [Source:ZFIN;Acc:ZDB-GENE-020111-4]	1e-101		767	562	497	121	145	185		184	145	144	392	482	465
GSONMG00063657001		2.8636	7.59754e-53	1.7219	9.2324e-46		0.315087		SQLE	ENSG00000104549	squalene epoxidase [Source:HGNC Symbol;Acc:HGNC:11279]	0.0		sqlea	ENSDARG00000079946	squalene epoxidase a [Source:ZFIN;Acc:ZDB-GENE-071004-98]	0.0		305	232	320	835	957	1309		1379	1241	1268	2806	3259	3170
GSONMG00025226001		3.2908	2.20063e-46	2.2894	2.27378e-66		0.314224		C7orf62	ENSG00000164645	chromosome 7 open reading frame 62 [Source:HGNC Symbol;Acc:HGNC:22402]	2e-29		C12H7orf62	ENSDARG00000053520	chromosome 7 open reading frame 62 [Source:HGNC Symbol;Acc:HGNC:22402]	1e-39		162	146	182	532	662	851		663	651	614	1867	2186	2044
GSONMG00041677001		5.0529	1.35166e-05	3.2337	1.08113e-11		0.312242		PIK3CD	ENSG00000171608	phosphatidylinositol-4,5-bisphosphate 3-kinase, catalytic subunit delta [Source:HGNC Symbol;Acc:HGNC:8977]	1e-178		pik3cd	ENSDARG00000003250	phosphoinositide-3-kinase, catalytic, delta polypeptide [Source:ZFIN;Acc:ZDB-GENE-040426-1128]	0.0		8	1	11	36	39	50		33	24	29	121	136	125
GSONMG00012858001		5.3286	1.99271e-16	2.7788	1.4963e-172		0.309074		SGK1	ENSG00000118515	serum/glucocorticoid regulated kinase 1 [Source:HGNC Symbol;Acc:HGNC:10810]	0.0		si:ch211-195b13.1	ENSDARG00000016623	si:ch211-195b13.1 [Source:ZFIN;Acc:ZDB-GENE-030131-7626]	0.0		237	145	332	1259	1562	1941		1493	1147	1168	4322	5412	4823
GSONMG00060779001		2.993	1.48203e-06	1.7827	3.4837e-08		0.307804		RBM24	ENSG00000112183	RNA binding motif protein 24 [Source:HGNC Symbol;Acc:HGNC:21539]	3e-77		rbm24a	ENSDARG00000078293	RNA binding motif protein 24a [Source:ZFIN;Acc:ZDB-GENE-040628-1]	4e-85		22	20	28	91	66	104		126	93	111	248	275	285
GSONMG00020278001		0.2971	1.05483e-28	0.205	8.5098e-209		0.305837		LRRN4	ENSG00000125872	leucine rich repeat neuronal 4 [Source:HGNC Symbol;Acc:HGNC:16208]	9e-16		FP245511.1	ENSDARG00000088247	Uncharacterized protein [Source:UniProtKB/TrEMBL;Acc:E7FC28]	1e-37		441	279	306	94	110	183		1557	1310	1299	340	434	403
GSONMG00037701001		2.9172	3.93734e-14	1.2658	0.000293728		0.305612		ABCC5	ENSG00000114770	ATP-binding cassette, sub-family C (CFTR/MRP), member 5 [Source:HGNC Symbol;Acc:HGNC:56]	9e-11			ENSDARG00000076547		0.0		66	42	83	192	231	274		446	378	414	660	722	775
GSONMG00075816001		2.8206	0.00138216	2.1751	1.32379e-05		0.305465		ZNF644	ENSG00000122482	zinc finger protein 644 [Source:HGNC Symbol;Acc:HGNC:29222]	1e-26		znf644b	ENSDARG00000052254	zinc finger protein 644b [Source:ZFIN;Acc:ZDB-GENE-120214-23]	5e-33		15	9	9	32	31	55		54	43	24	94	134	134
GSONMG00022921001		3.3743	3.37123e-09	0.7973	0.00393416	yes	0.302323		SAMD4A	ENSG00000020577	sterile alpha motif domain containing 4A [Source:HGNC Symbol;Acc:HGNC:23023]	1e-43		samd4a	ENSDARG00000075759	sterile alpha motif domain containing 4A [Source:ZFIN;Acc:ZDB-GENE-070720-7]	1e-110		29	14	36	85	111	139		380	288	286	323	372	349
GSONMG00004814001		2.9058	0.00128907	1.5781	0.00415654		0.298286		FLNC	ENSG00000128591	filamin C, gamma [Source:HGNC Symbol;Acc:HGNC:3756]	0.0003		flncb	ENSDARG00000018820	filamin C, gamma b (actin binding protein 280) [Source:ZFIN;Acc:ZDB-GENE-041008-175]	6e-06		9	9	12	31	35	44		63	56	41	107	119	121
GSONMG00024455001		3.177	8.78193e-08	0.7451	0.00221938		0.296706		FMO5	ENSG00000131781	flavin containing monooxygenase 5 [Source:HGNC Symbol;Acc:HGNC:3773]	2e-67		si:dkey-239i20.4	ENSDARG00000043514	si:dkey-239i20.4 [Source:ZFIN;Acc:ZDB-GENE-030131-2644]	1e-97		26	15	27	70	93	108		315	282	243	272	256	331
GSONMG00043751001		0.2229	3.05214e-23	0.244	2.58094e-75		0.296403		CHORDC1	ENSG00000110172	cysteine and histidine-rich domain (CHORD) containing 1 [Source:HGNC Symbol;Acc:HGNC:14525]	1e-154		chordc1b	ENSDARG00000017067	cysteine and histidine-rich domain (CHORD) containing 1b [Source:ZFIN;Acc:ZDB-GENE-040426-1288]	1e-158		237	248	212	38	53	114		664	634	563	171	219	238
GSONMG00007131001		2.6183	5.11078e-19	2.2867	4.97819e-40		0.29095		APBB1IP	ENSG00000077420	amyloid beta (A4) precursor protein-binding, family B, member 1 interacting protein [Source:HGNC Symbol;Acc:HGNC:17379]	2e-17		apbb1ip	ENSDARG00000016505	amyloid beta (A4) precursor protein-binding, family B, member 1 interacting protein [Source:ZFIN;Acc:ZDB-GENE-040426-1318]	2e-15		119	95	107	247	345	484		374	364	347	961	1236	1237
GSONMG00034371001		4.1064	2.27042e-25	1.7494	7.64238e-85		0.287255		PLA2G4A	ENSG00000116711	phospholipase A2, group IVA (cytosolic, calcium-dependent) [Source:HGNC Symbol;Acc:HGNC:9035]	0.0		cpla2	ENSDARG00000024546	cytosolic phospholipase a2 [Source:ZFIN;Acc:ZDB-GENE-990415-45]	0.0		395	279	500	1611	1923	2540		3051	2538	2657	5999	7184	6690
GSONMG00047655001		0.197	2.31504e-13	0.1321	1.3079e-91		0.286939		NCOA7	ENSG00000111912	nuclear receptor coactivator 7 [Source:HGNC Symbol;Acc:HGNC:21081]	2e-78		NCOA7 (2 of 2)	ENSDARG00000077559	nuclear receptor coactivator 7 [Source:HGNC Symbol;Acc:HGNC:21081]	2e-79		108	59	105	18	28	20		454	380	377	75	82	63
GSONMG00057686001		2.7292	0.00199026	1.6253	0.00273686		0.285994		TGFA	ENSG00000163235	transforming growth factor, alpha [Source:HGNC Symbol;Acc:HGNC:11765]	2e-43		tgfa	ENSDARG00000053939	transforming growth factor, alpha [Source:ZFIN;Acc:ZDB-GENE-040724-208]	8e-67		10	11	13	23	44	53		58	52	62	91	139	158
GSONMG00024599001		0.2981	0.000248775	0.2884	1.41169e-13		0.283934		CYBB	ENSG00000165168	cytochrome b-245, beta polypeptide [Source:HGNC Symbol;Acc:HGNC:2578]	0.0		nox1	ENSDARG00000070062	NADPH oxidase 1 [Source:ZFIN;Acc:ZDB-GENE-070404-1]	0.0		27	26	41	7	13	16		127	87	84	30	47	41
GSONMG00040812001		3.4066	5.24399e-09	3.4468	1.51588e-21		0.282599		CD274	ENSG00000120217	CD274 molecule [Source:HGNC Symbol;Acc:HGNC:17635]	4e-33		CD274	ENSDARG00000059310	CD274 molecule [Source:HGNC Symbol;Acc:HGNC:17635]	1e-56		26	17	27	68	106	129		88	39	85	264	377	363
GSONMG00051210001		0.2931	0.00122754	0.2865	2.02926e-11		0.282291		SYN2	ENSG00000157152	synapsin II [Source:HGNC Symbol;Acc:HGNC:11495]	4e-35		SYN2 (2 of 2)	ENSDARG00000078971	synapsin II [Source:HGNC Symbol;Acc:HGNC:11495]	9e-38		35	17	27	6	5	19		101	64	81	22	40	35
GSONMG00048234001		3.2589	1.64759e-41	1.2196	2.92137e-08		0.28208		VEGFA	ENSG00000112715	vascular endothelial growth factor A [Source:HGNC Symbol;Acc:HGNC:12680]	2e-72		vegfaa	ENSDARG00000045971	vascular endothelial growth factor Aa [Source:ZFIN;Acc:ZDB-GENE-990415-273]	1e-111		215	151	253	642	770	1158		1928	1537	1589	2613	3053	2809
GSONMG00029463001		4.0372	3.98564e-05	4.0335	2.18746e-15		0.280403		SEMA4D	ENSG00000187764	sema domain, immunoglobulin domain (Ig), transmembrane domain (TM) and short cytoplasmic domain, (semaphorin) 4D [Source:HGNC Symbol;Acc:HGNC:10732]	1e-180		si:ch211-129c21.1	ENSDARG00000024775	si:ch211-129c21.1 [Source:ZFIN;Acc:ZDB-GENE-030131-5796]	0.0		13	3	10	32	40	60		23	29	27	152	143	144
GSONMG00035067001		2.8217	6.92952e-22	0.8371	6.85572e-05		0.279254		YPEL2	ENSG00000175155	yippee-like 2 (Drosophila) [Source:HGNC Symbol;Acc:HGNC:18326]	9e-84		ypel2a	ENSDARG00000077224	yippee-like 2a (Drosophila) [Source:ZFIN;Acc:ZDB-GENE-091118-98]	1e-86		128	86	156	338	409	576		1511	1116	1229	1340	1640	1455
GSONMG00006712001		4.4881	1.50668e-17	3.6649	6.30621e-41		0.275412		CRIP3	ENSG00000146215	cysteine-rich protein 3 [Source:HGNC Symbol;Acc:HGNC:17751]	6e-32		CRIP3	ENSDARG00000043395	cysteine-rich protein 3 [Source:HGNC Symbol;Acc:HGNC:17751]	1e-37		28	30	26	135	154	186		97	92	132	480	576	572
GSONMG00018106001		0.3842	0.000235244	0.3238	4.12146e-21		0.274589		RGS21	ENSG00000253148	regulator of G-protein signaling 21 [Source:HGNC Symbol;Acc:HGNC:26839]	1e-47		rgs1	ENSDARG00000089077	regulator of G-protein signaling 1 [Source:ZFIN;Acc:ZDB-GENE-070705-145]	5e-57		59	40	51	16	15	44		203	157	197	76	80	92
GSONMG00057266001		2.6663	2.03629e-06	1.3235	0.00258268		0.272881		ABCC5	ENSG00000114770	ATP-binding cassette, sub-family C (CFTR/MRP), member 5 [Source:HGNC Symbol;Acc:HGNC:56]	1e-119		abcc5	ENSDARG00000061233	ATP-binding cassette, sub-family C (CFTR/MRP), member 5 [Source:ZFIN;Acc:ZDB-GENE-050517-17]	1e-115		30	25	24	68	83	117		191	156	156	285	316	314
GSONMG00053440001		2.5412	3.38918e-12	2.0138	8.23454e-27		0.271247		S1PR1	ENSG00000170989	sphingosine-1-phosphate receptor 1 [Source:HGNC Symbol;Acc:HGNC:3165]	1e-154		s1pr1	ENSDARG00000042690	sphingosine-1-phosphate receptor 1 [Source:ZFIN;Acc:ZDB-GENE-001228-2]	0.0		84	53	79	159	245	291		307	259	297	738	825	830
GSONMG00030824001		36.854	1.49401e-12	2.2311	2.35397e-13		0.266649		LRRC52	ENSG00000162763	leucine rich repeat containing 52 [Source:HGNC Symbol;Acc:HGNC:32156]	1e-42		LRRC52 (1 of 2)	ENSDARG00000090698	leucine rich repeat containing 52 [Source:HGNC Symbol;Acc:HGNC:32156]	1e-128		3	0	2	53	71	112		105	84	78	235	294	291
GSONMG00027068001		2.7509	4.4411e-05	3.1161	2.31085e-20		0.263089		SLC2A1	ENSG00000117394	solute carrier family 2 (facilitated glucose transporter), member 1 [Source:HGNC Symbol;Acc:HGNC:11005]	1e-76		slc2a3a	ENSDARG00000013295	solute carrier family 2 (facilitated glucose transporter), member 3a [Source:ZFIN;Acc:ZDB-GENE-040718-390]	1e-92		22	13	26	43	70	103		66	61	49	235	271	249
GSONMG00069131001		0.3814	3.41151e-10	0.5265	2.01525e-14		0.262941		TOX2	ENSG00000124191	TOX high mobility group box family member 2 [Source:HGNC Symbol;Acc:HGNC:16095]	0.0007		CABZ01086220.1	ENSDARG00000035773	Uncharacterized protein [Source:UniProtKB/TrEMBL;Acc:E7F0N2]	2e-65		151	121	118	42	57	92		363	279	286	214	248	209
GSONMG00063476001		2.7343	2.5297e-11	1.5219	1.66417e-09		0.261968		PFKFB4	ENSG00000114268	6-phosphofructo-2-kinase/fructose-2,6-biphosphatase 4 [Source:HGNC Symbol;Acc:HGNC:8875]	0.0		pfkfb4l	ENSDARG00000029075	6-phosphofructo-2-kinase/fructose-2,6-biphosphatase 4, like [Source:ZFIN;Acc:ZDB-GENE-031031-4]	0.0		51	41	55	130	167	212		331	250	289	539	639	643
GSONMG00025402001		3.0077	6.25459e-81	3.4851	0		0.260446		DHCR7	ENSG00000172893	7-dehydrocholesterol reductase [Source:HGNC Symbol;Acc:HGNC:2860]	0.0		dhcr7	ENSDARG00000015564	7-dehydrocholesterol reductase [Source:ZFIN;Acc:ZDB-GENE-030912-9]	0.0		505	451	544	1539	1885	2268		1518	1363	1403	6289	7442	6868
GSONMG00060588001		3.4704	1.01084e-09	2.0774	1.25594e-16		0.257302		EFNB1	ENSG00000090776	ephrin-B1 [Source:HGNC Symbol;Acc:HGNC:3226]	1e-51		efnb1	ENSDARG00000007723	ephrin B1 [Source:ZFIN;Acc:ZDB-GENE-010618-2]	2e-51		23	21	34	108	99	131		166	146	125	384	458	408
GSONMG00017536001		0.2164	3.0467e-38	0.3097	3.09517e-65		0.252566		CDK6	ENSG00000105810	cyclin-dependent kinase 6 [Source:HGNC Symbol;Acc:HGNC:1777]	1e-40		cdk6	ENSDARG00000070228	cyclin-dependent kinase 6 [Source:ZFIN;Acc:ZDB-GENE-060503-786]	3e-63		315	231	256	51	74	95		728	577	606	280	284	248
GSONMG00001789001		4.0391	6.12998e-10	3.4204	2.66125e-33		0.251347		PIK3CD	ENSG00000171608	phosphatidylinositol-4,5-bisphosphate 3-kinase, catalytic subunit delta [Source:HGNC Symbol;Acc:HGNC:8977]	1e-139		pik3cd	ENSDARG00000003250	phosphoinositide-3-kinase, catalytic, delta polypeptide [Source:ZFIN;Acc:ZDB-GENE-040426-1128]	0.0		26	9	38	110	97	161		124	64	108	406	523	460
GSONMG00031005001		0.2697	1.5384e-16	0.333	2.64003e-36		0.251172		CNTNAP4	ENSG00000152910	contactin associated protein-like 4 [Source:HGNC Symbol;Acc:HGNC:18747]	0.0			ENSDARG00000067824		0.0		159	125	122	41	46	50		444	329	358	169	202	146
GSONMG00002118001		3.8735	8.37883e-08	2.5398	2.22163e-17		0.25054		SEMA4G	ENSG00000095539	sema domain, immunoglobulin domain (Ig), transmembrane domain (TM) and short cytoplasmic domain, (semaphorin) 4G [Source:HGNC Symbol;Acc:HGNC:10735]	1e-11		SEMA4G (2 of 2)	ENSDARG00000088143	sema domain, immunoglobulin domain (Ig), transmembrane domain (TM) and short cytoplasmic domain, (semaphorin) 4G [Source:HGNC Symbol;Acc:HGNC:10735]	0.0		24	6	20	62	75	105		109	68	85	302	319	289
GSONMG00078499001		2.746	4.72999e-19	0.5574	2.71875e-49	yes	0.249125		FAM46C	ENSG00000183508	family with sequence similarity 46, member C [Source:HGNC Symbol;Acc:HGNC:24712]	2e-70		FAM46D	ENSDARG00000062830	family with sequence similarity 46, member D [Source:HGNC Symbol;Acc:HGNC:28399]	1e-96		105	80	130	269	376	450		1965	1671	1727	1247	1534	1341
GSONMG00065426001		4.5475	2.43412e-07	6.5085	5.59893e-31		0.24761		NTN4	ENSG00000074527	netrin 4 [Source:HGNC Symbol;Acc:HGNC:13658]	9e-46		BX005001.1	ENSDARG00000061260	Uncharacterized protein [Source:UniProtKB/TrEMBL;Acc:E7EXX6]	9e-90		14	9	8	40	67	71		23	24	28	203	218	252
GSONMG00078862001		0.3941	5.50043e-12	0.3779	3.30153e-46		0.24699		ASPHD2	ENSG00000128203	aspartate beta-hydroxylase domain containing 2 [Source:HGNC Symbol;Acc:HGNC:30437]	1e-174		asphd2	ENSDARG00000059629	aspartate beta-hydroxylase domain containing 2 [Source:ZFIN;Acc:ZDB-GENE-061103-142]	0.0		210	135	152	66	83	96		614	566	614	289	347	301
GSONMG00042359001		8.3545	1.73167e-25	2.2018	1.74768e-26		0.245422		NFATC1	ENSG00000131196	nuclear factor of activated T-cells, cytoplasmic, calcineurin-dependent 1 [Source:HGNC Symbol;Acc:HGNC:7775]	2e-70		nfatc1	ENSDARG00000036168	nuclear factor of activated T-cells, cytoplasmic, calcineurin-dependent 1 [Source:ZFIN;Acc:ZDB-GENE-060503-677]	1e-108		16	9	29	131	204	237		283	242	195	683	810	687
GSONMG00039479001		2.9488	2.01565e-10	1.2129	0.004725		0.242356		TINAGL1	ENSG00000142910	tubulointerstitial nephritis antigen-like 1 [Source:HGNC Symbol;Acc:HGNC:19168]	6e-17		tinagl1	ENSDARG00000061231	tubulointerstitial nephritis antigen-like 1 [Source:ZFIN;Acc:ZDB-GENE-060503-240]	1e-17		46	27	63	146	152	203		421	368	383	641	711	605
GSONMG00023664001		6.0493	2.743e-16	2.1957	4.8687e-197		0.23911		LDLR	ENSG00000130164	low density lipoprotein receptor [Source:HGNC Symbol;Acc:HGNC:6547]	0.0		ldlr	ENSDARG00000029476	low density lipoprotein receptor [Source:ZFIN;Acc:ZDB-GENE-031217-1]	0.0		1017	671	1500	6012	7813	10617		11273	9987	10180	28907	34554	31843
GSONMG00021573001		3.4083	5.09462e-07	3.1263	8.13003e-20		0.238612		CDHR5	ENSG00000099834	cadherin-related family member 5 [Source:HGNC Symbol;Acc:HGNC:7521]	7e-35		CDHR5 (2 of 2)	ENSDARG00000090275	cadherin-related family member 5 [Source:HGNC Symbol;Acc:HGNC:7521]	2e-12		31	9	19	66	90	91		69	85	74	365	299	316
GSONMG00008373001		3.6998	2.16823e-29	1.3737	2.19265e-34		0.235533		LIM2	ENSG00000105370	lens intrinsic membrane protein 2, 19kDa [Source:HGNC Symbol;Acc:HGNC:6610]	1e-98		lim2.5	ENSDARG00000041295	lens intrinsic membrane protein 2.5 [Source:ZFIN;Acc:ZDB-GENE-050320-94]	1e-118		841	611	999	3001	3745	4667		8837	7409	7840	13714	16141	15738
GSONMG00061963001		3.1706	6.54151e-23	2.6709	0		0.230436		PTRF	ENSG00000177469	polymerase I and transcript release factor [Source:HGNC Symbol;Acc:HGNC:9688]	1e-101		ptrfb	ENSDARG00000059362	polymerase I and transcript release factor b [Source:ZFIN;Acc:ZDB-GENE-030131-5509]	1e-120		1062	658	1128	2974	3643	4703		4809	3845	3918	14017	16753	15416
GSONMG00032708001		8.1789	4.41198e-25	1.3151	3.60142e-05		0.229705		BMP7	ENSG00000101144	bone morphogenetic protein 7 [Source:HGNC Symbol;Acc:HGNC:1074]	3e-23		bmp7a	ENSDARG00000018260	bone morphogenetic protein 7a [Source:ZFIN;Acc:ZDB-GENE-000208-25]	6e-23		16	10	24	135	151	234		442	355	370	582	799	737
GSONMG00068771001		2.5106	3.61072e-07	1.6046	5.85968e-11		0.229079		LOXL2	ENSG00000134013	lysyl oxidase-like 2 [Source:HGNC Symbol;Acc:HGNC:6666]	4e-06		loxl2b	ENSDARG00000044074	lysyl oxidase-like 2b [Source:ZFIN;Acc:ZDB-GENE-050208-29]	1e-09		42	29	60	95	130	197		283	249	238	545	603	552
GSONMG00017879001		3.6796	5.8702e-06	1.6756	3.53148e-06		0.228718		CGN	ENSG00000143375	cingulin [Source:HGNC Symbol;Acc:HGNC:17429]	3e-14		cgna	ENSDARG00000055607	cingulin a [Source:ZFIN;Acc:ZDB-GENE-100921-78]	7e-26		17	6	19	47	81	62		116	128	100	235	269	293
GSONMG00004809001		2.9983	4.74084e-46	0.8803	0.000131725		0.227316		BMP4	ENSG00000125378	bone morphogenetic protein 4 [Source:HGNC Symbol;Acc:HGNC:1071]	2e-90		bmp2a	ENSDARG00000013409	bone morphogenetic protein 2a [Source:ZFIN;Acc:ZDB-GENE-980526-388]	1e-93		261	222	326	800	1002	1270		4063	3180	3241	3798	4490	4395
GSONMG00068352001		7.3294	4.16073e-08	2.1147	2.49025e-08		0.223742		SELPLG	ENSG00000110876	selectin P ligand [Source:HGNC Symbol;Acc:HGNC:10722]	1e-08							8	4	4	38	54	54		57	70	84	198	221	200
GSONMG00046100001		3.8208	1.44628e-15	1.1887	0.00357871	yes	0.223284		HEG1	ENSG00000173706	heart development protein with EGF-like domains 1 [Source:HGNC Symbol;Acc:HGNC:29227]	1e-08		si:ch211-198m17.1	ENSDARG00000091834	si:ch211-198m17.1 [Source:ZFIN;Acc:ZDB-GENE-131127-451]	2e-35		38	31	75	195	203	298		743	504	552	882	1068	981
GSONMG00033530001		5.0724	1.15628e-06	0.4235	2.44398e-28	yes	0.22182		TRIM25	ENSG00000121060	tripartite motif containing 25 [Source:HGNC Symbol;Acc:HGNC:12932]	3e-29		ftr22	ENSDARG00000076969	finTRIM family, member 22 [Source:ZFIN;Acc:ZDB-GENE-070912-321]	1e-71		6	3	17	40	57	70		487	360	367	214	265	227
GSONMG00081630001		3.4678	3.62365e-08	0.6541	1.97425e-10		0.219686		INHBB	ENSG00000163083	inhibin, beta B [Source:HGNC Symbol;Acc:HGNC:6067]	0.0		inhbb	ENSDARG00000040777	inhibin, beta B [Source:ZFIN;Acc:ZDB-GENE-990415-2]	0.0		23	12	32	90	82	117		544	414	437	395	455	403
GSONMG00079094001		3.7447	5.99988e-12	1.9585	7.0479e-18		0.21658		CCDC64	ENSG00000135127	coiled-coil domain containing 64 [Source:HGNC Symbol;Acc:HGNC:28095]	5e-23			ENSDARG00000079385		8e-42		28	20	34	101	141	142		242	171	212	476	614	595
GSONMG00030514001		0.53	1.62853e-48	0.2912	1.9677e-278		0.21643		HSPB7	ENSG00000173641	heat shock 27kDa protein family, member 7 (cardiovascular) [Source:HGNC Symbol;Acc:HGNC:5249]	2e-68		hspb7	ENSDARG00000011538	heat shock protein family, alpha-crystallin-related, b7 [Source:ZFIN;Acc:ZDB-GENE-041010-136]	4e-88		3301	2591	3324	1607	1985	2590		25431	19562	21920	7447	10038	9389
GSONMG00005122001		5.1519	1.41152e-13	2.0071	2.86354e-87		0.215408		EPHA2	ENSG00000142627	EPH receptor A2 [Source:HGNC Symbol;Acc:HGNC:3386]	0.0		EPHA2 (2 of 2)	ENSDARG00000022727	EPH receptor A2 [Source:HGNC Symbol;Acc:HGNC:3386]	0.0		183	98	246	914	1068	1406		2070	1667	1637	4569	5483	4783
GSONMG00050656001		0.3499	3.34823e-68	0.6115	1.53167e-28		0.213241												1232	934	985	354	463	576		2901	2125	2279	1694	2269	2182
GSONMG00010419001		2.9384	8.61571e-13	2.2806	3.26922e-39		0.212781		TMCC1	ENSG00000172765	transmembrane and coiled-coil domain family 1 [Source:HGNC Symbol;Acc:HGNC:29116]	0.0		tmcc1b	ENSDARG00000060954	transmembrane and coiled-coil domain family 1b [Source:ZFIN;Acc:ZDB-GENE-061013-154]	0.0		65	38	56	129	198	269		320	249	260	775	936	890
GSONMG00006074001		3.2458	6.83721e-16	1.326	2.77645e-07		0.207505		ZDHHC9	ENSG00000188706	zinc finger, DHHC-type containing 9 [Source:HGNC Symbol;Acc:HGNC:18475]	1e-175		zdhhc9	ENSDARG00000060515	zinc finger, DHHC-type containing 9 [Source:ZFIN;Acc:ZDB-GENE-071004-8]	0.0		79	34	56	171	217	302		683	520	513	930	1118	1078
GSONMG00035558001		4.3119	2.5383e-05	1.7648	4.92753e-06		0.206906		HOXD10	ENSG00000128710	homeobox D10 [Source:HGNC Symbol;Acc:HGNC:5133]	1e-150		hoxd10a	ENSDARG00000057859	homeo box D10a [Source:ZFIN;Acc:ZDB-GENE-990415-116]	0.0		12	4	11	41	27	81		118	88	69	192	221	252
GSONMG00029674001		2.855	5.12086e-12	1.2296	0.00128347		0.206455		TUBA1B	ENSG00000123416	tubulin, alpha 1b [Source:HGNC Symbol;Acc:HGNC:18809]	0.0		tuba1c	ENSDARG00000055216	tubulin, alpha 1c [Source:ZFIN;Acc:ZDB-GENE-061114-1]	0.0		49	45	46	130	159	220		501	442	414	676	788	835
GSONMG00074087001		3.0037	9.58694e-06	2.0383	4.70918e-13		0.205379		FAM213B	ENSG00000275125	family with sequence similarity 213, member B [Source:HGNC Symbol;Acc:HGNC:28390]	7e-82		fam213b	ENSDARG00000029795	family with sequence similarity 213, member B [Source:ZFIN;Acc:ZDB-GENE-040426-2556]	1e-115		22	10	24	53	63	97		134	100	112	302	328	338
GSONMG00007313001		0.1591	4.61549e-11	0.189	1.4896e-36		0.20488		RRAGD	ENSG00000025039	Ras-related GTP binding D [Source:HGNC Symbol;Acc:HGNC:19903]	0.0		rragd	ENSDARG00000006279	ras-related GTP binding D [Source:ZFIN;Acc:ZDB-GENE-070620-6]	0.0		50	53	64	7	13	14		227	158	211	41	56	58
GSONMG00013012001		2.6737	0.000605045	3.0558	6.1887e-16		0.204456		LMO4	ENSG00000143013	LIM domain only 4 [Source:HGNC Symbol;Acc:HGNC:6644]	3e-89		lmo4a	ENSDARG00000013853	LIM domain only 4a [Source:ZFIN;Acc:ZDB-GENE-010702-1]	1e-100		15	11	18	31	56	63		61	64	37	212	222	247
GSONMG00044510001		2.5035	3.5913e-11	2.2366	2.5435e-38		0.204344		GRK5	ENSG00000198873	G protein-coupled receptor kinase 5 [Source:HGNC Symbol;Acc:HGNC:4544]	1e-169		grk5l	ENSDARG00000078815	G protein-coupled receptor kinase 5 like [Source:ZFIN;Acc:ZDB-GENE-081105-95]	0.0		73	52	65	146	214	240		322	284	289	824	963	972
GSONMG00066794001		5.1569	1.78517e-25	1.9935	1.23421e-39		0.203297		LDLRAP1	ENSG00000157978	low density lipoprotein receptor adaptor protein 1 [Source:HGNC Symbol;Acc:HGNC:18640]	2e-11		ldlrap1b	ENSDARG00000039750	low density lipoprotein receptor adaptor protein 1b [Source:ZFIN;Acc:ZDB-GENE-070112-1012]	4e-11		43	22	62	229	272	314		500	421	468	1144	1392	1282
GSONMG00003221001		3.8815	7.05811e-95	2.2551	1.8041e-142		0.202038		CCDC73	ENSG00000186714	coiled-coil domain containing 73 [Source:HGNC Symbol;Acc:HGNC:23261]	1e-27		ccdc73	ENSDARG00000093805	coiled-coil domain containing 73 [Source:ZFIN;Acc:ZDB-GENE-080812-3]	8e-24		498	370	550	1647	2367	2990		3954	3170	3289	9435	11361	11525
GSONMG00010627001		3.4016	3.6167e-11	1.7813	6.23166e-17		0.200274		SQLE	ENSG00000104549	squalene epoxidase [Source:HGNC Symbol;Acc:HGNC:11279]	0.0		sqlea	ENSDARG00000079946	squalene epoxidase a [Source:ZFIN;Acc:ZDB-GENE-071004-98]	0.0		34	20	49	112	133	200		324	273	249	604	731	740
GSONMG00069507001		3.7443	1.55873e-06	1.3136	0.00315284		0.200095		SIPA1L1	ENSG00000197555	signal-induced proliferation-associated 1 like 1 [Source:HGNC Symbol;Acc:HGNC:20284]	0.0		SIPA1	ENSDARG00000076697	signal-induced proliferation-associated 1 [Source:HGNC Symbol;Acc:HGNC:10885]	2e-16		17	5	30	53	84	110		250	221	166	350	432	370
GSONMG00003790001		4.2459	5.59149e-10	1.3698	0.000402832		0.199054		SCRG1	ENSG00000164106	stimulator of chondrogenesis 1 [Source:HGNC Symbol;Acc:HGNC:17036]	1e-16							20	16	15	74	71	132		238	229	215	376	416	497
GSONMG00036908001		0.3012	0.00172517	0.5146	0.000680927		0.198512							si:ch1073-126c3.2	ENSDARG00000092858	si:ch1073-126c3.2 [Source:ZFIN;Acc:ZDB-GENE-030131-4602]	3e-56		32	19	18	6	10	10		61	50	63	30	47	47
GSONMG00003673001		2.2456	1.22578e-07	2.9799	1.66536e-47	yes	0.196776		ANGPTL1	ENSG00000116194	angiopoietin-like 1 [Source:HGNC Symbol;Acc:HGNC:489]	0.0		angptl1	ENSDARG00000012071	angiopoietin-like 1 [Source:ZFIN;Acc:ZDB-GENE-040724-269]	0.0		52	52	67	140	152	192		238	179	151	701	858	765
GSONMG00012375001		2.6546	0.00428055	2.8665	2.54504e-11		0.192799		MYH10	ENSG00000133026	myosin, heavy chain 10, non-muscle [Source:HGNC Symbol;Acc:HGNC:7568]	1e-76		myh10	ENSDARG00000000103	myosin, heavy chain 10, non-muscle [Source:ZFIN;Acc:ZDB-GENE-030616-162]	1e-72		10	10	10	30	27	44		42	42	40	181	169	138
GSONMG00028221001		2.7549	9.51024e-05	0.5534	5.79085e-15		0.192734		CHST11	ENSG00000171310	carbohydrate (chondroitin 4) sulfotransferase 11 [Source:HGNC Symbol;Acc:HGNC:17422]	1e-154		CHST13	ENSDARG00000004018	carbohydrate (chondroitin 4) sulfotransferase 13 [Source:HGNC Symbol;Acc:HGNC:21755]	0.0		18	19	16	37	67	85		426	347	407	290	328	281
GSONMG00048448001		2.8153	1.67021e-06	1.3249	0.000770409		0.191683		SYTL1	ENSG00000142765	synaptotagmin-like 1 [Source:HGNC Symbol;Acc:HGNC:15584]	7e-06		CABZ01086835.1	ENSDARG00000090571	Uncharacterized protein [Source:UniProtKB/TrEMBL;Acc:E7FGA7]	2e-65		26	22	24	74	69	114		255	209	224	421	447	384
GSONMG00071555001		2.7778	1.05603e-05	1.3482	0.00460541		0.190972		COL14A1	ENSG00000187955	collagen, type XIV, alpha 1 [Source:HGNC Symbol;Acc:HGNC:2191]	4e-13		col14a1a	ENSDARG00000005762	collagen, type XIV, alpha 1a [Source:ZFIN;Acc:ZDB-GENE-030131-9889]	8e-21		24	25	16	67	73	87		280	188	144	322	416	390
GSONMG00042081001		4.9223	2.22709e-09	2.0294	2.02296e-14		0.190008							si:ch211-214p13.9	ENSDARG00000091411	si:ch211-214p13.9 [Source:ZFIN;Acc:ZDB-GENE-060503-213]	7e-20		12	10	14	57	60	111		144	113	139	337	386	383
GSONMG00051738001		3.1044	0.00267512	4.2504	2.03572e-17		0.189356		PAQR6	ENSG00000160781	progestin and adipoQ receptor family member VI [Source:HGNC Symbol;Acc:HGNC:30132]	1e-116		paqr6	ENSDARG00000041483	progestin and adipoQ receptor family member VI [Source:ZFIN;Acc:ZDB-GENE-090714-1]	1e-140		13	5	6	21	31	42		24	30	25	138	173	154
GSONMG00059783001		3.5582	8.53222e-13	2.0853	8.24958e-26		0.188176		DPYSL2	ENSG00000092964	dihydropyrimidinase-like 2 [Source:HGNC Symbol;Acc:HGNC:3014]	1e-121		dpysl2b	ENSDARG00000032083	dihydropyrimidinase-like 2b [Source:ZFIN;Acc:ZDB-GENE-031105-1]	1e-128		30	25	48	120	144	202		293	281	230	724	840	747
GSONMG00017232001		0.3058	0.00644655	0.4539	0.000121175		0.184624		NOTCH1	ENSG00000148400	notch 1 [Source:HGNC Symbol;Acc:HGNC:7881]	1e-121		notch1b	ENSDARG00000052094	notch homolog 1b [Source:ZFIN;Acc:ZDB-GENE-990415-183]	0.0005		24	19	16	2	13	8		55	52	77	44	34	37
GSONMG00047366001		4.161	0.000846498	1.6207	0.000389636		0.184453		DPYSL2	ENSG00000092964	dihydropyrimidinase-like 2 [Source:HGNC Symbol;Acc:HGNC:3014]	1e-132		dpysl2b	ENSDARG00000032083	dihydropyrimidinase-like 2b [Source:ZFIN;Acc:ZDB-GENE-031105-1]	1e-115		7	1	9	20	26	44		72	62	69	132	164	158
GSONMG00014479001		0.4905	0.00284291	0.2365	2.96296e-73	yes	0.183015		SMAD3	ENSG00000166949	SMAD family member 3 [Source:HGNC Symbol;Acc:HGNC:6769]	1e-73		smad3b	ENSDARG00000010207	MAD, mothers against decapentaplegic homolog 3b (Drosophila) [Source:ZFIN;Acc:ZDB-GENE-030128-4]	3e-76		51	40	54	23	35	31		512	448	454	145	168	148
GSONMG00049427001		2.333	0.00286771	3.1227	1.20129e-19		0.182102		SCD5	ENSG00000145284	stearoyl-CoA desaturase 5 [Source:HGNC Symbol;Acc:HGNC:21088]	2e-66		scd	ENSDARG00000033662	stearoyl-CoA desaturase (delta-9-desaturase) [Source:ZFIN;Acc:ZDB-GENE-031106-3]	2e-77		19	18	11	34	48	61		66	57	47	232	248	249
GSONMG00077528001		0.4695	9.52366e-40	0.3124	0		0.179638		CHST15	ENSG00000182022	carbohydrate (N-acetylgalactosamine 4-sulfate 6-O) sulfotransferase 15 [Source:HGNC Symbol;Acc:HGNC:18137]	0.0		CHST15	ENSDARG00000074527	carbohydrate (N-acetylgalactosamine 4-sulfate 6-O) sulfotransferase 15 [Source:HGNC Symbol;Acc:HGNC:18137]	0.0		1153	964	1123	491	593	854		8901	7233	7284	3029	3769	3275
GSONMG00008995001		0.3435	2.49646e-14	0.388	4.56736e-59		0.176989		MARVELD2	ENSG00000152939	MARVEL domain containing 2 [Source:HGNC Symbol;Acc:HGNC:26401]	2e-48		OCEL1	ENSDARG00000061800	occludin/ELL domain containing 1 [Source:HGNC Symbol;Acc:HGNC:26221]	6e-75		227	144	147	54	76	94		820	692	710	350	425	413
GSONMG00050740001		2.1717	6.11245e-22	3.5221	1.4798e-213		0.172972		SORD	ENSG00000140263	sorbitol dehydrogenase [Source:HGNC Symbol;Acc:HGNC:11184]	1e-144		sord	ENSDARG00000053405	sorbitol dehydrogenase [Source:ZFIN;Acc:ZDB-GENE-040426-1231]	1e-166		272	268	313	666	682	1005		959	853	816	3981	4351	4404
GSONMG00001143001		3.0078	1.05365e-12	1.4413	3.02102e-12		0.172559		SYTL5	ENSG00000147041	synaptotagmin-like 5 [Source:HGNC Symbol;Acc:HGNC:15589]	1e-160		sytl5	ENSDARG00000062135	synaptotagmin-like 5 [Source:ZFIN;Acc:ZDB-GENE-070912-424]	0.0		66	30	60	151	175	266		616	480	527	993	1145	1078
GSONMG00048408001		0.6989	0.000148857	0.3724	5.9113e-125		0.171424		KIAA1462	ENSG00000165757	KIAA1462 [Source:HGNC Symbol;Acc:HGNC:29283]	2e-18		si:ch211-203c7.2	ENSDARG00000089871	si:ch211-203c7.2 [Source:ZFIN;Acc:ZDB-GENE-111221-2]	2e-91		315	251	340	226	243	329		3300	2625	2642	1250	1717	1432
GSONMG00008603001		6.3547	3.9802e-28	1.2374	9.83127e-06		0.170912		IL11	ENSG00000095752	interleukin 11 [Source:HGNC Symbol;Acc:HGNC:5966]	7e-05		il11b	ENSDARG00000058557	interleukin 11b [Source:ZFIN;Acc:ZDB-GENE-051019-2]	2e-13		23	21	44	180	233	297		825	712	740	1209	1368	1303
GSONMG00058975001		0.3706	7.47743e-05	0.2022	1.17916e-75		0.167972		LRRN4	ENSG00000125872	leucine rich repeat neuronal 4 [Source:HGNC Symbol;Acc:HGNC:16208]	2e-18		FP245511.1	ENSDARG00000088247	Uncharacterized protein [Source:UniProtKB/TrEMBL;Acc:E7FC28]	3e-41		51	45	46	14	26	27		523	396	421	103	151	119
GSONMG00039878001		3.7175	3.54582e-09	1.1316	1.57581e-05		0.167339		LDLRAP1	ENSG00000157978	low density lipoprotein receptor adaptor protein 1 [Source:HGNC Symbol;Acc:HGNC:18640]	5e-12		si:dkey-71h2.2	ENSDARG00000043394	si:dkey-71h2.2 [Source:ZFIN;Acc:ZDB-GENE-041014-145]	1e-10		221	150	348	877	1085	1405		4574	3724	3842	5828	6705	6359
GSONMG00054070001		3.7094	6.52733e-07	1.2562	0.00561528		0.167174		WNT7A	ENSG00000154764	wingless-type MMTV integration site family, member 7A [Source:HGNC Symbol;Acc:HGNC:12786]	0.0		wnt7aa	ENSDARG00000044827	wingless-type MMTV integration site family, member 7Aa [Source:ZFIN;Acc:ZDB-GENE-051129-1]	0.0		10	17	20	52	61	116		279	224	216	351	452	441
GSONMG00045882001		1.7606	1.92262e-07	3.2506	4.8958e-108		0.166934		PARD6A	ENSG00000102981	par-6 family cell polarity regulator alpha [Source:HGNC Symbol;Acc:HGNC:15943]	1e-130		pard6a	ENSDARG00000069378	par-6 partitioning defective 6 homolog alpha (C. elegans) [Source:ZFIN;Acc:ZDB-GENE-070705-215]	1e-160		151	104	141	212	302	368		435	321	352	1456	1758	1738
GSONMG00070466001		0.1711	3.71321e-13	0.3922	8.65954e-15		0.165044		SPHK1	ENSG00000176170	sphingosine kinase 1 [Source:HGNC Symbol;Acc:HGNC:11240]	1e-127		SPHK1	ENSDARG00000079139	sphingosine kinase 1 [Source:HGNC Symbol;Acc:HGNC:11240]	1e-165		71	68	67	10	16	19		176	141	154	80	89	85
GSONMG00012390001		2.9265	8.47853e-05	2.1083	7.22062e-15		0.158144		SLC45A4	ENSG00000022567	solute carrier family 45, member 4 [Source:HGNC Symbol;Acc:HGNC:29196]	4e-72		SLC45A4 (1 of 2)	ENSDARG00000021820	solute carrier family 45, member 4 [Source:HGNC Symbol;Acc:HGNC:29196]	3e-27		13	12	23	51	46	82		132	120	111	330	355	368
GSONMG00062582001		0.3142	6.24325e-05	0.6279	0.000212879		0.154751		CD40	ENSG00000101017	CD40 molecule, TNF receptor superfamily member 5 [Source:HGNC Symbol;Acc:HGNC:11919]	1e-14		TNFRSF14 (12 of 12)	ENSDARG00000095718	tumor necrosis factor receptor superfamily, member 14 [Source:HGNC Symbol;Acc:HGNC:11912]	2e-43		47	38	58	21	7	29		157	116	127	100	143	103
GSONMG00025767001		6.6395	5.15374e-55	8.7206	0		0.153357		BCAR3	ENSG00000137936	breast cancer anti-estrogen resistance 3 [Source:HGNC Symbol;Acc:HGNC:973]	0.0		bcar3	ENSDARG00000016981	breast cancer anti-estrogen resistance 3 [Source:ZFIN;Acc:ZDB-GENE-080513-4]	0.0		58	44	85	461	461	635		306	233	262	3001	3356	3240
GSONMG00026972001		2.5997	1.12809e-26	1.1952	1.14751e-07		0.150929		PLXND1	ENSG00000004399	plexin D1 [Source:HGNC Symbol;Acc:HGNC:9107]	1e-154		plxnb1a	ENSDARG00000075821	plexin b1a [Source:ZFIN;Acc:ZDB-GENE-050302-63]	1e-91		239	156	277	572	722	904		3214	2469	2664	4224	5051	4437
GSONMG00070597001		5.1538	8.12165e-07	4.322	3.20171e-33		0.148272		PLIN2	ENSG00000147872	perilipin 2 [Source:HGNC Symbol;Acc:HGNC:248]	6e-75		plin2	ENSDARG00000042332	perilipin 2 [Source:ZFIN;Acc:ZDB-GENE-050913-12]	6e-77		7	10	8	30	75	60		45	61	66	303	366	363
GSONMG00038873001		4.2594	7.67671e-54	2.1779	6.7399e-109		0.147668		ETS2	ENSG00000157557	v-ets avian erythroblastosis virus E26 oncogene homolog 2 [Source:HGNC Symbol;Acc:HGNC:3489]	0.0		ets2	ENSDARG00000018308	v-ets erythroblastosis virus E26 oncogene homolog 2 (avian) [Source:ZFIN;Acc:ZDB-GENE-050522-552]	0.0		140	97	166	537	679	969		1772	1448	1382	4174	4997	4617
GSONMG00082617001		2.2297	0.00851936	0.3745	6.505e-67	yes	0.147277		LEPR	ENSG00000116678	leptin receptor [Source:HGNC Symbol;Acc:HGNC:6554]	1e-119		lepr	ENSDARG00000070961	leptin receptor [Source:ZFIN;Acc:ZDB-GENE-080104-1]	0.0		7	30	37	41	81	98		994	802	874	397	475	505
GSONMG00022791001		4.6292	1.59035e-14	5.1364	4.39753e-90		0.145298		HIST2H2AB	ENSG00000184270	histone cluster 2, H2ab [Source:HGNC Symbol;Acc:HGNC:20508]	9e-45		H2AFX (6 of 17)	ENSDARG00000051775	H2A histone family, member X [Source:HGNC Symbol;Acc:HGNC:4739]	9e-48		18	19	32	113	117	176		135	128	106	857	941	809
GSONMG00069234001		2.5018	0.00726656	1.6709	2.02855e-05		0.144596		CACNA1E	ENSG00000198216	calcium channel, voltage-dependent, R type, alpha 1E subunit [Source:HGNC Symbol;Acc:HGNC:1392]	1e-10		CACNA1E (2 of 2)	ENSDARG00000095614	calcium channel, voltage-dependent, R type, alpha 1E subunit [Source:HGNC Symbol;Acc:HGNC:1392]	1e-11		15	7	11	35	29	37		93	89	110	222	252	200
GSONMG00055667001		3.126	1.14278e-35	1.5659	1.44057e-46		0.143902		DPYSL2	ENSG00000092964	dihydropyrimidinase-like 2 [Source:HGNC Symbol;Acc:HGNC:3014]	0.0		dpysl2b	ENSDARG00000032083	dihydropyrimidinase-like 2b [Source:ZFIN;Acc:ZDB-GENE-031105-1]	0.0		192	151	257	605	779	992		2599	2199	2369	4692	5574	5205
GSONMG00035256001		3.1407	8.65889e-11	1.1853	0.00202688		0.142627		PLXND1	ENSG00000004399	plexin D1 [Source:HGNC Symbol;Acc:HGNC:9107]	1e-121			ENSDARG00000086057		1e-150		33	28	56	121	149	196		725	580	572	975	1102	979
GSONMG00031708001		2.7546	7.3514e-06	1.3607	1.90698e-05		0.142456		ZNF703	ENSG00000183779	zinc finger protein 703 [Source:HGNC Symbol;Acc:HGNC:25883]	6e-33		znf703	ENSDARG00000035563	zinc finger protein 703 [Source:ZFIN;Acc:ZDB-GENE-010717-1]	2e-33		26	14	42	84	86	111		387	285	333	553	744	587
GSONMG00038307001		0.3496	0.000291561	0.382	1.57904e-20		0.142261		TPPP	ENSG00000171368	tubulin polymerization promoting protein [Source:HGNC Symbol;Acc:HGNC:24164]	7e-38		tppp3	ENSDARG00000030463	tubulin polymerization-promoting protein family member 3 [Source:ZFIN;Acc:ZDB-GENE-040426-1909]	2e-25		72	24	43	12	25	23		278	235	245	120	170	110
GSONMG00052196001		1.9827	0.000136061	2.8484	1.26592e-47		0.142235		TDRP	ENSG00000180190	testis development related protein [Source:HGNC Symbol;Acc:HGNC:26951]	2e-11							47	43	40	74	113	143		196	178	174	652	774	726
GSONMG00067204001		1.3081	6.29652e-05	2.6786	9.9277e-182		0.14222		RGS12	ENSG00000159788	regulator of G-protein signaling 12 [Source:HGNC Symbol;Acc:HGNC:9994]	2e-38		rgs12b	ENSDARG00000036774	regulator of G-protein signaling 12b [Source:ZFIN;Acc:ZDB-GENE-031006-13]	5e-45		566	410	487	692	741	964		1701	1307	1325	4814	5768	5368
GSONMG00049001001		1.8727	0.00104734	2.7093	4.44436e-41		0.139765							MAP4 (3 of 3)	ENSDARG00000090938	microtubule-associated protein 4 [Source:HGNC Symbol;Acc:HGNC:6862]	2e-21		43	32	51	74	112	110		201	165	171	622	685	693
GSONMG00067834001		2.6767	2.53196e-41	3.1203	3.8327e-201		0.13741		WSCD2	ENSG00000075035	WSC domain containing 2 [Source:HGNC Symbol;Acc:HGNC:29117]	0.0		wscd2	ENSDARG00000061819	WSC domain containing 2 [Source:ZFIN;Acc:ZDB-GENE-060526-124]	0.0		345	227	358	805	1018	1317		1741	1566	1667	6392	7415	7617
GSONMG00058022001		2.9794	5.95355e-14	1.505	1.77777e-17		0.129348		ANTXR2	ENSG00000163297	anthrax toxin receptor 2 [Source:HGNC Symbol;Acc:HGNC:21732]	1e-162		antxr2b	ENSDARG00000063011	anthrax toxin receptor 2b [Source:ZFIN;Acc:ZDB-GENE-080213-4]	0.0		51	50	70	182	218	239		837	664	758	1396	1626	1657
GSONMG00069284001		2.5373	6.90801e-10	1.5356	2.38619e-22		0.128147		PITPNM1	ENSG00000110697	phosphatidylinositol transfer protein, membrane-associated 1 [Source:HGNC Symbol;Acc:HGNC:9003]	1e-169		pitpnm3	ENSDARG00000055255	PITPNM family member 3 [Source:ZFIN;Acc:ZDB-GENE-030131-9216]	1e-106		63	49	104	180	230	282		921	740	743	1557	1833	1687
GSONMG00015434001		2.7264	2.3168e-08	0.8823	4.59288e-05		0.127505		SEMA3F	ENSG00000001617	sema domain, immunoglobulin domain (Ig), short basic domain, secreted, (semaphorin) 3F [Source:HGNC Symbol;Acc:HGNC:10728]	0.0		sema3fb	ENSDARG00000055373	semaphorin 3fb [Source:ZFIN;Acc:ZDB-GENE-050513-2]	0.0		273	273	428	788	1162	1468		7847	6217	6478	7793	9164	7953
GSONMG00046963001		2.7314	2.91563e-09	2.6761	2.86209e-67		0.124568		NUP210	ENSG00000132182	nucleoporin 210kDa [Source:HGNC Symbol;Acc:HGNC:30052]	0.0		nup210	ENSDARG00000063333	nucleoporin 210 [Source:ZFIN;Acc:ZDB-GENE-050208-132]	0.0		46	69	100	162	292	304		650	409	499	1771	2138	1800
GSONMG00079603001		3.4984	0.00017581	1.7065	8.9702e-10		0.122919		SYN3	ENSG00000185666	synapsin III [Source:HGNC Symbol;Acc:HGNC:11496]	6e-99		syn1	ENSDARG00000060368	synapsin I [Source:ZFIN;Acc:ZDB-GENE-081105-93]	1e-86		4	11	22	31	67	71		177	163	192	391	464	399
GSONMG00078933001		0.1462	4.82631e-13	0.3718	3.03237e-15		0.122743		CRAT	ENSG00000095321	carnitine O-acetyltransferase [Source:HGNC Symbol;Acc:HGNC:2342]	0.0		CRAT (1 of 2)	ENSDARG00000016545	carnitine O-acetyltransferase [Source:HGNC Symbol;Acc:HGNC:2342]	0.0		71	57	59	8	9	18		202	138	178	98	85	80
GSONMG00072233001		0.3704	3.0658e-100	1.1831	1.24111e-07		0.11906		CTGF	ENSG00000118523	connective tissue growth factor [Source:HGNC Symbol;Acc:HGNC:2500]	0.0		ctgfa	ENSDARG00000042934	connective tissue growth factor a [Source:ZFIN;Acc:ZDB-GENE-030131-102]	0.0		6097	4570	5457	1749	2620	3228		13095	11541	11753	17899	20382	21089
GSONMG00062371001		3.5288	7.8591e-11	2.0232	3.78063e-97		0.118335		TTYH2	ENSG00000141540	tweety family member 2 [Source:HGNC Symbol;Acc:HGNC:13877]	1e-83		ttyh2	ENSDARG00000016934	tweety homolog 2 (Drosophila) [Source:ZFIN;Acc:ZDB-GENE-040718-193]	1e-124		171	114	247	605	778	982		2525	2159	2052	5595	6642	6535
GSONMG00062372001		4.4618	1.93036e-05	1.9482	1.12555e-11		0.117894		TTYH2	ENSG00000141540	tweety family member 2 [Source:HGNC Symbol;Acc:HGNC:13877]	2e-51		ttyh2	ENSDARG00000016934	tweety homolog 2 (Drosophila) [Source:ZFIN;Acc:ZDB-GENE-040718-193]	5e-72		5	6	11	34	37	54		131	120	117	318	367	303
GSONMG00019985001		0.2837	3.17932e-13	0.3952	1.549e-45		0.116082		GRM7	ENSG00000196277	glutamate receptor, metabotropic 7 [Source:HGNC Symbol;Acc:HGNC:4599]	1e-107		grm4	ENSDARG00000040156	glutamate receptor, metabotropic 4 [Source:ZFIN;Acc:ZDB-GENE-030131-5781]	1e-99		108	101	118	31	37	50		622	555	566	284	351	316
GSONMG00053341001		2.5401	4.41935e-21	2.0516	2.54838e-88		0.114517		PLXNA3	ENSG00000130827	plexin A3 [Source:HGNC Symbol;Acc:HGNC:9101]	0.0		plxna3	ENSDARG00000007172	plexin A3 [Source:ZFIN;Acc:ZDB-GENE-070613-1]	0.0		232	171	325	612	758	963		2708	1988	2112	5863	7151	6160
GSONMG00062127001		0.2752	3.1946e-13	0.4149	1.32173e-34		0.114255		GRM7	ENSG00000196277	glutamate receptor, metabotropic 7 [Source:HGNC Symbol;Acc:HGNC:4599]	1e-120		grm6a	ENSDARG00000017742	glutamate receptor, metabotropic 6a [Source:ZFIN;Acc:ZDB-GENE-060208-1]	1e-103		115	95	115	23	43	48		611	460	558	300	350	279
GSONMG00009718001		0.3623	0.00174238	0.2026	1.66014e-75		0.113712		SPON2	ENSG00000159674	spondin 2, extracellular matrix protein [Source:HGNC Symbol;Acc:HGNC:11253]	1e-151		spon2b	ENSDARG00000002732	spondin 2b, extracellular matrix protein [Source:ZFIN;Acc:ZDB-GENE-990415-161]	0.0		35	19	46	8	18	20		503	450	398	120	136	121
GSONMG00010489001		10.4894	1.70025e-10	5.2575	5.51174e-55		0.113099		RHOV	ENSG00000104140	ras homolog family member V [Source:HGNC Symbol;Acc:HGNC:18313]	2e-78		rhov	ENSDARG00000070434	ras homolog gene family, member V [Source:ZFIN;Acc:ZDB-GENE-031002-10]	1e-114		1	4	9	43	61	86		79	78	56	433	530	582
GSONMG00034217001		0.1117	1.31253e-60	0.3499	2.7327e-213		0.112901		SULT1A3	ENSG00000261052	sulfotransferase family, cytosolic, 1A, phenol-preferring, member 3 [Source:HGNC Symbol;Acc:HGNC:11455]	2e-98		sult1st3	ENSDARG00000018361	sulfotransferase family 1, cytosolic sulfotransferase 3 [Source:ZFIN;Acc:ZDB-GENE-030804-28]	0.0		5112	4135	4529	377	694	930		13265	9562	10915	4741	5939	5536
GSONMG00000397001		0.3099	1.1559e-114	0.5742	8.88623e-98		0.112871		C1QTNF5	ENSG00000223953	C1q and tumor necrosis factor related protein 5 [Source:HGNC Symbol;Acc:HGNC:14344]	8e-85		c1qtnf5	ENSDARG00000056134	C1q and tumor necrosis factor related protein 5 [Source:ZFIN;Acc:ZDB-GENE-050706-101]	1e-117		2094	1497	1796	521	712	875		8336	6832	6983	5232	6332	5952
GSONMG00053342001		3.7954	1.22225e-09	2.191	3.42961e-31		0.112842		PLXNA3	ENSG00000130827	plexin A3 [Source:HGNC Symbol;Acc:HGNC:9101]	0.0		plxna3	ENSDARG00000007172	plexin A3 [Source:ZFIN;Acc:ZDB-GENE-070613-1]	0.0		26	10	32	86	110	125		325	259	313	865	1019	822
GSONMG00057094001		2.5044	0.000948506	1.635	9.84246e-10		0.111999		CD200	ENSG00000091972	CD200 molecule [Source:HGNC Symbol;Acc:HGNC:7203]	4e-17			ENSDARG00000067992		6e-56		29	10	14	49	50	64		232	197	193	393	509	501
GSONMG00030352001		2.5407	6.30874e-10	3.2222	6.4885e-122		0.110617		SHROOM2	ENSG00000146950	shroom family member 2 [Source:HGNC Symbol;Acc:HGNC:630]	1e-124		SHROOM2 (2 of 2)	ENSDARG00000076416	shroom family member 2 [Source:HGNC Symbol;Acc:HGNC:630]	5e-44		73	38	85	179	196	244		461	356	386	1646	1914	1769
GSONMG00000323001		0.1011	2.39722e-07	0.2535	1.01619e-14		0.108935		KIAA1598	ENSG00000187164	KIAA1598 [Source:HGNC Symbol;Acc:HGNC:29319]	2e-95		si:ch73-56p18.4	ENSDARG00000039697	si:ch73-56p18.4 [Source:ZFIN;Acc:ZDB-GENE-121127-1]	1e-134		40	24	22	3	2	6		110	75	86	32	33	29
GSONMG00002704001		6.0073	8.38181e-05	2.1875	6.3108e-161		0.106634		PTRF	ENSG00000177469	polymerase I and transcript release factor [Source:HGNC Symbol;Acc:HGNC:9688]	1e-106		ptrfb	ENSDARG00000059362	polymerase I and transcript release factor b [Source:ZFIN;Acc:ZDB-GENE-030131-5509]	1e-121		109	42	227	657	1009	1177		3005	2548	2718	7573	8889	8472
GSONMG00061417001		0.2758	0.00234405	0.4241	1.162e-08		0.104687		IL1RAPL2	ENSG00000189108	interleukin 1 receptor accessory protein-like 2 [Source:HGNC Symbol;Acc:HGNC:5997]	7e-39		il1rapl2	ENSDARG00000037553	interleukin 1 receptor accessory protein-like 2 [Source:ZFIN;Acc:ZDB-GENE-040219-5]	7e-45		18	21	22	2	10	10		115	117	95	62	57	72
GSONMG00025632001		0.3502	0.00703166	0.4276	1.45579e-11		0.103748		PEX16	ENSG00000121680	peroxisomal biogenesis factor 16 [Source:HGNC Symbol;Acc:HGNC:8857]	1e-55		pex16	ENSDARG00000058202	peroxisomal biogenesis factor 16 [Source:ZFIN;Acc:ZDB-GENE-050626-49]	5e-63		20	22	20	8	6	14		149	138	135	76	89	84
GSONMG00030774001		3.3314	0.00342689	0.4161	6.16552e-26		0.0969736		STARD9	ENSG00000159433	StAR-related lipid transfer (START) domain containing 9 [Source:HGNC Symbol;Acc:HGNC:19162]	6e-26		stard9	ENSDARG00000091548	StAR-related lipid transfer (START) domain containing 9 [Source:ZFIN;Acc:ZDB-GENE-111111-11]	3e-30		6	4	12	38	23	27		597	506	463	212	366	325
GSONMG00018771001		3.1455	0.00392995	0.7239	2.8399e-19		0.0966077		ERN1	ENSG00000178607	endoplasmic reticulum to nucleus signaling 1 [Source:HGNC Symbol;Acc:HGNC:3449]	8e-25		ern1	ENSDARG00000013997	endoplasmic reticulum to nucleus signaling 1 [Source:ZFIN;Acc:ZDB-GENE-050522-431]	4e-23		47	22	97	182	208	257		2352	1915	2115	1929	2314	2121
GSONMG00079639001		2.6166	2.29394e-05	2.0941	7.4797e-117		0.0950151		DSP	ENSG00000096696	desmoplakin [Source:HGNC Symbol;Acc:HGNC:3052]	0.0		dspa	ENSDARG00000022309	desmoplakin a [Source:ZFIN;Acc:ZDB-GENE-030131-2743]	0.0		498	318	732	1243	1826	2013		6610	5052	5821	14636	18060	17702
GSONMG00064226001		3.1826	1.42658e-14	1.2788	3.82067e-08		0.0947847		HOXC5	ENSG00000172789	homeobox C5 [Source:HGNC Symbol;Acc:HGNC:5127]	1e-53		hoxc5a	ENSDARG00000070340	homeo box C5a [Source:ZFIN;Acc:ZDB-GENE-980526-533]	2e-51		70	36	81	179	280	285		1539	1305	1371	2094	2638	2709
GSONMG00007342001		2.4336	0.000686731	3.1982	1.78734e-10		0.0870981		CASR	ENSG00000036828	calcium-sensing receptor [Source:HGNC Symbol;Acc:HGNC:1514]	0.0		CASR	ENSDARG00000013649	calcium-sensing receptor [Source:HGNC Symbol;Acc:HGNC:1514]	0.0		21	12	27	51	69	60		130	192	123	620	703	665
GSONMG00047134001		2.1686	0.00231602	2.6519	9.33649e-46		0.0855548		NR6A1	ENSG00000148200	nuclear receptor subfamily 6, group A, member 1 [Source:HGNC Symbol;Acc:HGNC:7985]	0.0		nr6a1a	ENSDARG00000018030	nuclear receptor subfamily 6, group A, member 1a [Source:ZFIN;Acc:ZDB-GENE-991207-19]	0.0		15	36	35	54	67	128		304	204	221	851	935	860
GSONMG00073720001		3.236	0.00514524	3.1494	8.62254e-25		0.085526		ITGA5	ENSG00000161638	integrin, alpha 5 (fibronectin receptor, alpha polypeptide) [Source:HGNC Symbol;Acc:HGNC:6141]	0.0003		itga5	ENSDARG00000006353	integrin, alpha 5 (fibronectin receptor, alpha polypeptide) [Source:ZFIN;Acc:ZDB-GENE-031116-52]	1e-11		9	1	11	25	27	31		71	70	75	270	346	325
GSONMG00013236001		3.2757	2.79364e-08	3.5923	1.11581e-87		0.0835683		CYTH1	ENSG00000108669	cytohesin 1 [Source:HGNC Symbol;Acc:HGNC:9501]	0.0		cyth1a	ENSDARG00000076742	cytohesin 1a [Source:ZFIN;Acc:ZDB-GENE-030131-657]	0.0		28	16	27	89	78	124		262	204	202	968	1168	1165
GSONMG00043137001		0.1444	5.30388e-07	0.6153	0.00295719		0.0812143		TBX20	ENSG00000164532	T-box 20 [Source:HGNC Symbol;Acc:HGNC:11598]	1e-111		tbx20	ENSDARG00000005150	T-box 20 [Source:ZFIN;Acc:ZDB-GENE-000427-7]	1e-128		44	23	27	5	4	8		86	81	65	60	76	61
GSONMG00079723001		3.4972	0.000474687	1.893	8.26811e-14		0.078351		STPG1	ENSG00000001460	sperm-tail PG-rich repeat containing 1 [Source:HGNC Symbol;Acc:HGNC:28070]	2e-56		stpg1	ENSDARG00000059171	sperm-tail PG-rich repeat containing 1 [Source:ZFIN;Acc:ZDB-GENE-070705-373]	1e-133		7	6	11	32	28	46		176	164	147	383	470	419
GSONMG00063034001		2.3387	0.0055573	2.854	9.00966e-34		0.0782144		EPB41L4A	ENSG00000129595	erythrocyte membrane protein band 4.1 like 4A [Source:HGNC Symbol;Acc:HGNC:13278]	4e-44		epb41l4a	ENSDARG00000040087	erythrocyte membrane protein band 4.1 like 4A [Source:ZFIN;Acc:ZDB-GENE-990415-20]	2e-60		18	11	13	26	49	49		155	109	116	456	542	491
GSONMG00074102001		2.587	5.40632e-10	1.2018	3.66838e-06		0.0741914		EMP3	ENSG00000142227	epithelial membrane protein 3 [Source:HGNC Symbol;Acc:HGNC:3335]	6e-39		EMP3 (2 of 2)	ENSDARG00000054894	epithelial membrane protein 3 [Source:HGNC Symbol;Acc:HGNC:3335]	3e-64		68	49	109	197	262	271		2125	1750	1776	2643	3523	3208
GSONMG00015934001		3.5083	1.53853e-08	1.4329	3.21218e-14		0.0721183		FGFRL1	ENSG00000127418	fibroblast growth factor receptor-like 1 [Source:HGNC Symbol;Acc:HGNC:3693]	0.0002		fgfrl1a	ENSDARG00000032617	fibroblast growth factor receptor-like 1a [Source:ZFIN;Acc:ZDB-GENE-040128-2]	4e-06		24	14	54	115	125	164		966	806	910	1516	1915	1874
GSONMG00073723001		3.1752	2.00185e-05	2.9543	9.9582e-191		0.0710863		ITGA5	ENSG00000161638	integrin, alpha 5 (fibronectin receptor, alpha polypeptide) [Source:HGNC Symbol;Acc:HGNC:6141]	4e-41		itga5	ENSDARG00000006353	integrin, alpha 5 (fibronectin receptor, alpha polypeptide) [Source:ZFIN;Acc:ZDB-GENE-031116-52]	1e-52		74	51	133	269	366	388		1179	1080	1086	4135	4925	4580
GSONMG00067840001		3.4609	4.79709e-10	4.4493	8.954e-163		0.0700417		SLC6A1	ENSG00000157103	solute carrier family 6 (neurotransmitter transporter), member 1 [Source:HGNC Symbol;Acc:HGNC:11042]	1e-176			ENSDARG00000002405		0.0		32	15	40	107	126	140		304	267	260	1549	1803	1740
GSONMG00073721001		2.7149	1.66256e-05	3.1564	0		0.0646343		ITGA5	ENSG00000161638	integrin, alpha 5 (fibronectin receptor, alpha polypeptide) [Source:HGNC Symbol;Acc:HGNC:6141]	7e-46		itga5	ENSDARG00000006353	integrin, alpha 5 (fibronectin receptor, alpha polypeptide) [Source:ZFIN;Acc:ZDB-GENE-031116-52]	1e-65		322	187	462	903	1056	1324		3944	3449	3632	14340	17192	16500
GSONMG00062110001		2.747	5.04393e-05	4.5703	1.13115e-79		0.0626594		ANKRD1	ENSG00000148677	ankyrin repeat domain 1 (cardiac muscle) [Source:HGNC Symbol;Acc:HGNC:15819]	7e-87		ankrd1a	ENSDARG00000075263	ankyrin repeat domain 1a (cardiac muscle) [Source:ZFIN;Acc:ZDB-GENE-100405-1]	1e-127		20	23	17	42	67	107		215	159	126	919	1044	1168
GSONMG00073724001		2.4486	1.9799e-06	3.1014	4.6175e-102		0.0606666		ITGA8	ENSG00000077943	integrin, alpha 8 [Source:HGNC Symbol;Acc:HGNC:6144]	3e-10		itga5	ENSDARG00000006353	integrin, alpha 5 (fibronectin receptor, alpha polypeptide) [Source:ZFIN;Acc:ZDB-GENE-031116-52]	2e-13		44	25	57	85	142	164		499	482	426	1735	2184	2113
GSONMG00003066001		0.3179	0.00169701	0.6576	3.84381e-05		0.0550711		KREMEN1	ENSG00000183762	kringle containing transmembrane protein 1 [Source:HGNC Symbol;Acc:HGNC:17550]	1e-137		kremen1	ENSDARG00000062579	kringle containing transmembrane protein 1 [Source:ZFIN;Acc:ZDB-GENE-070705-262]	1e-180		32	24	25	3	11	20		243	186	185	183	209	162
GSONMG00049399001		2.6249	2.2608e-06	2.0703	7.13494e-54		0.0549715		EPB41L1	ENSG00000088367	erythrocyte membrane protein band 4.1-like 1 [Source:HGNC Symbol;Acc:HGNC:3378]	0.0		EPB41L1	ENSDARG00000076364	erythrocyte membrane protein band 4.1-like 1 [Source:HGNC Symbol;Acc:HGNC:3378]	0.0		28	22	47	82	96	147		709	569	650	1729	1892	1866
GSONMG00079824001		2.8024	0.00541389	1.301	0.000128235		0.0501668		TNR	ENSG00000116147	tenascin R [Source:HGNC Symbol;Acc:HGNC:11953]	0.0007		tnr	ENSDARG00000020771	tenascin R (restrictin, janusin) [Source:ZFIN;Acc:ZDB-GENE-030804-1]	0.0002		7	5	15	24	31	41		359	297	342	562	623	602
GSONMG00024335001		0.243	1.16363e-05	0.512	5.72926e-15		0.0458364		TEK	ENSG00000120156	TEK tyrosine kinase, endothelial [Source:HGNC Symbol;Acc:HGNC:11724]	2e-61		tek	ENSDARG00000028663	TEK tyrosine kinase, endothelial [Source:ZFIN;Acc:ZDB-GENE-990415-56]	3e-75		39	31	32	8	13	10		312	285	310	191	240	211
GSONMG00031984001		0.3179	2.88535e-05	1.6783	2.36776e-09		0.0444199		STK17B	ENSG00000081320	serine/threonine kinase 17b [Source:HGNC Symbol;Acc:HGNC:11396]	1e-135		stk17b	ENSDARG00000014348	serine/threonine kinase 17b (apoptosis-inducing) [Source:ZFIN;Acc:ZDB-GENE-040426-1499]	0.0		70	36	67	9	36	24		202	183	243	436	545	478
GSONMG00061044001		0.2367	1.35924e-27	1.9608	6.41472e-47		0.0325642		ZBTB48	ENSG00000204859	zinc finger and BTB domain containing 48 [Source:HGNC Symbol;Acc:HGNC:4930]	0.0		zbtb48	ENSDARG00000039263	zinc finger and BTB domain containing 48 [Source:ZFIN;Acc:ZDB-GENE-030131-4450]	0.0		234	205	237	39	70	97		866	619	686	1732	2176	1942
GSONMG00060199001		0.2736	0.000406748	1.5636	6.80837e-06		0.0324915		SLC29A1	ENSG00000112759	solute carrier family 29 (equilibrative nucleoside transporter), member 1 [Source:HGNC Symbol;Acc:HGNC:11003]	6e-95		slc29a1a	ENSDARG00000031651	solute carrier family 29 (nucleoside transporters), member 1a [Source:ZFIN;Acc:ZDB-GENE-050913-138]	1e-145		28	18	41	5	8	18		164	111	130	274	309	285
GSONMG00036129001		0.1759	1.30844e-09	0.5547	4.90358e-19		0.028381		CHRNA7	ENSG00000274542	cholinergic receptor, nicotinic, alpha 7 (neuronal) [Source:HGNC Symbol;Acc:HGNC:1960]	0.0		si:ch211-39a7.1	ENSDARG00000037427	si:ch211-39a7.1 [Source:ZFIN;Acc:ZDB-GENE-060503-606]	0.0		56	44	77	4	19	17		677	529	504	425	470	406
GSONMG00014552001		2.7207	0.00620597	1.814	3.28959e-27		0.0248563		RAB27B	ENSG00000041353	RAB27B, member RAS oncogene family [Source:HGNC Symbol;Acc:HGNC:9767]	1e-115		RAB27B	ENSDARG00000087762	RAB27B, member RAS oncogene family [Source:HGNC Symbol;Acc:HGNC:9767]	1e-121		12	2	20	28	37	51		690	515	565	1253	1530	1632
GSONMG00051945001		0.4683	5.50315e-05	2.7009	3.99e-111		0.0234982		DKK2	ENSG00000155011	dickkopf WNT signaling pathway inhibitor 2 [Source:HGNC Symbol;Acc:HGNC:2892]	1e-17		dkk2	ENSDARG00000076420	dickkopf homolog 2 (Xenopus laevis) [Source:ZFIN;Acc:ZDB-GENE-080204-14]	7e-18		97	82	106	42	74	50		680	555	579	1978	2467	2307
GSONMG00080593001		0.3916	3.39921e-13	1.2251	4.34018e-08		0.0233654		CDH2	ENSG00000170558	cadherin 2, type 1, N-cadherin (neuronal) [Source:HGNC Symbol;Acc:HGNC:1759]	0.0		cdh2	ENSDARG00000018693	cadherin 2, neuronal [Source:ZFIN;Acc:ZDB-GENE-990415-171]	0.0		264	210	303	82	161	141		3170	2839	3122	4802	5458	5179
GSONMG00077720001		0.8699	0.0190423	3.4693	2.15853e-15				LYPD6	ENSG00000187123	LY6/PLAUR domain containing 6 [Source:HGNC Symbol;Acc:HGNC:28751]	6e-76		lypd6	ENSDARG00000004307	LY6/PLAUR domain containing 6 [Source:ZFIN;Acc:ZDB-GENE-040912-117]	2e-87		1258	833	1052	923	1138	1359		33	30	42	158	187	158
GSONMG00034908001		1.1232	0.0633018	4.2843	2.49081e-20				ADSSL1	ENSG00000185100	adenylosuccinate synthase like 1 [Source:HGNC Symbol;Acc:HGNC:20093]	0.0		adssl1	ENSDARG00000009867	adenylosuccinate synthase like 1 [Source:ZFIN;Acc:ZDB-GENE-040516-18]	0.0		879	693	676	834	1042	1314		25	34	48	193	211	232
GSONMG00041506001		0.9313	0.570575	2.5732	0.000366541				SGMS2	ENSG00000164023	sphingomyelin synthase 2 [Source:HGNC Symbol;Acc:HGNC:28395]	5e-70		sgms2	ENSDARG00000052520	sphingomyelin synthase 2 [Source:ZFIN;Acc:ZDB-GENE-070730-2]	4e-73		195	148	153	165	178	238		14	12	16	47	54	48
GSONMG00074348001		1.2999	0.0235898	3.418	1.36407e-07				NGB	ENSG00000165553	neuroglobin [Source:HGNC Symbol;Acc:HGNC:14077]	3e-11		xgb	ENSDARG00000032896	x globin [Source:ZFIN;Acc:ZDB-GENE-050125-1]	1e-39		158	126	125	181	214	276		12	22	15	71	85	77
GSONMG00053258001		1.0234	0.762075	3.6801	1.02957e-21				SMAD1	ENSG00000170365	SMAD family member 1 [Source:HGNC Symbol;Acc:HGNC:6767]	1e-160		smad1	ENSDARG00000027199	MAD homolog 1 (Drosophila) [Source:ZFIN;Acc:ZDB-GENE-991119-8]	1e-167		622	483	515	536	708	849		48	44	58	246	230	283
GSONMG00019539001		0.9331	0.607819	4.0318	8.69622e-07				SWAP70	ENSG00000133789	SWAP switching B-cell complex 70kDa subunit [Source:HGNC Symbol;Acc:HGNC:17070]	0.0		swap70b	ENSDARG00000057286	SWAP switching B-cell complex subunit 70b [Source:ZFIN;Acc:ZDB-GENE-030131-3587]	0.0		155	142	140	149	156	210		8	6	20	50	77	64
GSONMG00033285001		1.1924	0.179274	3.0323	1.1556e-05														134	106	110	136	177	214		10	17	19	69	60	64
GSONMG00026553001		2.0071	0.134686	2.6599	0.000233607				UNC45B	ENSG00000141161	unc-45 homolog B (C. elegans) [Source:HGNC Symbol;Acc:HGNC:14304]	0.0		unc45b	ENSDARG00000008433	unc-45 homolog B (C. elegans) [Source:ZFIN;Acc:ZDB-GENE-020919-3]	0.0		40	30	114	163	125	163		15	20	13	65	42	68
GSONMG00032844001		1.0505	0.109526	2.6778	3.6067e-186				LMNA	ENSG00000160789	lamin A/C [Source:HGNC Symbol;Acc:HGNC:6636]	0.0		lmna	ENSDARG00000013415	lamin A [Source:ZFIN;Acc:ZDB-GENE-020424-3]	0.0		22185	17385	19603	21295	24409	32762		2997	2494	2852	9784	10724	10231
GSONMG00074237001		1.3303	0.0413706	2.642	1.12635e-05				ACOXL	ENSG00000153093	acyl-CoA oxidase-like [Source:HGNC Symbol;Acc:HGNC:25621]	6e-50		acoxl	ENSDARG00000020149	acyl-Coenzyme A oxidase-like [Source:ZFIN;Acc:ZDB-GENE-081107-18]	6e-60		116	96	88	115	177	217		15	22	27	66	92	78
GSONMG00045152001		1.1024	0.202324	2.7646	2.95921e-24				BCR	ENSG00000186716	breakpoint cluster region [Source:HGNC Symbol;Acc:HGNC:1014]	1e-108		bcr	ENSDARG00000079286	breakpoint cluster region [Source:ZFIN;Acc:ZDB-GENE-040724-43]	1e-111		588	520	470	604	667	936		118	79	92	343	377	375
GSONMG00074238001		1.1748	0.370454	2.9426	3.63581e-05				ACOXL	ENSG00000153093	acyl-CoA oxidase-like [Source:HGNC Symbol;Acc:HGNC:25621]	5e-43		acoxl	ENSDARG00000020149	acyl-Coenzyme A oxidase-like [Source:ZFIN;Acc:ZDB-GENE-081107-18]	4e-46		77	64	86	73	100	173		22	10	11	53	55	64
GSONMG00029690001		1.2518	0.0105581	4.7501	1.10514e-24				CTGF	ENSG00000118523	connective tissue growth factor [Source:HGNC Symbol;Acc:HGNC:2500]	3e-25		wisp2	ENSDARG00000077882	WNT1 inducible signaling pathway protein 2 [Source:ZFIN;Acc:ZDB-GENE-060223-1]	2e-46		276	246	246	314	396	511		35	36	25	206	216	205
GSONMG00080357001		1.0567	0.767518	5.2672	6.22391e-07				TMEM42	ENSG00000280516	transmembrane protein 42 [Source:HGNC Symbol;Acc:HGNC:28444]	3e-10							81	75	78	72	92	156		17	2	4	44	57	62
GSONMG00017010001		1.2829	0.135667	2.6836	4.26588e-05				MYCN	ENSG00000134323	v-myc avian myelocytomatosis viral oncogene neuroblastoma derived homolog [Source:HGNC Symbol;Acc:HGNC:7559]	3e-35		mycn	ENSDARG00000006837	v-myc myelocytomatosis viral related oncogene, neuroblastoma derived (avian) [Source:ZFIN;Acc:ZDB-GENE-020711-1]	1e-128		71	68	76	98	95	159		21	18	14	75	61	58
GSONMG00080001001		0.9523	0.696585	4.2767	1.48033e-13				RARG	ENSG00000172819	retinoic acid receptor, gamma [Source:HGNC Symbol;Acc:HGNC:9866]	0.0		rarga	ENSDARG00000034117	retinoic acid receptor gamma a [Source:ZFIN;Acc:ZDB-GENE-980526-531]	0.0		200	145	168	148	200	273		16	23	21	112	120	123
GSONMG00068080001		1.0104	0.808479	2.5171	8.2043e-184				AIM1	ENSG00000112297	absent in melanoma 1 [Source:HGNC Symbol;Acc:HGNC:356]	2e-09		aim1a	ENSDARG00000031782	absent in melanoma 1a [Source:ZFIN;Acc:ZDB-GENE-041008-100]	3e-25		11073	8384	10795	10051	12283	16339		2307	2013	2159	6940	8126	7425
GSONMG00045789001		1.0168	0.924204	3.6707	1.17502e-08				FNIP1	ENSG00000217128	folliculin interacting protein 1 [Source:HGNC Symbol;Acc:HGNC:29418]	1e-119		FNIP1	ENSDARG00000076417	folliculin interacting protein 1 [Source:HGNC Symbol;Acc:HGNC:29418]	1e-128		105	75	122	113	124	146		18	16	15	61	92	96
GSONMG00046039001		1.0722	0.430654	2.6101	2.16009e-20				PRR12	ENSG00000126464	proline rich 12 [Source:HGNC Symbol;Acc:HGNC:29217]	6e-11		prr12b	ENSDARG00000075849	proline rich 12b [Source:ZFIN;Acc:ZDB-GENE-130625-2]	5e-09		469	315	362	424	444	683		116	79	93	345	359	325
GSONMG00073171001		1.2778	0.0167847	2.9573	5.11443e-15				BACH2	ENSG00000112182	BTB and CNC homology 1, basic leucine zipper transcription factor 2 [Source:HGNC Symbol;Acc:HGNC:14078]	4e-15		bach2b	ENSDARG00000004074	BTB and CNC homology 1, basic leucine zipper transcription factor 2b [Source:ZFIN;Acc:ZDB-GENE-041001-139]	0.0		201	172	176	220	304	366		59	35	53	182	224	191
GSONMG00042855001		0.911	0.667729	2.6892	0.00055874				CNST	ENSG00000162852	consortin, connexin sorting protein [Source:HGNC Symbol;Acc:HGNC:26486]	5e-17		cnsta	ENSDARG00000086283	consortin, connexin sorting protein a [Source:ZFIN;Acc:ZDB-GENE-120917-3]	1e-30		69	46	50	54	54	81		12	11	12	38	48	44
GSONMG00007047001		1.3188	0.15594	3.1014	1.0232e-05									CABZ01055715.1	ENSDARG00000087246	Uncharacterized protein [Source:UniProtKB/TrEMBL;Acc:H9GZ09]	5e-20		45	52	63	67	94	108		10	19	14	62	61	62
GSONMG00036385001		1.2349	0.0658864	2.9275	4.32066e-11				VSIG10	ENSG00000176834	V-set and immunoglobulin domain containing 10 [Source:HGNC Symbol;Acc:HGNC:26078]	2e-58		vsig10	ENSDARG00000058605	V-set and immunoglobulin domain containing 10 [Source:ZFIN;Acc:ZDB-GENE-030131-7476]	1e-145		168	136	140	176	214	308		34	48	36	148	147	183
GSONMG00045788001		1.0928	0.374884	2.6211	2.5623e-18				FNIP1	ENSG00000217128	folliculin interacting protein 1 [Source:HGNC Symbol;Acc:HGNC:29418]	0.0		FNIP1	ENSDARG00000076417	folliculin interacting protein 1 [Source:HGNC Symbol;Acc:HGNC:29418]	0.0		463	361	574	445	629	885		153	97	129	507	388	453
GSONMG00023160001		1.1518	0.315391	2.8798	4.27173e-09				PIK3C2B	ENSG00000133056	phosphatidylinositol-4-phosphate 3-kinase, catalytic subunit type 2 beta [Source:HGNC Symbol;Acc:HGNC:8972]	0.0		pik3c2b	ENSDARG00000086927	phosphoinositide-3-kinase, class 2, beta polypeptide [Source:ZFIN;Acc:ZDB-GENE-050309-145]	0.0		112	95	129	131	150	210		40	28	21	100	134	118
GSONMG00001223001		1.1666	0.0415367	4.429	1.913e-49				SGSM3	ENSG00000100359	small G protein signaling modulator 3 [Source:HGNC Symbol;Acc:HGNC:25228]	2e-66		sgsm3	ENSDARG00000019038	small G protein signaling modulator 3 [Source:ZFIN;Acc:ZDB-GENE-040426-2635]	2e-76		461	352	450	532	569	749		86	62	73	405	482	459
GSONMG00010273001		1.2032	0.0689709	3.3456	1.14653e-40				ARHGAP44	ENSG00000006740	Rho GTPase activating protein 44 [Source:HGNC Symbol;Acc:HGNC:29096]	8e-17		arhgap44	ENSDARG00000068008	Rho GTPase activating protein 44 [Source:ZFIN;Acc:ZDB-GENE-120206-2]	1e-172		437	351	620	571	679	892		110	120	112	509	554	516
GSONMG00080021001		1.4649	0.0378179	3.1565	6.88526e-07				OLFM4	ENSG00000102837	olfactomedin 4 [Source:HGNC Symbol;Acc:HGNC:17190]	1e-44			ENSDARG00000007053		1e-157		67	51	41	72	100	123		14	20	16	66	81	72
GSONMG00021689001		1.3589	0.0143522	2.8199	1.74132e-10				OSBP2	ENSG00000184792	oxysterol binding protein 2 [Source:HGNC Symbol;Acc:HGNC:8504]	0.0		OSBP2 (1 of 2)	ENSDARG00000022772	oxysterol binding protein 2 [Source:HGNC Symbol;Acc:HGNC:8504]	0.0		116	101	127	157	181	256		50	29	35	114	166	162
GSONMG00047062001		0.9859	0.924689	2.7209	2.97743e-10				CCP110	ENSG00000103540	centriolar coiled coil protein 110kDa [Source:HGNC Symbol;Acc:HGNC:24342]	7e-10							152	118	185	147	164	261		37	35	41	129	162	134
GSONMG00005104001		1.0798	0.689547	3.1677	2.30448e-07				ST5	ENSG00000166444	suppression of tumorigenicity 5 [Source:HGNC Symbol;Acc:HGNC:11350]	1e-48		dennd2c	ENSDARG00000073738	DENN/MADD domain containing 2C [Source:ZFIN;Acc:ZDB-GENE-081105-71]	5e-56		100	68	61	69	119	124		21	12	21	72	87	76
GSONMG00077213001		1.4935	0.0366504	3.133	1.35718e-06				PRKAG2	ENSG00000106617	protein kinase, AMP-activated, gamma 2 non-catalytic subunit [Source:HGNC Symbol;Acc:HGNC:9386]	6e-28		prkag2a	ENSDARG00000012625	protein kinase, AMP-activated, gamma 2 non-catalytic subunit a [Source:ZFIN;Acc:ZDB-GENE-060929-160]	6e-27		55	34	52	66	95	103		16	14	17	62	72	69
GSONMG00024655001		1.3626	0.215576	3.3432	0.00067834				SMAD1	ENSG00000170365	SMAD family member 1 [Source:HGNC Symbol;Acc:HGNC:6767]	0.0002		smad1	ENSDARG00000027199	MAD homolog 1 (Drosophila) [Source:ZFIN;Acc:ZDB-GENE-991119-8]	3e-08		27	33	35	35	61	71		16	9	3	20	55	54
GSONMG00023161001		1.1027	0.397911	2.5681	1.80629e-11				PIK3C2B	ENSG00000133056	phosphatidylinositol-4-phosphate 3-kinase, catalytic subunit type 2 beta [Source:HGNC Symbol;Acc:HGNC:8972]	1e-19		pik3c2b	ENSDARG00000086927	phosphoinositide-3-kinase, class 2, beta polypeptide [Source:ZFIN;Acc:ZDB-GENE-050309-145]	2e-22		235	148	196	191	255	365		92	43	55	192	274	201
GSONMG00011579001		1.0487	0.223916	2.5297	6.6098e-135				ATP6V1A	ENSG00000114573	ATPase, H+ transporting, lysosomal 70kDa, V1 subunit A [Source:HGNC Symbol;Acc:HGNC:851]	0.0		atp6v1ab	ENSDARG00000076318	ATPase, H+ transporting, lysosomal V1 subunit Ab [Source:ZFIN;Acc:ZDB-GENE-030131-9529]	0.0		3835	3128	3353	3652	4275	5775		1227	1041	1031	3588	3965	3923
GSONMG00066061001		1.3276	0.113585	3.1468	1.21905e-09									CABZ01067072.1	ENSDARG00000086721	Uncharacterized protein [Source:UniProtKB/TrEMBL;Acc:E7F5Y0]	0.0004		77	82	63	124	92	156		27	21	27	94	130	102
GSONMG00071793001		1.0524	0.573603	2.8575	9.21458e-23				GSTA3	ENSG00000174156	glutathione S-transferase alpha 3 [Source:HGNC Symbol;Acc:HGNC:4628]	9e-82		gstal	ENSDARG00000090228	glutathione S-transferase, alpha-like [Source:ZFIN;Acc:ZDB-GENE-040426-2720]	1e-108		347	271	294	320	383	511		108	85	82	289	381	413
GSONMG00042038001		0.8984	0.154557	2.8828	2.76944e-47				KCTD8	ENSG00000183783	potassium channel tetramerization domain containing 8 [Source:HGNC Symbol;Acc:HGNC:22394]	1e-140		kctd8	ENSDARG00000067507	potassium channel tetramerisation domain containing 8 [Source:ZFIN;Acc:ZDB-GENE-060117-3]	0.0		653	556	750	597	690	945		185	170	181	649	774	709
GSONMG00046400001		1.0726	0.702885	6.8888	3.30482e-16				TMEM38B	ENSG00000095209	transmembrane protein 38B [Source:HGNC Symbol;Acc:HGNC:25535]	2e-84		CABZ01079427.1	ENSDARG00000041562	Uncharacterized protein [Source:UniProtKB/TrEMBL;Acc:E7F2L4]	1e-104		83	70	65	71	103	123		13	9	11	101	110	101
GSONMG00035679001		1.2838	0.0922386	4.2425	9.78332e-19										ENSDARG00000096897		6e-35		112	86	74	122	140	177		30	22	36	167	173	173
GSONMG00079448001		1.9892	0.0630545	2.6385	1.19345e-07				MLF1	ENSG00000178053	myeloid leukemia factor 1 [Source:HGNC Symbol;Acc:HGNC:7125]	4e-64		mlf1	ENSDARG00000077301	myeloid leukemia factor 1 [Source:ZFIN;Acc:ZDB-GENE-080917-7]	2e-75		10	10	12	16	26	41		32	33	23	93	124	104
GSONMG00018632001		1.7963	0.222625	3.141	3.58957e-07				SRL	ENSG00000185739	sarcalumenin [Source:HGNC Symbol;Acc:HGNC:11295]	0.0		srl	ENSDARG00000018306	sarcalumenin [Source:ZFIN;Acc:ZDB-GENE-061110-91]	0.0		12	1	13	18	15	24		25	15	16	88	72	79
GSONMG00013740001		2.1375	0.0371058	3.2527	8.86451e-11				NT5DC2	ENSG00000168268	5'-nucleotidase domain containing 2 [Source:HGNC Symbol;Acc:HGNC:25717]	0.0		nt5dc2	ENSDARG00000059646	5'-nucleotidase domain containing 2 [Source:ZFIN;Acc:ZDB-GENE-060810-17]	0.0		8	9	14	23	27	34		25	44	27	150	130	152
GSONMG00052559001		2.4566	0.0617655	2.7636	2.40673e-09				IGF2BP1	ENSG00000159217	insulin-like growth factor 2 mRNA binding protein 1 [Source:HGNC Symbol;Acc:HGNC:28866]	0.0		igf2bp1	ENSDARG00000061478	insulin-like growth factor 2 mRNA binding protein 1 [Source:ZFIN;Acc:ZDB-GENE-060929-1258]	0.0		4	2	16	17	16	37		56	29	33	166	152	124
GSONMG00071266001		3.9643	0.0808258	4.2265	4.542e-32														8	0	16	28	41	48		83	46	53	278	425	355
GSONMG00046961001		1.8014	0.158879	2.5383	2.03896e-11				NUP210	ENSG00000132182	nucleoporin 210kDa [Source:HGNC Symbol;Acc:HGNC:30052]	1e-81		nup210	ENSDARG00000063333	nucleoporin 210 [Source:ZFIN;Acc:ZDB-GENE-050208-132]	1e-101		5	13	11	14	23	32		82	44	45	184	215	193
GSONMG00068249001		2.4872	0.0175639	0.2313	1.7607e-150				DHRS3	ENSG00000162496	dehydrogenase/reductase (SDR family) member 3 [Source:HGNC Symbol;Acc:HGNC:17693]	1e-123		dhrs3a	ENSDARG00000044982	dehydrogenase/reductase (SDR family) member 3a [Source:ZFIN;Acc:ZDB-GENE-040801-217]	1e-125		7	4	21	25	36	39		1365	1302	1305	380	484	408
GSONMG00073000001		1.1045	0.566669	3.0533	1.0325e-167				MID1	ENSG00000101871	midline 1 [Source:HGNC Symbol;Acc:HGNC:7095]	0.0		mid1	ENSDARG00000060482	midline 1 [Source:ZFIN;Acc:ZDB-GENE-110411-205]	0.0		122	105	210	135	227	254		946	823	805	3138	4023	3689
GSONMG00044891001		2.4436	0.0445474	3.4239	5.13924e-42				GIMAP4	ENSG00000133574	GTPase, IMAP family member 4 [Source:HGNC Symbol;Acc:HGNC:21872]	8e-15		zgc:158417	ENSDARG00000068706	zgc:158417 [Source:ZFIN;Acc:ZDB-GENE-061201-36]	2e-34		4	4	16	16	32	26		133	106	168	604	658	658
GSONMG00030902001		1.842	0.176374	2.9542	1.0737e-166				SEMA3C	ENSG00000075223	sema domain, immunoglobulin domain (Ig), short basic domain, secreted, (semaphorin) 3C [Source:HGNC Symbol;Acc:HGNC:10725]	1e-142		sema3c	ENSDARG00000034300	semaphorin 3c [Source:ZFIN;Acc:ZDB-GENE-050513-5]	1e-176		46	20	97	95	139	137		944	720	786	2987	3660	3311
GSONMG00049647001		1.8599	0.473867	3.4493	7.9721e-125				ACTA1	ENSG00000143632	actin, alpha 1, skeletal muscle [Source:HGNC Symbol;Acc:HGNC:129]	0.0			ENSDARG00000076126		0.0		15	1	41	30	49	52		470	453	418	1935	2181	2263
GSONMG00036475001		1.8206	0.612511	4.5342	4.6994e-106				GALR2	ENSG00000182687	galanin receptor 2 [Source:HGNC Symbol;Acc:HGNC:4133]	1e-144		si:ch73-52e11.1	ENSDARG00000044969	si:ch73-52e11.1 [Source:ZFIN;Acc:ZDB-GENE-131121-48]	0.0		3	0	23	19	23	14		190	199	171	1053	1211	1241
GSONMG00009912001		1.2559	0.677347	5.8309	0				SLC6A8	ENSG00000130821	solute carrier family 6 (neurotransmitter transporter), member 8 [Source:HGNC Symbol;Acc:HGNC:11055]	0.0		slc6a8	ENSDARG00000043646	solute carrier family 6 (neurotransmitter transporter, creatine), member 8 [Source:ZFIN;Acc:ZDB-GENE-071024-2]	0.0		122	52	286	154	293	275		2244	1912	1991	15267	17759	16341
GSONMG00075670001		1.2107	0.846762	4.4138	0				LPL	ENSG00000175445	lipoprotein lipase [Source:HGNC Symbol;Acc:HGNC:6677]	0.0		lpl	ENSDARG00000087697	lipoprotein lipase [Source:ZFIN;Acc:ZDB-GENE-990415-139]	0.0		38	2	91	41	90	61		1239	971	972	5872	6677	6740
GSONMG00039603001		0.9827	0.983209	2.624	2.2378e-132				SPATA22	ENSG00000141255	spermatogenesis associated 22 [Source:HGNC Symbol;Acc:HGNC:30705]	6e-37							18	9	68	23	66	24		1427	1050	1063	3990	4513	4227
GSONMG00075463001		0.9312	0.948868	2.7758	5.7355e-136				ACTA1	ENSG00000143632	actin, alpha 1, skeletal muscle [Source:HGNC Symbol;Acc:HGNC:129]	0.0			ENSDARG00000076126		0.0		23	1	67	13	55	38		1098	999	999	3514	4116	4229
GSONMG00056508001		11.8351	0	500					RTP3	ENSG00000163825	receptor (chemosensory) transporter protein 3 [Source:HGNC Symbol;Acc:HGNC:15572]	4e-22							392	301	408	4761	5077	6453
GSONMG00025643001		7.3977	0	1.2652	0.0128723				UBB	ENSG00000170315	ubiquitin B [Source:HGNC Symbol;Acc:HGNC:12463]	6e-32		isg15	ENSDARG00000086374	ISG15 ubiquitin-like modifier [Source:ZFIN;Acc:ZDB-GENE-021211-1]	2e-53		1138	846	1094	8225	9120	11053		209	187	217	334	338	396
GSONMG00066438001		0.3439	0	500					LRRC15	ENSG00000172061	leucine rich repeat containing 15 [Source:HGNC Symbol;Acc:HGNC:20818]	1e-72		lrrc15	ENSDARG00000070792	leucine rich repeat containing 15 [Source:ZFIN;Acc:ZDB-GENE-031113-8]	1e-146		45196	36124	39391	14018	16442	22062
GSONMG00076325001		0.2463	0	1.0364	0.792297				LRRC32	ENSG00000137507	leucine rich repeat containing 32 [Source:HGNC Symbol;Acc:HGNC:4161]	3e-73		lrrc32	ENSDARG00000040621	leucine rich repeat containing 32 [Source:ZFIN;Acc:ZDB-GENE-090630-1]	1e-130		122988	95557	101595	26482	31944	41044		4480	3281	4955	5374	6331	6457
GSONMG00017358001		0.2069	0	500					GJA1	ENSG00000152661	gap junction protein, alpha 1, 43kDa [Source:HGNC Symbol;Acc:HGNC:4274]	0.0		cx43	ENSDARG00000041799	connexin 43 [Source:ZFIN;Acc:ZDB-GENE-991105-4]	0.0		15809	12495	12292	2888	3303	4411
GSONMG00050393001		0.1679	0	500					ADAMTS1	ENSG00000154734	ADAM metallopeptidase with thrombospondin type 1 motif, 1 [Source:HGNC Symbol;Acc:HGNC:217]	0.0		adamts1	ENSDARG00000041566	ADAM metallopeptidase with thrombospondin type 1 motif, 1 [Source:ZFIN;Acc:ZDB-GENE-070814-1]	4e-33		27213	20683	21631	4001	4529	6196
GSONMG00029998001		0.1533	0	500					EVX1	ENSG00000106038	even-skipped homeobox 1 [Source:HGNC Symbol;Acc:HGNC:3506]	1e-131		evx1	ENSDARG00000005628	even-skipped homeobox 1 [Source:ZFIN;Acc:ZDB-GENE-980526-364]	1e-156		7528	5612	5672	962	1154	1524
GSONMG00059806001		0.1048	0	500					KCNJ8	ENSG00000121361	potassium channel, inwardly rectifying subfamily J, member 8 [Source:HGNC Symbol;Acc:HGNC:6269]	1e-162		kcnj8	ENSDARG00000045589	potassium inwardly-rectifying channel, subfamily J, member 8 [Source:ZFIN;Acc:ZDB-GENE-060308-1]	0.0		7656	6029	5967	741	794	1056
GSONMG00032367001		0.0959	0	500					ARR3	ENSG00000120500	arrestin 3, retinal (X-arrestin) [Source:HGNC Symbol;Acc:HGNC:710]	1e-133		arr3a	ENSDARG00000056511	arrestin 3a, retinal (X-arrestin) [Source:ZFIN;Acc:ZDB-GENE-040718-102]	1e-164		138091	108880	109618	12246	13329	17347
GSONMG00057166001		7.7968	0	3.7545	3.3423e-111				FTH1	ENSG00000167996	ferritin, heavy polypeptide 1 [Source:HGNC Symbol;Acc:HGNC:3976]	9e-92		zgc:92066	ENSDARG00000031776	zgc:92066 [Source:ZFIN;Acc:ZDB-GENE-040718-72]	1e-108		21673	19558	25152	170557	210568	278174		31644	31221	28450	141351	170551	163096
GSONMG00034445001		6.9493	0	7.07	0				KEAP1	ENSG00000079999	kelch-like ECH-associated protein 1 [Source:HGNC Symbol;Acc:HGNC:23177]	3e-89		keap1a	ENSDARG00000016132	kelch-like ECH-associated protein 1a [Source:ZFIN;Acc:ZDB-GENE-030131-556]	1e-171		586	475	619	3896	4778	6078		450	363	372	3363	4108	4068
GSONMG00034444001		6.8035	0	7.1761	0				KEAP1	ENSG00000079999	kelch-like ECH-associated protein 1 [Source:HGNC Symbol;Acc:HGNC:23177]	1e-108		keap1a	ENSDARG00000016132	kelch-like ECH-associated protein 1a [Source:ZFIN;Acc:ZDB-GENE-030131-556]	1e-179		1103	865	1114	6953	8572	10972		769	632	695	6093	7338	7296
GSONMG00030825001		6.3142	0	2.8036	5.25e-128				MGST3	ENSG00000143198	microsomal glutathione S-transferase 3 [Source:HGNC Symbol;Acc:HGNC:7064]	2e-62		mgst3	ENSDARG00000024143	microsomal glutathione S-transferase 3 [Source:ZFIN;Acc:ZDB-GENE-040426-2767]	2e-56		644	482	634	3625	4584	5836		862	826	842	3010	3461	3324
GSONMG00039613001		5.9481	0	1.438	3.74664e-15				RPS6KB1	ENSG00000108443	ribosomal protein S6 kinase, 70kDa, polypeptide 1 [Source:HGNC Symbol;Acc:HGNC:10436]	0.0		rps6kb1b	ENSDARG00000058230	ribosomal protein S6 kinase b, polypeptide 1b [Source:ZFIN;Acc:ZDB-GENE-040426-2038]	0.0		1328	1035	1389	7811	8713	11566		897	725	787	1523	1697	1542
GSONMG00025774001		5.6603	0	6.0846	2.5801e-156				GCLM	ENSG00000023909	glutamate-cysteine ligase, modifier subunit [Source:HGNC Symbol;Acc:HGNC:4312]	1e-107		gclm	ENSDARG00000018953	glutamate-cysteine ligase, modifier subunit [Source:ZFIN;Acc:ZDB-GENE-030131-5906]	1e-147		3207	2569	3242	16762	20823	27079		2888	2872	2757	21224	24627	25931
GSONMG00004621001		5.3783	0	2.9148	4.9427e-236				CD9	ENSG00000010278	CD9 molecule [Source:HGNC Symbol;Acc:HGNC:1709]	6e-21		zgc:65811	ENSDARG00000044990	zgc:65811 [Source:ZFIN;Acc:ZDB-GENE-040426-1428]	5e-44		4475	3550	4727	24211	26623	35465		2001	1594	1642	6335	7324	7326
GSONMG00006116001		5.1708	0	3.9751	0				SLC2A1	ENSG00000117394	solute carrier family 2 (facilitated glucose transporter), member 1 [Source:HGNC Symbol;Acc:HGNC:11005]	0.0		slc2a1b	ENSDARG00000007412	solute carrier family 2 (facilitated glucose transporter), member 1b [Source:ZFIN;Acc:ZDB-GENE-090915-1]	0.0		4158	3399	4454	20187	25014	33768		3153	2732	2898	14752	17093	16282
GSONMG00048073001		4.4626	0	4.8929	0				TKTL2	ENSG00000151005	transketolase-like 2 [Source:HGNC Symbol;Acc:HGNC:25313]	1e-36		tktb	ENSDARG00000006019	transketolase b [Source:ZFIN;Acc:ZDB-GENE-030909-13]	5e-50		4827	3840	4965	20154	23729	33396		3042	2538	2630	17100	19326	18836
GSONMG00050405001		4.0952	0	2.9996	4.4438e-293				MBNL2	ENSG00000139793	muscleblind-like splicing regulator 2 [Source:HGNC Symbol;Acc:HGNC:16746]	1e-169		mbnl2	ENSDARG00000018460	muscleblind-like 2 (Drosophila) [Source:ZFIN;Acc:ZDB-GENE-030131-9582]	0.0		4849	3841	4973	18462	22509	29925		6235	4598	4841	19450	23472	21595
GSONMG00025775001		3.2342	0	4.0494	0				DNTTIP2	ENSG00000067334	deoxynucleotidyltransferase, terminal, interacting protein 2 [Source:HGNC Symbol;Acc:HGNC:24013]	1e-84		dnttip2	ENSDARG00000057648	deoxynucleotidyltransferase, terminal, interacting protein 2 [Source:ZFIN;Acc:ZDB-GENE-080513-5]	1e-30		5463	4382	5071	16112	19357	25593		3658	3343	3289	17077	20072	20391
GSONMG00068760001		0.2854	0	0.552	4.07903e-82				KIAA1161	ENSG00000164976	KIAA1161 [Source:HGNC Symbol;Acc:HGNC:19918]	0.0		si:dkey-228b2.5	ENSDARG00000074894	si:dkey-228b2.5 [Source:ZFIN;Acc:ZDB-GENE-091113-62]	0.0		15555	12209	14027	3926	4718	6485		7389	5572	6154	4410	5357	4731
GSONMG00071389001		0.2588	0	0.5907	3.57768e-43				ZFPM1	ENSG00000179588	zinc finger protein, FOG family member 1 [Source:HGNC Symbol;Acc:HGNC:19762]	3e-15		zfpm1	ENSDARG00000041572	zinc finger protein, multitype 1 [Source:ZFIN;Acc:ZDB-GENE-050419-238]	0.0		6239	4919	5669	1463	1796	2234		3621	2811	2929	2421	2811	2360
GSONMG00082641001		0.2348	0	0.2248	0				ALDH18A1	ENSG00000059573	aldehyde dehydrogenase 18 family, member A1 [Source:HGNC Symbol;Acc:HGNC:9722]	0.0		aldh18a1	ENSDARG00000061123	aldehyde dehydrogenase 18 family, member A1 [Source:ZFIN;Acc:ZDB-GENE-030131-5602]	0.0		9580	7570	8959	2049	2491	3205		9155	7256	7973	2320	2881	2346
GSONMG00007355001		0.2197	0	0.3302	8.9303e-160				ATP6V1A	ENSG00000114573	ATPase, H+ transporting, lysosomal 70kDa, V1 subunit A [Source:HGNC Symbol;Acc:HGNC:851]	0.0		atp6v1ab	ENSDARG00000076318	ATPase, H+ transporting, lysosomal V1 subunit Ab [Source:ZFIN;Acc:ZDB-GENE-030131-9529]	0.0		6185	4811	5210	1196	1345	1975		3257	2894	3224	1276	1522	1480
GSONMG00028507001		0.2161	0	0.2639	5.3026e-173				DSE	ENSG00000111817	dermatan sulfate epimerase [Source:HGNC Symbol;Acc:HGNC:21144]	6e-73		dse	ENSDARG00000017988	dermatan sulfate epimerase [Source:ZFIN;Acc:ZDB-GENE-041001-202]	3e-84		5099	4253	4589	987	1242	1590		3538	2598	2943	887	1302	1114
GSONMG00015746001		0.1989	0	0.3112	1.8173e-279				XBP1	ENSG00000100219	X-box binding protein 1 [Source:HGNC Symbol;Acc:HGNC:12801]	2e-57		xbp1	ENSDARG00000035622	X-box binding protein 1 [Source:ZFIN;Acc:ZDB-GENE-011210-2]	2e-96		34581	27308	27371	6099	6956	9361		33461	29187	27210	11809	14470	12283
GSONMG00064186001		0.1192	0	0.2363	1.6995e-231				TES	ENSG00000135269	testis derived transcript (3 LIM domains) [Source:HGNC Symbol;Acc:HGNC:14620]	8e-77		tes	ENSDARG00000051857	testis derived transcript (3 LIM domains) [Source:ZFIN;Acc:ZDB-GENE-040718-59]	1e-53		2856	2444	2590	358	369	455		2065	1649	1720	546	645	575
GSONMG00000042001		0.2059	3.1377e-305	500					FAM196A	ENSG00000188916	family with sequence similarity 196, member A [Source:HGNC Symbol;Acc:HGNC:33859]	3e-06		FAM196A (3 of 3)	ENSDARG00000079559	family with sequence similarity 196, member A [Source:HGNC Symbol;Acc:HGNC:33859]	8e-06		4602	3618	3834	815	967	1367
GSONMG00012546001		0.1463	1.2899e-298	0.888	0.117467				SOX4	ENSG00000124766	SRY (sex determining region Y)-box 4 [Source:HGNC Symbol;Acc:HGNC:11200]	1e-23		sox4b	ENSDARG00000043235	SRY-box containing gene 4b [Source:ZFIN;Acc:ZDB-GENE-040426-1274]	1e-109		3337	2572	2616	424	475	679		391	308	334	384	434	443
GSONMG00080903001		3.5716	3.3019e-297	3.8771	2.19358e-62				HSP90AA1	ENSG00000080824	heat shock protein 90kDa alpha (cytosolic), class A member 1 [Source:HGNC Symbol;Acc:HGNC:5253]	0.0		hsp90aa1.2	ENSDARG00000024746	heat shock protein 90, alpha (cytosolic), class A member 1, tandem duplicate 2 [Source:ZFIN;Acc:ZDB-GENE-031001-3]	0.0		2781	2026	2477	8802	10171	13846		2415	2431	2377	11185	13200	14455
GSONMG00011479001		0.2255	2.481e-296	0.8648	0.232031				HOXA13	ENSG00000106031	homeobox A13 [Source:HGNC Symbol;Acc:HGNC:5102]	6e-11		hoxa13a	ENSDARG00000007609	homeo box A13a [Source:ZFIN;Acc:ZDB-GENE-990415-5]	1e-129		5333	4224	4388	1051	1279	1644		184	144	235	207	234	231
GSONMG00035790001		0.1822	2.3808e-291	0.2652	0				MAN1B1	ENSG00000177239	mannosidase, alpha, class 1B, member 1 [Source:HGNC Symbol;Acc:HGNC:6823]	0.0		man1b1	ENSDARG00000076592	mannosidase, alpha, class 1B, member 1 [Source:ZFIN;Acc:ZDB-GENE-070705-482]	0.0		5155	4167	4885	768	1057	1488		4262	3322	3427	1226	1444	1342
GSONMG00036700001		0.1994	3.1332e-290	0.3602	4.3619e-146				SRSF5	ENSG00000100650	serine/arginine-rich splicing factor 5 [Source:HGNC Symbol;Acc:HGNC:10787]	3e-92		srsf5b	ENSDARG00000027734	serine/arginine-rich splicing factor 5b [Source:ZFIN;Acc:ZDB-GENE-040718-354]	1e-101		3159	2447	2725	541	680	880		2281	1985	2030	966	1119	1041
GSONMG00013270001		0.2937	3.5419e-290	0.6013	3.01472e-67				HDAC4	ENSG00000068024	histone deacetylase 4 [Source:HGNC Symbol;Acc:HGNC:14063]	1e-166		hdac4	ENSDARG00000041204	histone deacetylase 4 [Source:ZFIN;Acc:ZDB-GENE-061013-95]	1e-164		8510	6335	7674	2196	2656	3498		10943	8367	9139	7314	8606	7573
GSONMG00048407001		7.7507	1.0044e-287	5.8064	0				ABCC3	ENSG00000108846	ATP-binding cassette, sub-family C (CFTR/MRP), member 3 [Source:HGNC Symbol;Acc:HGNC:54]	8e-14		ABCC3 (1 of 2)	ENSDARG00000077243	ATP-binding cassette, sub-family C (CFTR/MRP), member 3 [Source:HGNC Symbol;Acc:HGNC:54]	7e-11		368	277	410	2673	3339	4333		539	474	558	3819	4386	4374
GSONMG00030667001		0.2829	8.9477e-286	500					ARHGAP6	ENSG00000047648	Rho GTPase activating protein 6 [Source:HGNC Symbol;Acc:HGNC:676]	2e-56			ENSDARG00000059672		1e-124		19181	15176	15812	4934	5552	7410
GSONMG00047778001		4.0031	3.0497e-285	1.7226	2.79296e-77				RAB7A	ENSG00000075785	RAB7A, member RAS oncogene family [Source:HGNC Symbol;Acc:HGNC:9788]	1e-151		rab7	ENSDARG00000020497	RAB7, member RAS oncogene family [Source:ZFIN;Acc:ZDB-GENE-040426-1352]	1e-153		2364	1832	2370	8956	10543	13627		4674	3900	4039	8907	10512	10510
GSONMG00012232001		3.8851	5.9041e-285	2.0127	1.57388e-81				SPRY1	ENSG00000164056	sprouty homolog 1, antagonist of FGF signaling (Drosophila) [Source:HGNC Symbol;Acc:HGNC:11269]	1e-104		spry1	ENSDARG00000024286	sprouty homolog 1 (Drosophila) [Source:ZFIN;Acc:ZDB-GENE-081215-2]	2e-81		2207	1632	1914	7865	8687	11511		1696	1461	1358	3829	4558	4128
GSONMG00017360001		0.2182	9.1011e-285	500					GJA3	ENSG00000121743	gap junction protein, alpha 3, 46kDa [Source:HGNC Symbol;Acc:HGNC:4277]	4e-83		cx32.3	ENSDARG00000041787	connexin 32.3 [Source:ZFIN;Acc:ZDB-GENE-030131-1337]	1e-100		13797	10966	10684	2676	3024	4060
GSONMG00015747001		0.1982	1.2845e-283	0.3078	8.3616e-200				XBP1	ENSG00000100219	X-box binding protein 1 [Source:HGNC Symbol;Acc:HGNC:12801]	7e-12		xbp1	ENSDARG00000035622	X-box binding protein 1 [Source:ZFIN;Acc:ZDB-GENE-011210-2]	2e-26		6032	4711	4669	1036	1211	1611		5723	4897	4583	1994	2450	2003
GSONMG00066701001		4.4864	1.7513e-283	3.6028	1.2133e-221				GCLM	ENSG00000023909	glutamate-cysteine ligase, modifier subunit [Source:HGNC Symbol;Acc:HGNC:4312]	1e-101		gclm	ENSDARG00000018953	glutamate-cysteine ligase, modifier subunit [Source:ZFIN;Acc:ZDB-GENE-030131-5906]	1e-136		1102	799	985	4196	5431	6704		1192	1141	1104	5144	5930	6027
GSONMG00037055001		0.1341	1.088e-282	0.3324	6.02783e-72				NR2F1	ENSG00000175745	nuclear receptor subfamily 2, group F, member 1 [Source:HGNC Symbol;Acc:HGNC:7975]	0.0		nr2f1a	ENSDARG00000052695	nuclear receptor subfamily 2, group F, member 1a [Source:ZFIN;Acc:ZDB-GENE-980526-115]	0.0		2548	1909	2015	301	329	465		884	655	709	324	358	343
GSONMG00065609001		0.1047	5.3566e-278	1.0498	0.562433				PECR	ENSG00000115425	peroxisomal trans-2-enoyl-CoA reductase [Source:HGNC Symbol;Acc:HGNC:18281]	6e-32		zgc:113054	ENSDARG00000053483	zgc:113054 [Source:ZFIN;Acc:ZDB-GENE-050320-9]	0.0		2464	1959	1872	233	255	344		346	321	316	410	489	526
GSONMG00034345001		4.881	6.2907e-278	0.7756	0.220683				KCNQ2	ENSG00000281151	potassium channel, voltage gated KQT-like subfamily Q, member 2 [Source:HGNC Symbol;Acc:HGNC:6296]	0.0		kcnq2a	ENSDARG00000075307	potassium voltage-gated channel, KQT-like subfamily, member 2a [Source:ZFIN;Acc:ZDB-GENE-080220-37]	0.0		856	694	854	4106	4594	6088		49	47	58	61	45	58
GSONMG00023670001		3.6044	4.3118e-271	2.2414	5.1225e-147				AFG3L2	ENSG00000141385	AFG3-like AAA ATPase 2 [Source:HGNC Symbol;Acc:HGNC:315]	0.0		si:ch1073-174d20.2	ENSDARG00000079651	si:ch1073-174d20.2 [Source:ZFIN;Acc:ZDB-GENE-121214-51]	0.0		3372	2627	3370	11210	13603	17901		6241	5710	5716	16742	19021	18889
GSONMG00055116001		0.2406	1.8529e-266	500					GREM1	ENSG00000166923	gremlin 1, DAN family BMP antagonist [Source:HGNC Symbol;Acc:HGNC:2001]	4e-88		GREM1 (2 of 3)	ENSDARG00000070612	gremlin 1, DAN family BMP antagonist [Source:HGNC Symbol;Acc:HGNC:2001]	1e-100		144176	111058	107718	28792	35998	45472
GSONMG00013271001		0.1717	1.5228e-263	0.9233	0.379634				EIF4EBP3	ENSG00000243056	eukaryotic translation initiation factor 4E binding protein 3 [Source:HGNC Symbol;Acc:HGNC:3290]	2e-33		eif4ebp3l	ENSDARG00000041607	eukaryotic translation initiation factor 4E binding protein 3, like [Source:ZFIN;Acc:ZDB-GENE-030826-26]	7e-57		5565	4404	4165	819	1006	1233		290	254	322	340	392	372
GSONMG00019493001		2.9764	2.4184e-255	1.5823	1.15338e-80				PLD1	ENSG00000075651	phospholipase D1, phosphatidylcholine-specific [Source:HGNC Symbol;Acc:HGNC:9067]	1e-143		pld1b	ENSDARG00000057125	phospholipase D1b [Source:ZFIN;Acc:ZDB-GENE-070510-3]	0.0		4777	3904	4618	13261	15847	21023		7848	6381	6807	13918	16422	15479
GSONMG00066114001		0.2106	2.1533e-250	0.2923	4.0815e-203				CTCF	ENSG00000102974	CCCTC-binding factor (zinc finger protein) [Source:HGNC Symbol;Acc:HGNC:13723]	0.0		ctcf	ENSDARG00000056621	CCCTC-binding factor (zinc finger protein) [Source:ZFIN;Acc:ZDB-GENE-040624-5]	5e-11		4548	3713	3683	805	1017	1377		2624	2166	2267	859	1080	904
GSONMG00052922001		2.6077	5.0807e-249	2.111	7.7729e-127									rpz5	ENSDARG00000075718	rapunzel 5 [Source:ZFIN;Acc:ZDB-GENE-030131-4678]	0.0		7042	5594	6311	16650	19993	25738		6978	6059	6076	16240	19600	19836
GSONMG00064821001		3.4252	7.6974e-248	2.0284	4.5242e-109				ACLY	ENSG00000131473	ATP citrate lyase [Source:HGNC Symbol;Acc:HGNC:115]	0.0		aclya	ENSDARG00000017738	ATP citrate lyase a [Source:ZFIN;Acc:ZDB-GENE-031113-1]	0.0		3890	2806	3684	11874	14290	18630		3931	3270	3079	8848	10419	9414
GSONMG00064776001		0.282	1.3413e-247	0.4277	1.1092e-108				SCARF2	ENSG00000244486	scavenger receptor class F, member 2 [Source:HGNC Symbol;Acc:HGNC:19869]	0.0005		SCARF2	ENSDARG00000079757	scavenger receptor class F, member 2 [Source:HGNC Symbol;Acc:HGNC:19869]	5e-18		6524	5116	5851	1742	1990	2461		2355	1892	1980	1134	1338	1192
GSONMG00001527001		2.7771	7.2882e-247	2.287	3.6412e-169				TXN	ENSG00000136810	thioredoxin [Source:HGNC Symbol;Acc:HGNC:12435]	1e-35		zgc:56493	ENSDARG00000031435	zgc:56493 [Source:ZFIN;Acc:ZDB-GENE-030131-8581]	4e-50		20867	15581	17142	48935	61180	77617		9260	8293	8138	24336	28349	28386
GSONMG00020998001		3.351	7.3859e-247	3.6749	2.808e-286				TXN	ENSG00000136810	thioredoxin [Source:HGNC Symbol;Acc:HGNC:12435]	2e-40		txn	ENSDARG00000044125	thioredoxin [Source:ZFIN;Acc:ZDB-GENE-040718-162]	2e-56		68001	48264	54739	189246	242189	286926		39241	37448	35525	175092	193183	201245
GSONMG00033395001		8.5556	1.6853e-246	500					CMPK2	ENSG00000134326	cytidine monophosphate (UMP-CMP) kinase 2, mitochondrial [Source:HGNC Symbol;Acc:HGNC:27015]	8e-86		cmpk2	ENSDARG00000031359	cytidine monophosphate (UMP-CMP) kinase 2, mitochondrial [Source:ZFIN;Acc:ZDB-GENE-040724-24]	1e-129		228	179	223	1939	2057	2779
GSONMG00001777001		2.738	1.1144e-245	1.9389	7.69391e-94				PGD	ENSG00000142657	phosphogluconate dehydrogenase [Source:HGNC Symbol;Acc:HGNC:8891]	0.0		pgd	ENSDARG00000015343	phosphogluconate hydrogenase [Source:ZFIN;Acc:ZDB-GENE-040426-2807]	0.0		5639	4290	5021	13414	16875	21412		6989	6339	6152	15766	18019	18323
GSONMG00045860001		4.2643	2.3025e-244	3.7296	0				CHKA	ENSG00000110721	choline kinase alpha [Source:HGNC Symbol;Acc:HGNC:1937]	0.0		chka	ENSDARG00000041078	choline kinase alpha [Source:ZFIN;Acc:ZDB-GENE-050208-149]	0.0		1080	799	1057	4079	5181	6551		1364	1082	1123	5565	6515	6225
GSONMG00027492001		0.3017	4.9806e-244	0.5446	8.53473e-67				RASIP1	ENSG00000105538	Ras interacting protein 1 [Source:HGNC Symbol;Acc:HGNC:24716]	4e-09		si:ch73-281f12.4	ENSDARG00000059567	si:ch73-281f12.4 [Source:ZFIN;Acc:ZDB-GENE-130530-682]	1e-54		5619	4384	4907	1449	1848	2401		3561	3050	3018	2273	2643	2306
GSONMG00020463001		3.3841	2.6725e-240	1.7209	6.80991e-36				CDK12	ENSG00000167258	cyclin-dependent kinase 12 [Source:HGNC Symbol;Acc:HGNC:24224]	4e-61		cdk12	ENSDARG00000063726	cyclin-dependent kinase 12 [Source:ZFIN;Acc:ZDB-GENE-081104-294]	6e-65		1920	1475	1837	5965	7190	9166		1421	1192	1413	3033	3457	3057
GSONMG00070667001		0.1286	4.0433e-239	500					PTGIS	ENSG00000124212	prostaglandin I2 (prostacyclin) synthase [Source:HGNC Symbol;Acc:HGNC:9603]	1e-170		ptgis	ENSDARG00000060094	prostaglandin I2 (prostacyclin) synthase [Source:ZFIN;Acc:ZDB-GENE-070116-1]	0.0		1876	1446	1526	197	276	314
GSONMG00041426001		3.3407	6.9078e-239	2.2985	1.22339e-70				NAMPT	ENSG00000105835	nicotinamide phosphoribosyltransferase [Source:HGNC Symbol;Acc:HGNC:30092]	0.0		nampta	ENSDARG00000030598	nicotinamide phosphoribosyltransferase a [Source:ZFIN;Acc:ZDB-GENE-110420-1]	0.0		1971	1457	1732	5920	6727	9071		677	565	622	1833	2016	2045
GSONMG00068493001		0.3043	1.5814e-238	0.5758	2.85753e-43				ZFPM1	ENSG00000179588	zinc finger protein, FOG family member 1 [Source:HGNC Symbol;Acc:HGNC:19762]	2e-15		zfpm1	ENSDARG00000041572	zinc finger protein, multitype 1 [Source:ZFIN;Acc:ZDB-GENE-050419-238]	0.0		5570	4465	4930	1490	1812	2477		5828	4462	4747	3850	4441	3589
GSONMG00026919001		5.0387	2.5651e-236	2.3396	3.56566e-62				NUP93	ENSG00000102900	nucleoporin 93kDa [Source:HGNC Symbol;Acc:HGNC:28958]	0.0		nup93	ENSDARG00000003487	nucleoporin 93 [Source:ZFIN;Acc:ZDB-GENE-990415-46]	0.0		551	426	537	2608	2943	4094		507	395	421	1296	1555	1407
GSONMG00016238001		4.0095	9.0081e-236	3.2063	1.3238e-129				FAM53C	ENSG00000120709	family with sequence similarity 53, member C [Source:HGNC Symbol;Acc:HGNC:1336]	1e-05		FAM53C	ENSDARG00000045127	family with sequence similarity 53, member C [Source:HGNC Symbol;Acc:HGNC:1336]	3e-58		970	713	899	3523	4127	5389		508	426	411	1843	2099	1989
GSONMG00002460001		0.2616	4.0673e-235	500					ADAMTS1	ENSG00000154734	ADAM metallopeptidase with thrombospondin type 1 motif, 1 [Source:HGNC Symbol;Acc:HGNC:217]	0.0		adamts1	ENSDARG00000041566	ADAM metallopeptidase with thrombospondin type 1 motif, 1 [Source:ZFIN;Acc:ZDB-GENE-070814-1]	3e-27		5665	4525	4667	1327	1602	1968
GSONMG00074929001		4.2382	8.4383e-235	1.8395	9.33255e-61				MAT2A	ENSG00000168906	methionine adenosyltransferase II, alpha [Source:HGNC Symbol;Acc:HGNC:6904]	0.0		mat2aa	ENSDARG00000040334	methionine adenosyltransferase II, alpha a [Source:ZFIN;Acc:ZDB-GENE-030131-2049]	0.0		1325	946	1288	4865	6265	7912		1514	1378	1394	3294	3875	3712
GSONMG00071645001		4.0424	3.8477e-233	2.3501	3.3791e-130	yes			SCARB2	ENSG00000138760	scavenger receptor class B, member 2 [Source:HGNC Symbol;Acc:HGNC:1665]	8e-34		scarb2	ENSDARG00000086099	scavenger receptor class B, member 2 [Source:ZFIN;Acc:ZDB-GENE-020419-29]	1e-100		1303	906	1222	4567	5584	7344		1338	1067	1173	3501	4164	3909
GSONMG00030455001		9.4505	1.6111e-231	500					URGCP	ENSG00000106608	upregulator of cell proliferation [Source:HGNC Symbol;Acc:HGNC:30890]	1e-164			ENSDARG00000078731		0.0		162	148	197	1654	1865	2546
GSONMG00047161001		0.2292	9.2691e-231	0.3089	3.9248e-145				CTCF	ENSG00000102974	CCCTC-binding factor (zinc finger protein) [Source:HGNC Symbol;Acc:HGNC:13723]	0.0		ctcf	ENSDARG00000056621	CCCTC-binding factor (zinc finger protein) [Source:ZFIN;Acc:ZDB-GENE-040624-5]	0.0		2811	2282	2451	568	709	913		1919	1604	1725	700	843	691
GSONMG00049674001		0.2016	1.2728e-226	0.3322	5.7843e-137				HP1BP3	ENSG00000127483	heterochromatin protein 1, binding protein 3 [Source:HGNC Symbol;Acc:HGNC:24973]	4e-96		hp1bp3	ENSDARG00000044669	heterochromatin protein 1, binding protein 3 [Source:ZFIN;Acc:ZDB-GENE-060810-79]	1e-112		3330	2582	2591	561	688	921		1769	1502	1574	690	813	715
GSONMG00020999001		3.3302	6.2805e-225	3.6773	3.5474e-287				PTGR1	ENSG00000106853	prostaglandin reductase 1 [Source:HGNC Symbol;Acc:HGNC:18429]	1e-144		ptgr1	ENSDARG00000024877	prostaglandin reductase 1 [Source:ZFIN;Acc:ZDB-GENE-041212-80]	0.0		45748	32339	36243	125044	161774	190519		25939	24808	23926	117590	128454	133169
GSONMG00056998001		3.9348	2.0673e-222	3.0973	2.469e-280				MKNK2	ENSG00000099875	MAP kinase interacting serine/threonine kinase 2 [Source:HGNC Symbol;Acc:HGNC:7111]	1e-126		mknk2a	ENSDARG00000011373	MAP kinase-interacting serine/threonine kinase 2a [Source:ZFIN;Acc:ZDB-GENE-030131-6099]	1e-151		1762	1400	1826	6465	7651	10832		2089	1706	1706	7244	8153	8019
GSONMG00012639001		5.7384	2.0942e-218	500										CABZ01084503.1	ENSDARG00000076971	Uncharacterized protein [Source:UniProtKB/TrEMBL;Acc:F1QHF3]	3e-18		559	505	604	3490	3782	4747
GSONMG00002561001		7.8487	2.0942e-218	5.5516	1.793e-255				ABCC3	ENSG00000108846	ATP-binding cassette, sub-family C (CFTR/MRP), member 3 [Source:HGNC Symbol;Acc:HGNC:54]	1e-123		ABCC3 (1 of 2)	ENSDARG00000077243	ATP-binding cassette, sub-family C (CFTR/MRP), member 3 [Source:HGNC Symbol;Acc:HGNC:54]	1e-14		237	172	271	1757	2181	2803		383	306	355	2405	2763	2808
GSONMG00035681001		2.3918	5.9607e-217	3.2014	0				G6PD	ENSG00000160211	glucose-6-phosphate dehydrogenase [Source:HGNC Symbol;Acc:HGNC:4057]	0.0		g6pd	ENSDARG00000071065	glucose-6-phosphate dehydrogenase [Source:ZFIN;Acc:ZDB-GENE-070508-4]	0.0		8606	6792	7635	18524	22001	29122		5122	4461	4736	19424	21942	21815
GSONMG00048076001		0.2804	5.5075e-216	500		yes			EPAS1	ENSG00000116016	endothelial PAS domain protein 1 [Source:HGNC Symbol;Acc:HGNC:3374]	2e-28		epas1b	ENSDARG00000057671	endothelial PAS domain protein 1b [Source:ZFIN;Acc:ZDB-GENE-060607-11]	6e-74		4124	3228	3862	1092	1212	1667
GSONMG00081253001		4.6474	1.1123e-215	4.4541	7.9195e-216				GADD45B	ENSG00000099860	growth arrest and DNA-damage-inducible, beta [Source:HGNC Symbol;Acc:HGNC:4096]	3e-76		gadd45ba	ENSDARG00000027744	growth arrest and DNA-damage-inducible, beta a [Source:ZFIN;Acc:ZDB-GENE-040426-1971]	5e-96		593	525	608	2775	3161	4210		785	653	596	3594	4309	4567
GSONMG00051766001		3.0338	1.2249e-215	2.4667	9.3439e-114				PMPCB	ENSG00000105819	peptidase (mitochondrial processing) beta [Source:HGNC Symbol;Acc:HGNC:9119]	0.0		pmpcb	ENSDARG00000016979	peptidase (mitochondrial processing) beta [Source:ZFIN;Acc:ZDB-GENE-050220-10]	0.0		1949	1461	1763	5223	6353	8231		1305	1167	1206	3719	4334	4464
GSONMG00036102001		2.6209	1.6446e-215	500					TP53INP2	ENSG00000078804	tumor protein p53 inducible nuclear protein 2 [Source:HGNC Symbol;Acc:HGNC:16104]	2e-16		TP53INP2	ENSDARG00000089986	tumor protein p53 inducible nuclear protein 2 [Source:HGNC Symbol;Acc:HGNC:16104]	7e-75		7503	5647	6910	17688	21347	27180
GSONMG00051283001		4.9796	2.9734e-214	2.231	4.7301e-101				POLR2A	ENSG00000181222	polymerase (RNA) II (DNA directed) polypeptide A, 220kDa [Source:HGNC Symbol;Acc:HGNC:9187]	0.0		polr2a	ENSDARG00000076177	polymerase (RNA) II (DNA directed) polypeptide A [Source:ZFIN;Acc:ZDB-GENE-041008-78]	0.0		1710	1298	1923	8286	9869	12803		1402	1208	1163	3574	4283	3740
GSONMG00058767001		0.3994	3.4631e-214	0.5162	4.74204e-81				RP11-290H9.2	ENSG00000259753	Integrin beta {ECO:0000256|RuleBase:RU000633} [Source:UniProtKB/TrEMBL;Acc:H3BM21]	0.0		itgb3b	ENSDARG00000045070	integrin beta 3b [Source:ZFIN;Acc:ZDB-GENE-071207-2]	4e-05		14909	11794	13089	5245	6352	8550		6493	5424	6285	3855	4679	4435
GSONMG00077996001		2.9328	2.5259e-212	1.8575	5.30893e-77				AP3B2	ENSG00000103723	adaptor-related protein complex 3, beta 2 subunit [Source:HGNC Symbol;Acc:HGNC:567]	1e-98		AP3B2	ENSDARG00000063432	adaptor-related protein complex 3, beta 2 subunit [Source:HGNC Symbol;Acc:HGNC:567]	2e-36		3155	2647	3025	8545	10744	13488		1955	1645	1761	4092	4903	4732
GSONMG00081443001		0.2895	1.1501e-209	0.3759	4.0709e-221				HP1BP3	ENSG00000127483	heterochromatin protein 1, binding protein 3 [Source:HGNC Symbol;Acc:HGNC:24973]	1e-91		hp1bp3	ENSDARG00000044669	heterochromatin protein 1, binding protein 3 [Source:ZFIN;Acc:ZDB-GENE-060810-79]	1e-113		13169	10233	10429	3445	3921	4928		6098	5186	5450	2659	3203	2812
GSONMG00069655001		2.743	2.2465e-208	2.069	4.1425e-132				RBMS1	ENSG00000153250	RNA binding motif, single stranded interacting protein 1 [Source:HGNC Symbol;Acc:HGNC:9907]	0.0		rbms1a	ENSDARG00000074023	RNA binding motif, single stranded interacting protein 1a [Source:ZFIN;Acc:ZDB-GENE-030131-4967]	0.0		3056	2418	2723	7658	8821	11941		3894	2941	3171	8501	10237	9710
GSONMG00065809001		4.1189	7.9186e-208	2.1458	7.4215e-92				FAM49B	ENSG00000153310	family with sequence similarity 49, member B [Source:HGNC Symbol;Acc:HGNC:25216]	0.0		fam49bb	ENSDARG00000045417	family with sequence similarity 49, member Bb [Source:ZFIN;Acc:ZDB-GENE-040426-2590]	0.0		870	670	890	3405	4004	5212		1688	1541	1431	4280	4806	4691
GSONMG00043147001		0.2807	9.2918e-208	0.5424	9.75644e-58				TPP1	ENSG00000166340	tripeptidyl peptidase I [Source:HGNC Symbol;Acc:HGNC:2073]	0.0		tpp1	ENSDARG00000042793	tripeptidyl peptidase I [Source:ZFIN;Acc:ZDB-GENE-030131-6654]	0.0		5778	4433	4605	1357	1736	2158		2429	2007	2204	1483	1736	1742
GSONMG00039742001		0.1602	2.8437e-207	500					CHST1	ENSG00000175264	carbohydrate (keratan sulfate Gal-6) sulfotransferase 1 [Source:HGNC Symbol;Acc:HGNC:1969]	0.0		chst1	ENSDARG00000088593	carbohydrate (keratan sulfate Gal-6) sulfotransferase 1 [Source:ZFIN;Acc:ZDB-GENE-040801-21]	0.0		2921	2125	2112	390	429	630
GSONMG00023765001		3.6078	8.0212e-207	2.8707	1.2693e-207				PQLC1	ENSG00000122490	PQ loop repeat containing 1 [Source:HGNC Symbol;Acc:HGNC:26188]	1e-131		PQLC1	ENSDARG00000088768	PQ loop repeat containing 1 [Source:HGNC Symbol;Acc:HGNC:26188]	1e-119		1341	1087	1382	4607	5547	7231		1292	1109	1130	4284	5017	4662
GSONMG00039496001		5.1404	5.694e-206	2.4765	2.03083e-50				NUP93	ENSG00000102900	nucleoporin 93kDa [Source:HGNC Symbol;Acc:HGNC:28958]	1e-147		nup93	ENSDARG00000003487	nucleoporin 93 [Source:ZFIN;Acc:ZDB-GENE-990415-46]	1e-165		397	291	359	1791	2159	2848		324	276	283	939	1035	1034
GSONMG00035213001		0.263	1.5798e-204	500					HGF	ENSG00000019991	hepatocyte growth factor (hepapoietin A; scatter factor) [Source:HGNC Symbol;Acc:HGNC:4893]	5e-65		hgfa	ENSDARG00000045544	hepatocyte growth factor a [Source:ZFIN;Acc:ZDB-GENE-041014-2]	1e-94		4025	3080	3222	923	1102	1397
GSONMG00069527001		4.2238	6.4643e-202	1.9364	2.0895e-110				EHD1	ENSG00000110047	EH-domain containing 1 [Source:HGNC Symbol;Acc:HGNC:3242]	0.0		ehd1b	ENSDARG00000014793	EH-domain containing 1b [Source:ZFIN;Acc:ZDB-GENE-030131-2069]	0.0		2273	1698	2424	9334	10797	13795		3011	2482	2621	6530	7616	7484
GSONMG00050944001		0.182	1.7988e-200	0.3152	1.9328e-214				DKK1	ENSG00000107984	dickkopf WNT signaling pathway inhibitor 1 [Source:HGNC Symbol;Acc:HGNC:2891]	7e-52		dkk1b	ENSDARG00000045219	dickkopf 1b [Source:ZFIN;Acc:ZDB-GENE-990708-5]	2e-67		3522	2836	2657	508	706	869		5794	4214	4804	1882	2281	2247
GSONMG00076377001		0.322	7.8227e-200	0.3749	1.2599e-106				TBC1D8B	ENSG00000133138	TBC1 domain family, member 8B (with GRAM domain) [Source:HGNC Symbol;Acc:HGNC:24715]	0.0		TBC1D8B	ENSDARG00000062192	TBC1 domain family, member 8B (with GRAM domain) [Source:HGNC Symbol;Acc:HGNC:24715]	0.0		4441	3414	3869	1258	1482	2038		2281	1717	1795	892	1016	1072
GSONMG00058552001		0.2952	1.407e-199	0.4166	8.1978e-259				HMGB3	ENSG00000029993	high mobility group box 3 [Source:HGNC Symbol;Acc:HGNC:5004]	4e-80		hmgb3a	ENSDARG00000056725	high-mobility group box 3a [Source:ZFIN;Acc:ZDB-GENE-050428-1]	1e-103		33853	27043	26058	8767	10215	13428		16683	13813	14519	7726	9597	8534
GSONMG00022276001		0.1299	4.9484e-199	500					BNIP3L	ENSG00000104765	BCL2/adenovirus E1B 19kDa interacting protein 3-like [Source:HGNC Symbol;Acc:HGNC:1085]	3e-28		zgc:73226	ENSDARG00000023759	zgc:73226 [Source:ZFIN;Acc:ZDB-GENE-050703-8]	2e-44		1495	1173	1226	186	208	241
GSONMG00023968001		0.1339	6.3266e-199	500					BARX2	ENSG00000043039	BARX homeobox 2 [Source:HGNC Symbol;Acc:HGNC:956]	1e-114		barx2	ENSDARG00000041098	BarH-like homeobox 2 [Source:ZFIN;Acc:ZDB-GENE-081120-4]	1e-118		2624	2088	1890	326	352	430
GSONMG00058083001		0.2748	1.1618e-197	500					CXCL14	ENSG00000145824	chemokine (C-X-C motif) ligand 14 [Source:HGNC Symbol;Acc:HGNC:10640]	1e-36		cxcl14	ENSDARG00000056627	chemokine (C-X-C motif) ligand 14 [Source:ZFIN;Acc:ZDB-GENE-000619-1]	4e-57		39567	31386	29528	9242	11009	14695
GSONMG00068586001		0.0636	1.2753e-197	500					OPN1LW	ENSG00000102076	opsin 1 (cone pigments), long-wave-sensitive [Source:HGNC Symbol;Acc:HGNC:9936]	1e-74		valopb	ENSDARG00000054181	vertebrate ancient long opsin b [Source:ZFIN;Acc:ZDB-GENE-040724-41]	1e-172		1211	923	890	61	81	101
GSONMG00081471001		3.121	4.5759e-197	1.6732	3.45703e-47				SLC2A1	ENSG00000117394	solute carrier family 2 (facilitated glucose transporter), member 1 [Source:HGNC Symbol;Acc:HGNC:11005]	0.0		slc2a1b	ENSDARG00000007412	solute carrier family 2 (facilitated glucose transporter), member 1b [Source:ZFIN;Acc:ZDB-GENE-090915-1]	0.0		1521	1183	1435	4229	5198	6943		1747	1382	1495	3236	3704	3697
GSONMG00066187001		0.1551	1.4845e-196	0.1388	4.9216e-199				NLRP12	ENSG00000142405	NLR family, pyrin domain containing 12 [Source:HGNC Symbol;Acc:HGNC:22938]	5e-11		si:ch211-196h16.4	ENSDARG00000094782	si:ch211-196h16.4 [Source:ZFIN;Acc:ZDB-GENE-081029-1]	7e-18		1769	1433	1402	235	292	377		1278	925	1050	206	227	186
GSONMG00072495001		5.2286	4.4943e-196	2.2557	5.49783e-89				RALGDS	ENSG00000160271	ral guanine nucleotide dissociation stimulator [Source:HGNC Symbol;Acc:HGNC:9842]	9e-62			ENSDARG00000042409		0.0		622	488	702	3310	3680	4949		947	741	793	2351	2825	2523
GSONMG00072653001		4.0967	1.0377e-194	3.0278	3.0696e-205				RNF19B	ENSG00000116514	ring finger protein 19B [Source:HGNC Symbol;Acc:HGNC:26886]	0.0		rnf19b	ENSDARG00000060926	ring finger protein 19B [Source:ZFIN;Acc:ZDB-GENE-060503-281]	0.0		1244	933	1299	4937	5594	7385		1470	1084	1177	4637	5516	5363
GSONMG00070684001		3.5867	5.7632e-194	3.6556	9.5571e-232				GPX2	ENSG00000176153	glutathione peroxidase 2 (gastrointestinal) [Source:HGNC Symbol;Acc:HGNC:4554]	2e-68		gpx1b	ENSDARG00000006207	glutathione peroxidase 1b [Source:ZFIN;Acc:ZDB-GENE-040912-60]	3e-85		1068	749	952	3318	4039	5141		1077	964	860	4505	5091	5002
GSONMG00063112001		0.3297	1.9862e-193	0.4324	2.2106e-109				ANTXR1	ENSG00000169604	anthrax toxin receptor 1 [Source:HGNC Symbol;Acc:HGNC:21014]	0.0		antxr1c	ENSDARG00000063612	anthrax toxin receptor 1c [Source:ZFIN;Acc:ZDB-GENE-090514-5]	0.0		5741	4403	4948	1731	1902	2645		3313	2548	2756	1483	1944	1704
GSONMG00015612001		0.2573	1.8775e-192	0.3446	1.35776e-96				MEAF6	ENSG00000163875	MYST/Esa1-associated factor 6 [Source:HGNC Symbol;Acc:HGNC:25674]	1e-103		meaf6	ENSDARG00000078418	MYST/Esa1-associated factor 6 [Source:ZFIN;Acc:ZDB-GENE-040808-12]	1e-119		3592	2721	2913	837	957	1185		1272	988	1071	463	592	525
GSONMG00013268001		0.31	2.0234e-191	0.6718	8.42965e-35				TWIST1	ENSG00000122691	twist family bHLH transcription factor 1 [Source:HGNC Symbol;Acc:HGNC:12428]	8e-60		twist3	ENSDARG00000019646	twist3 [Source:ZFIN;Acc:ZDB-GENE-000210-7]	1e-72		3827	2839	3308	1020	1238	1648		4550	3457	3827	3407	3922	3586
GSONMG00082736001		0.0871	2.7712e-191	500					TMEM119	ENSG00000183160	transmembrane protein 119 [Source:HGNC Symbol;Acc:HGNC:27884]	1e-22		tmem119b	ENSDARG00000068036	transmembrane protein 119b [Source:ZFIN;Acc:ZDB-GENE-070410-49]	1e-33		1388	1164	1135	109	157	137
GSONMG00002679001		0.351	3.0429e-189	0.6384	2.95111e-36				EZH1	ENSG00000108799	enhancer of zeste 1 polycomb repressive complex 2 subunit [Source:HGNC Symbol;Acc:HGNC:3526]	0.0		ezh1	ENSDARG00000037894	enhancer of zeste homolog 1 (Drosophila) [Source:ZFIN;Acc:ZDB-GENE-050114-1]	0.0		11064	8882	9207	3463	4208	5232		3932	2932	3110	2642	3251	2852
GSONMG00013248001		0.2617	5.0721e-189	1.0271	0.808982				SOCS3	ENSG00000184557	suppressor of cytokine signaling 3 [Source:HGNC Symbol;Acc:HGNC:19391]	2e-52		socs3b	ENSDARG00000026611	suppressor of cytokine signaling 3b [Source:ZFIN;Acc:ZDB-GENE-040426-2528]	1e-64		2568	2015	2221	582	706	969		199	172	182	263	253	264
GSONMG00044937001		0.214	2.0962e-188	0.3989	6.27318e-62				MBP	ENSG00000197971	myelin basic protein [Source:HGNC Symbol;Acc:HGNC:6925]	9e-29		mbpb	ENSDARG00000089413	myelin basic protein b [Source:ZFIN;Acc:ZDB-GENE-030429-21]	1e-41		1956	1462	1672	348	452	577		1444	1195	1222	550	821	759
GSONMG00078149001		2.6571	8.8793e-188	2.3307	5.4851e-105				ABCC2	ENSG00000023839	ATP-binding cassette, sub-family C (CFTR/MRP), member 2 [Source:HGNC Symbol;Acc:HGNC:53]	1e-05		abcc2	ENSDARG00000014031	ATP-binding cassette, sub-family C (CFTR/MRP), member 2 [Source:ZFIN;Acc:ZDB-GENE-040426-1523]	0.0		2721	2055	2427	6261	7728	10232		1156	942	1076	3083	3582	3522
GSONMG00007229001		2.6149	1.2496e-187	2.715	2.1999e-213				MBNL2	ENSG00000139793	muscleblind-like splicing regulator 2 [Source:HGNC Symbol;Acc:HGNC:16746]	1e-160		mbnl2	ENSDARG00000018460	muscleblind-like 2 (Drosophila) [Source:ZFIN;Acc:ZDB-GENE-030131-9582]	0.0		3985	3118	3801	9603	11301	15145		2242	1686	1804	6610	7584	7165
GSONMG00064449001		0.1607	2.854e-186	0.289	6.5004e-140				CSGALNACT2	ENSG00000169826	chondroitin sulfate N-acetylgalactosaminyltransferase 2 [Source:HGNC Symbol;Acc:HGNC:24292]	0.0		csgalnact2	ENSDARG00000061400	chondroitin sulfate N-acetylgalactosaminyltransferase 2 [Source:ZFIN;Acc:ZDB-GENE-030131-5186]	0.0		1787	1309	1364	234	300	369		1430	1138	1225	444	547	518
GSONMG00066545001		3.7221	4.1932e-186	3.6572	1.6162e-188				ERGIC3	ENSG00000125991	ERGIC and golgi 3 [Source:HGNC Symbol;Acc:HGNC:15927]	1e-178		ergic3	ENSDARG00000038074	ERGIC and golgi 3 [Source:ZFIN;Acc:ZDB-GENE-040426-795]	0.0		739	608	712	2603	3026	4067		729	685	647	3013	3765	3639
GSONMG00064568001		0.145	4.9439e-185	0.2342	3.3965e-105				CEP68	ENSG00000011523	centrosomal protein 68kDa [Source:HGNC Symbol;Acc:HGNC:29076]	3e-12		cep68	ENSDARG00000039411	centrosomal protein 68 [Source:ZFIN;Acc:ZDB-GENE-030616-565]	1e-121		1329	1007	1149	184	201	250		864	713	774	220	308	232
GSONMG00011181001		2.9972	3.35e-184	2.1205	3.4739e-100				HEXIM1	ENSG00000186834	hexamethylene bis-acetamide inducible 1 [Source:HGNC Symbol;Acc:HGNC:24953]	1e-53		hexim1	ENSDARG00000036482	hexamethylene bis-acetamide inducible 1 [Source:ZFIN;Acc:ZDB-GENE-030131-4637]	6e-74		2738	2059	2152	6878	8534	10867		1515	1299	1321	3618	4269	4196
GSONMG00078069001		0.346	6.5281e-184	0.7369	1.67498e-22				CDC42EP3	ENSG00000163171	CDC42 effector protein (Rho GTPase binding) 3 [Source:HGNC Symbol;Acc:HGNC:16943]	8e-61		cdc42ep3	ENSDARG00000052783	CDC42 effector protein (Rho GTPase binding) 3 [Source:ZFIN;Acc:ZDB-GENE-040912-89]	2e-86		13441	10617	10778	4005	4930	6297		4720	4089	4367	4138	4770	4479
GSONMG00017518001		2.7621	2.3119e-182	2.7792	3.0552e-191				FIBP	ENSG00000172500	fibroblast growth factor (acidic) intracellular binding protein [Source:HGNC Symbol;Acc:HGNC:3705]	0.0		fibpa	ENSDARG00000016058	fibroblast growth factor (acidic) intracellular binding protein a [Source:ZFIN;Acc:ZDB-GENE-040426-1363]	0.0		3115	2486	2675	7960	8948	11908		1349	1083	1167	4114	4918	4738
GSONMG00065412001		2.6051	5.1144e-182	1.9035	2.92418e-70				RBM38	ENSG00000132819	RNA binding motif protein 38 [Source:HGNC Symbol;Acc:HGNC:15818]	1e-69		rbm38	ENSDARG00000058818	RNA binding motif protein 38 [Source:ZFIN;Acc:ZDB-GENE-030131-5923]	8e-69		3497	2595	3022	7976	9729	12167		1861	1594	1730	4289	4668	4626
GSONMG00023900001		0.2745	9.9513e-182	0.4509	1.08984e-79	yes			CREB3L3	ENSG00000060566	cAMP responsive element binding protein 3-like 3 [Source:HGNC Symbol;Acc:HGNC:18855]	2e-42		creb3l3l	ENSDARG00000020926	cAMP responsive element binding protein 3-like 3 like [Source:ZFIN;Acc:ZDB-GENE-040426-2942]	6e-89		3920	2975	3290	990	1030	1508		3050	2668	3047	1603	2051	1814
GSONMG00041372001		8.6189	4.2018e-180	1.2988	7.89444e-05				HERC5	ENSG00000138646	HECT and RLD domain containing E3 ubiquitin protein ligase 5 [Source:HGNC Symbol;Acc:HGNC:24368]	1e-09		HERC6	ENSDARG00000075785	HECT and RLD domain containing E3 ubiquitin protein ligase family member 6 [Source:HGNC Symbol;Acc:HGNC:26072]	1e-06		209	165	244	2019	2054	2561		416	362	339	607	754	639
GSONMG00068143001		0.1143	3.7008e-179	500					HLX	ENSG00000136630	H2.0-like homeobox [Source:HGNC Symbol;Acc:HGNC:4978]	1e-95		hlx1	ENSDARG00000009134	H2.0-like homeo box 1 (Drosophila) [Source:ZFIN;Acc:ZDB-GENE-030131-5304]	1e-158		1974	1707	1447	172	248	330
GSONMG00003246001		0.0598	1.7857e-176	500					SESN3	ENSG00000149212	sestrin 3 [Source:HGNC Symbol;Acc:HGNC:23060]	0.0		sesn3	ENSDARG00000015822	sestrin 3 [Source:ZFIN;Acc:ZDB-GENE-040426-2924]	0.0		1201	951	852	70	77	78
GSONMG00063192001		3.964	1.4791e-175	3.3164	1.7798e-201				MLK4	ENSG00000143674	Mitogen-activated protein kinase kinase kinase MLK4 [Source:UniProtKB/Swiss-Prot;Acc:Q5TCX8]	5e-64		si:ch211-120p12.3	ENSDARG00000079473	si:ch211-120p12.3 [Source:ZFIN;Acc:ZDB-GENE-090312-24]	4e-89		770	552	739	2610	3415	4300		962	729	758	3353	3944	3862
GSONMG00004569001		0.3182	3.8197e-173	0.3658	1.7145e-138				NUCKS1	ENSG00000069275	nuclear casein kinase and cyclin-dependent kinase substrate 1 [Source:HGNC Symbol;Acc:HGNC:29923]	6e-14		nucks1a	ENSDARG00000078473	nuclear casein kinase and cyclin-dependent kinase substrate 1a [Source:ZFIN;Acc:ZDB-GENE-040912-175]	1e-19		5312	4004	4206	1414	1747	2274		2206	1757	1919	924	1054	981
GSONMG00027286001		5.224	7.9679e-173	1.5142	1.23492e-14				ERRFI1	ENSG00000116285	ERBB receptor feedback inhibitor 1 [Source:HGNC Symbol;Acc:HGNC:18185]	1e-37		errfi1	ENSDARG00000070171	ERBB receptor feedback inhibitor 1 [Source:ZFIN;Acc:ZDB-GENE-030131-6256]	2e-52		415	325	447	2216	2462	3096		793	756	704	1531	1558	1607
GSONMG00041410001		3.0009	9.4063e-172	4.2238	0				PRDX1	ENSG00000117450	peroxiredoxin 1 [Source:HGNC Symbol;Acc:HGNC:9352]	1e-107		prdx1	ENSDARG00000058734	peroxiredoxin 1 [Source:ZFIN;Acc:ZDB-GENE-050320-35]	1e-112		6022	4764	6157	17044	19617	27862		4943	4650	4347	24029	29067	28320
GSONMG00065528001		2.8972	2.2685e-171	4.2578	6.1143e-269				TEAD1	ENSG00000187079	TEA domain family member 1 (SV40 transcriptional enhancer factor) [Source:HGNC Symbol;Acc:HGNC:11714]	0.0		tead1b	ENSDARG00000059483	TEA domain family member 1b [Source:ZFIN;Acc:ZDB-GENE-091013-5]	0.0		1577	1302	1434	4291	5014	6464		750	603	728	3727	4432	4048
GSONMG00051325001		2.9995	3.811e-171	1.0242	0.471115				FILIP1L	ENSG00000168386	filamin A interacting protein 1-like [Source:HGNC Symbol;Acc:HGNC:24589]	0.0		FILIP1L (1 of 2)	ENSDARG00000037910	filamin A interacting protein 1-like [Source:HGNC Symbol;Acc:HGNC:24589]	0.0003		1276	975	1127	3310	4163	5338		3877	3161	3417	4502	5250	4988
GSONMG00047450001		12.2726	3.448e-170	500		yes			IFI44	ENSG00000137965	interferon-induced protein 44 [Source:HGNC Symbol;Acc:HGNC:16938]	5e-24		si:dkey-79f11.8	ENSDARG00000095673	si:dkey-79f11.8 [Source:ZFIN;Acc:ZDB-GENE-030131-4806]	9e-32		91	84	115	1358	1362	1725
GSONMG00034400001		0.3083	2.4571e-169	0.2587	9.1606e-200				LCOR	ENSG00000196233	ligand dependent nuclear receptor corepressor [Source:HGNC Symbol;Acc:HGNC:29503]	6e-54		lcor	ENSDARG00000070907	ligand dependent nuclear receptor corepressor [Source:ZFIN;Acc:ZDB-GENE-061201-6]	1e-62		6912	5321	7043	2007	2374	3121		4405	3514	4049	1334	1664	1269
GSONMG00035535001		4.5789	3.2646e-169	2.8263	3.7354e-130				PPP1R10	ENSG00000235291	protein phosphatase 1, regulatory subunit 10 [Source:HGNC Symbol;Acc:HGNC:9284]	2e-16		ppp1r10	ENSDARG00000032651	protein phosphatase 1, regulatory subunit 10 [Source:ZFIN;Acc:ZDB-GENE-020419-15]	6e-22		975	796	1149	4570	5332	6984		850	676	746	2849	3102	2868
GSONMG00046288001		0.3096	3.5087e-169	0.4103	1.0787e-210				CDC42EP2	ENSG00000149798	CDC42 effector protein (Rho GTPase binding) 2 [Source:HGNC Symbol;Acc:HGNC:16263]	3e-29		zgc:154093	ENSDARG00000055897	zgc:154093 [Source:ZFIN;Acc:ZDB-GENE-061103-517]	2e-84		5777	4524	4578	1561	1786	2484		7309	5676	6213	3317	3862	3645
GSONMG00016208001		0.311	4.8159e-168	0.4263	3.6424e-173				TMEM263	ENSG00000151135	transmembrane protein 263 [Source:HGNC Symbol;Acc:HGNC:28281]	8e-20		zgc:153675	ENSDARG00000071555	zgc:153675 [Source:ZFIN;Acc:ZDB-GENE-061013-567]	8e-21		10109	8215	7938	2783	3202	4353		6588	5791	5905	3251	3807	3693
GSONMG00069153001		2.8639	2.3679e-167	1.05	0.142714				SLC7A3	ENSG00000165349	solute carrier family 7 (cationic amino acid transporter, y+ system), member 3 [Source:HGNC Symbol;Acc:HGNC:11061]	0.0		slc7a3a	ENSDARG00000020645	solute carrier family 7 (cationic amino acid transporter, y+ system), member 3a [Source:ZFIN;Acc:ZDB-GENE-041114-206]	0.0		3040	2364	3040	8254	9545	12721		7143	5731	6312	8524	10369	8852
GSONMG00009853001		3.1952	9.0082e-167	3.153	1.5144e-197				MYO6	ENSG00000196586	myosin VI [Source:HGNC Symbol;Acc:HGNC:7605]	1e-134		myo6b	ENSDARG00000042141	myosin VIb [Source:ZFIN;Acc:ZDB-GENE-030318-3]	0.0		1369	1059	1380	4017	4940	6430		1105	933	1048	4126	4649	4624
GSONMG00082557001		3.5968	9.3019e-167	2.2972	1.63879e-49				PAPSS2	ENSG00000198682	3'-phosphoadenosine 5'-phosphosulfate synthase 2 [Source:HGNC Symbol;Acc:HGNC:8604]	0.0		papss2b	ENSDARG00000056600	3'-phosphoadenosine 5'-phosphosulfate synthase 2b [Source:ZFIN;Acc:ZDB-GENE-010323-5]	0.0		659	510	588	2116	2536	3333		399	378	397	1131	1347	1247
GSONMG00004853001		0.2444	1.2254e-166	0.6025	6.46355e-46				SEPP1	ENSG00000250722	selenoprotein P, plasma, 1 [Source:HGNC Symbol;Acc:HGNC:10751]	5e-47		sepp1a	ENSDARG00000093549	selenoprotein P, plasma, 1a [Source:ZFIN;Acc:ZDB-GENE-030311-1]	9e-55		9531	7195	6692	1957	2320	2916		4417	3407	3545	2993	3435	2972
GSONMG00075314001		2.5178	8.1838e-165	2.7324	4.7539e-188				C2CD2	ENSG00000157617	C2 calcium-dependent domain containing 2 [Source:HGNC Symbol;Acc:HGNC:1266]	1e-136		C2CD2	ENSDARG00000023821	C2 calcium-dependent domain containing 2 [Source:HGNC Symbol;Acc:HGNC:1266]	0.0		2401	1835	2151	5363	6470	8481		1402	1123	1178	4307	5047	4563
GSONMG00048091001		3.7557	6.4688e-164	0.8405	0.25939				HELZ2	ENSG00000130589	helicase with zinc finger 2, transcriptional coactivator [Source:HGNC Symbol;Acc:HGNC:30021]	5e-13		helz2	ENSDARG00000016527	helicase with zinc finger 2, transcriptional coactivator [Source:ZFIN;Acc:ZDB-GENE-120920-1]	0.0		1766	1357	1757	6757	6881	9308		117	87	94	81	154	112
GSONMG00065126001		0.1488	3.648e-163	0.3978	7.03365e-47				SIPA1L2	ENSG00000116991	signal-induced proliferation-associated 1 like 2 [Source:HGNC Symbol;Acc:HGNC:23800]	1e-39		SIPA1L2 (1 of 2)	ENSDARG00000061640	signal-induced proliferation-associated 1 like 2 [Source:HGNC Symbol;Acc:HGNC:23800]	2e-52		1515	1153	1400	209	281	266		873	620	705	393	392	411
GSONMG00033854001		0.3066	2.6726e-162	0.3469	4.1797e-205				SPECC1L	ENSG00000100014	sperm antigen with calponin homology and coiled-coil domains 1-like [Source:HGNC Symbol;Acc:HGNC:29022]	1e-44			ENSDARG00000089221		2e-12		2573	2025	2310	715	852	1108		5083	4354	4170	1997	2245	2253
GSONMG00001526001		2.9636	9.0855e-162	2.8047	4.0672e-149				SVEP1	ENSG00000165124	sushi, von Willebrand factor type A, EGF and pentraxin domain containing 1 [Source:HGNC Symbol;Acc:HGNC:15985]	0.0005		SVEP1	ENSDARG00000013526	sushi, von Willebrand factor type A, EGF and pentraxin domain containing 1 [Source:HGNC Symbol;Acc:HGNC:15985]	0.0004		8877	6528	6856	21568	28179	33154		3732	3613	3436	12508	14281	15015
GSONMG00082414001		3.4811	5.3446e-161	2.6829	1.7008e-139				TNFRSF10A	ENSG00000104689	tumor necrosis factor receptor superfamily, member 10a [Source:HGNC Symbol;Acc:HGNC:11904]	2e-15		tnfrsfa	ENSDARG00000004451	tumor necrosis factor receptor superfamily, member a [Source:ZFIN;Acc:ZDB-GENE-010802-1]	3e-74		928	660	859	2915	3455	4322		1258	1014	968	3786	4252	3897
GSONMG00029934001		2.872	3.4984e-160	2.6148	1.0878e-153				PPP1R12A	ENSG00000058272	protein phosphatase 1, regulatory subunit 12A [Source:HGNC Symbol;Acc:HGNC:7618]	2e-10		ppp1r12a	ENSDARG00000010784	protein phosphatase 1, regulatory (inhibitor) subunit 12A [Source:ZFIN;Acc:ZDB-GENE-041011-3]	2e-05		2173	1719	2171	5644	7061	9393		1822	1488	1633	5722	6043	5985
GSONMG00082623001		0.3517	7.8154e-160	0.4246	3.5916e-104				JAK1	ENSG00000162434	Janus kinase 1 [Source:HGNC Symbol;Acc:HGNC:6190]	0.0		jak1	ENSDARG00000020625	Janus kinase 1 [Source:ZFIN;Acc:ZDB-GENE-980526-142]	0.0		4148	3215	3925	1334	1599	2080		2300	1897	1920	1109	1320	1146
GSONMG00030548001		3.6454	1.0107e-159	2.1739	1.60075e-35				CMKLR1	ENSG00000174600	chemokine-like receptor 1 [Source:HGNC Symbol;Acc:HGNC:2121]	8e-92		fpr1	ENSDARG00000042984	formyl peptide receptor 1 [Source:ZFIN;Acc:ZDB-GENE-121227-2]	0.0		735	620	607	2395	2917	3736		322	261	304	801	946	909
GSONMG00015987001		4.7075	7.806e-159	3.2482	4.627e-99				SLC25A1	ENSG00000100075	solute carrier family 25 (mitochondrial carrier; citrate transporter), member 1 [Source:HGNC Symbol;Acc:HGNC:10979]	1e-141		slc25a1b	ENSDARG00000076381	slc25a1 solute carrier family 25 (mitochondrial carrier; citrate transporter), member 1b [Source:ZFIN;Acc:ZDB-GENE-130114-1]	1e-153		428	370	491	2090	2440	3131		376	329	399	1533	1735	1676
GSONMG00074535001		0.2675	4.8055e-158	0.5974	1.33579e-31				CD302	ENSG00000241399	CD302 molecule [Source:HGNC Symbol;Acc:HGNC:30843]	5e-33		CABZ01055500.1	ENSDARG00000086100	Uncharacterized protein [Source:UniProtKB/TrEMBL;Acc:E7EXS9]	1e-89		3572	2775	2731	831	968	1264		1478	1144	1250	985	1162	1033
GSONMG00008609001		4.5262	1.057e-157	3.2822	6.0629e-110				RNF19B	ENSG00000116514	ring finger protein 19B [Source:HGNC Symbol;Acc:HGNC:26886]	0.0		rnf19b	ENSDARG00000060926	ring finger protein 19B [Source:ZFIN;Acc:ZDB-GENE-060503-281]	0.0		426	306	432	1741	2102	2817		448	374	363	1524	1940	1899
GSONMG00074270001		2.269	3.7547e-157	5.3978	0				ARRDC3	ENSG00000113369	arrestin domain containing 3 [Source:HGNC Symbol;Acc:HGNC:29263]	0.0		arrdc3a	ENSDARG00000052690	arrestin domain containing 3a [Source:ZFIN;Acc:ZDB-GENE-030131-2913]	0.0		6964	5187	6251	13614	16844	22376		4205	3542	3688	26178	30213	28593
GSONMG00059887001		0.3101	1.8348e-156	0.7621	0.628427				HGF	ENSG00000019991	hepatocyte growth factor (hepapoietin A; scatter factor) [Source:HGNC Symbol;Acc:HGNC:4893]	3e-23		hgfa	ENSDARG00000045544	hepatocyte growth factor a [Source:ZFIN;Acc:ZDB-GENE-041014-2]	8e-42		4622	3607	3644	1270	1455	1918		21	19	78	34	48	45
GSONMG00049199001		0.1687	4.6385e-156	0.9691	0.769321				CNST	ENSG00000162852	consortin, connexin sorting protein [Source:HGNC Symbol;Acc:HGNC:26486]	9e-08		cnsta	ENSDARG00000086283	consortin, connexin sorting protein a [Source:ZFIN;Acc:ZDB-GENE-120917-3]	3e-09		1371	1161	1126	207	239	338		246	179	199	260	325	246
GSONMG00074093001		3.454	5.425e-156	4.7439	0				TNFRSF1B	ENSG00000028137	tumor necrosis factor receptor superfamily, member 1B [Source:HGNC Symbol;Acc:HGNC:11917]	1e-32		tnfrsf1b	ENSDARG00000070165	tumor necrosis factor receptor superfamily, member 1B [Source:ZFIN;Acc:ZDB-GENE-070410-133]	4e-43		707	586	651	2186	2692	3654		945	727	705	4612	5482	5400
GSONMG00048767001		0.3694	1.1671e-155	0.3201	3.4798e-207				MARCH6	ENSG00000145495	membrane-associated ring finger (C3HC4) 6, E3 ubiquitin protein ligase [Source:HGNC Symbol;Acc:HGNC:30550]	0.0		march6	ENSDARG00000076066	membrane-associated ring finger (C3HC4) 6 [Source:ZFIN;Acc:ZDB-GENE-070912-530]	0.0		4429	3441	3757	1417	1750	2263		2975	2448	2676	1068	1305	1200
GSONMG00054200001		0.2461	1.3273e-155	0.3301	2.4746e-228				NR2F1	ENSG00000175745	nuclear receptor subfamily 2, group F, member 1 [Source:HGNC Symbol;Acc:HGNC:7975]	0.0		nr2f1a	ENSDARG00000052695	nuclear receptor subfamily 2, group F, member 1a [Source:ZFIN;Acc:ZDB-GENE-980526-115]	0.0		3382	2716	2573	743	832	1119		4265	3559	3649	1624	1931	1660
GSONMG00016310001		0.107	2.7384e-155	0.0951	3.4416e-196				EPC2	ENSG00000135999	enhancer of polycomb homolog 2 (Drosophila) [Source:HGNC Symbol;Acc:HGNC:24543]	0.0		epc2	ENSDARG00000007485	enhancer of polycomb homolog 2 (Drosophila) [Source:ZFIN;Acc:ZDB-GENE-040426-802]	0.0		941	823	849	82	107	169		1172	1017	898	96	173	137
GSONMG00062942001		0.3543	6.9387e-155	0.8165	0.251726				EDNRA	ENSG00000151617	endothelin receptor type A [Source:HGNC Symbol;Acc:HGNC:3179]	3e-94		ednraa	ENSDARG00000011876	endothelin receptor type Aa [Source:ZFIN;Acc:ZDB-GENE-010906-2]	1e-110		7750	6265	6327	2488	2851	3760		340	246	388	401	352	334
GSONMG00055593001		0.3032	9.8792e-155	0.3703	3.7898e-194				ATF4	ENSG00000128272	activating transcription factor 4 [Source:HGNC Symbol;Acc:HGNC:786]	2e-06		atf4b2	ENSDARG00000038141	activating transcription factor 4b2 [Source:ZFIN;Acc:ZDB-GENE-070928-23]	5e-20		5455	4018	4108	1387	1653	2146		6130	5380	5694	2569	3170	3062
GSONMG00041164001		2.7421	1.5291e-154	2.53	2.4223e-168				CD97	ENSG00000123146	CD97 molecule [Source:HGNC Symbol;Acc:HGNC:1711]	1e-09		CABZ01066772.1	ENSDARG00000089904	Uncharacterized protein [Source:UniProtKB/TrEMBL;Acc:E7F287]	0.0		1851	1474	1738	4709	5357	7522		2232	1731	1713	5936	7042	6750
GSONMG00082769001		0.287	1.6261e-153	0.7641	0.317576				RAB11FIP1	ENSG00000156675	RAB11 family interacting protein 1 (class I) [Source:HGNC Symbol;Acc:HGNC:30265]	2e-18		RAB11FIP5 (1 of 2)	ENSDARG00000088248	RAB11 family interacting protein 5 (class I) [Source:HGNC Symbol;Acc:HGNC:24845]	2e-07		5246	4551	4353	1379	1553	2238		37	22	71	36	51	51
GSONMG00008161001		3.9399	4.641e-153	2.6064	1.5875e-191				CCDC88A	ENSG00000115355	coiled-coil domain containing 88A [Source:HGNC Symbol;Acc:HGNC:25523]	0.0		ccdc88c	ENSDARG00000053713	coiled-coil domain containing 88C [Source:ZFIN;Acc:ZDB-GENE-100419-3]	0.0		1172	836	1250	4220	5162	6828		2079	1781	1701	6096	7269	6599
GSONMG00021029001		0.227	5.73e-153	0.4285	5.17596e-41				BAMBI	ENSG00000095739	BMP and activin membrane-bound inhibitor [Source:HGNC Symbol;Acc:HGNC:30251]	1e-135		bambia	ENSDARG00000055381	BMP and activin membrane-bound inhibitor (Xenopus laevis) homolog a [Source:ZFIN;Acc:ZDB-GENE-010416-1]	1e-125		1890	1478	1508	380	455	559		725	634	628	324	430	422
GSONMG00075980001		0.295	1.4456e-152	0.5433	2.29042e-42				AMDHD2	ENSG00000162066	amidohydrolase domain containing 2 [Source:HGNC Symbol;Acc:HGNC:24262]	0.0		amdhd2	ENSDARG00000021293	amidohydrolase domain containing 2 [Source:ZFIN;Acc:ZDB-GENE-040426-1871]	0.0		2491	2011	2126	663	800	1006		1474	1267	1394	940	1136	1024
GSONMG00015990001		4.0861	1.4635e-152	2.1011	3.14353e-32				TOR4A	ENSG00000198113	torsin family 4, member A [Source:HGNC Symbol;Acc:HGNC:25981]	1e-89		TOR4A (1 of 4)	ENSDARG00000010145	torsin family 4, member A [Source:HGNC Symbol;Acc:HGNC:25981]	1e-152		468	422	466	1923	2215	2862		374	360	351	974	1203	974
GSONMG00036162001		2.5514	1.9901e-152	2.7416	2.0091e-196				ABCB6	ENSG00000115657	ATP-binding cassette, sub-family B (MDR/TAP), member 6 (Langereis blood group) [Source:HGNC Symbol;Acc:HGNC:47]	0.0		abcb6a	ENSDARG00000063297	ATP-binding cassette, sub-family B (MDR/TAP), member 6a [Source:ZFIN;Acc:ZDB-GENE-050517-9]	0.0		2473	1784	2156	5428	6523	8704		1608	1350	1417	5188	5747	5562
GSONMG00050389001		0.3314	6.3611e-151	0.4508	2.0865e-119				NRD1	ENSG00000078618	nardilysin (N-arginine dibasic convertase) [Source:HGNC Symbol;Acc:HGNC:7995]	7e-05		NRD1 (1 of 2)	ENSDARG00000019596	nardilysin (N-arginine dibasic convertase) [Source:HGNC Symbol;Acc:HGNC:7995]	2e-08		4141	3159	3322	1160	1454	1828		3722	3165	3408	1990	2326	2081
GSONMG00019749001		0.2766	8.6e-151	0.2768	5.2588e-254				TUBB4B	ENSG00000188229	tubulin, beta 4B class IVb [Source:HGNC Symbol;Acc:HGNC:20771]	7e-37		tubb4b	ENSDARG00000002344	tubulin, beta 4B class IVb [Source:ZFIN;Acc:ZDB-GENE-030131-8625]	2e-39		3185	2368	2496	689	919	1217		4380	4053	4007	1410	1727	1624
GSONMG00073470001		2.7721	7.3555e-150	2.4025	1.7472e-162				EPS15	ENSG00000085832	epidermal growth factor receptor pathway substrate 15 [Source:HGNC Symbol;Acc:HGNC:3419]	0.0		eps15	ENSDARG00000078216	epidermal growth factor receptor pathway substrate 15 [Source:ZFIN;Acc:ZDB-GENE-081104-264]	0.0		2895	2114	2784	6990	8749	11599		2294	1997	1959	6310	7642	6753
GSONMG00051408001		2.8126	8.838e-150	2.0856	1.37762e-60				NAMPT	ENSG00000105835	nicotinamide phosphoribosyltransferase [Source:HGNC Symbol;Acc:HGNC:30092]	0.0		nampta	ENSDARG00000030598	nicotinamide phosphoribosyltransferase a [Source:ZFIN;Acc:ZDB-GENE-110420-1]	0.0		1363	1024	1221	3471	3992	5331		739	620	622	1688	2046	1958
GSONMG00070403001		3.1324	3.2853e-149	3.7991	5.4102e-206				ZFAND2B	ENSG00000158552	zinc finger, AN1-type domain 2B [Source:HGNC Symbol;Acc:HGNC:25206]	7e-86		zfand2a	ENSDARG00000003283	zinc finger, AN1-type domain 2A [Source:ZFIN;Acc:ZDB-GENE-040426-1596]	1e-127		1094	906	1060	3033	3930	5243		1279	1256	1211	5683	6937	7084
GSONMG00060693001		2.7377	3.3567e-148	1.439	6.26675e-34				38595	ENSG00000184640	septin 9 [Source:HGNC Symbol;Acc:HGNC:7323]	1e-120		sept9b	ENSDARG00000041718	septin 9b [Source:ZFIN;Acc:ZDB-GENE-050327-17]	1e-137		2686	2235	2676	6795	8798	10721		5513	4306	4568	8272	10484	9752
GSONMG00038174001		3.3311	6.0381e-147	1.78	3.65981e-25	yes			AGPAT9	ENSG00000138678	1-acylglycerol-3-phosphate O-acyltransferase 9 [Source:HGNC Symbol;Acc:HGNC:28157]	0.0		agpat9	ENSDARG00000016048	1-acylglycerol-3-phosphate O-acyltransferase 9 [Source:ZFIN;Acc:ZDB-GENE-040718-436]	0.0		963	663	864	2856	3293	4261		585	417	529	1102	1367	1280
GSONMG00057173001		9.8248	6.6776e-147	3.3094	0				FTH1	ENSG00000167996	ferritin, heavy polypeptide 1 [Source:HGNC Symbol;Acc:HGNC:3976]	2e-92		zgc:92066	ENSDARG00000031776	zgc:92066 [Source:ZFIN;Acc:ZDB-GENE-040718-72]	1e-109		4828	4632	3980	43308	54777	70619		8366	7654	7928	32104	40809	36837
GSONMG00023605001		0.3175	1.3016e-146	1.0279	0.59864	yes			ANGPTL1	ENSG00000116194	angiopoietin-like 1 [Source:HGNC Symbol;Acc:HGNC:489]	0.0		angptl1	ENSDARG00000012071	angiopoietin-like 1 [Source:ZFIN;Acc:ZDB-GENE-040724-269]	0.0		3857	3082	3101	1057	1318	1653		989	840	856	1156	1405	1243
GSONMG00050231001		2.5707	1.3789e-146	3.044	3.2325e-258				SAT1	ENSG00000130066	spermidine/spermine N1-acetyltransferase 1 [Source:HGNC Symbol;Acc:HGNC:10540]	1e-88		sat1a.1	ENSDARG00000035652	spermidine/spermine N1-acetyltransferase 1a, duplicate 1 [Source:ZFIN;Acc:ZDB-GENE-050913-41]	1e-101		2078	1533	1780	4706	5594	7135		1976	1741	1705	7074	7949	7702
GSONMG00042041001		0.1044	2.0037e-146	500					NOG	ENSG00000183691	noggin [Source:HGNC Symbol;Acc:HGNC:7866]	3e-69		nog2	ENSDARG00000043066	noggin 2 [Source:ZFIN;Acc:ZDB-GENE-991206-14]	1e-110		950	731	726	88	91	139
GSONMG00055907001		2.6602	3.6223e-146	1.261	3.31648e-08				GTF2A1	ENSG00000165417	general transcription factor IIA, 1, 19/37kDa [Source:HGNC Symbol;Acc:HGNC:4646]	1e-06		gtf2a1	ENSDARG00000011000	general transcription factor IIA, 1 [Source:ZFIN;Acc:ZDB-GENE-030131-2694]	4e-29		1666	1343	1560	4082	5014	6239		1273	992	1051	1790	1997	1955
GSONMG00077121001		4.0263	9.21e-146	1.043	0.289333				AGO3	ENSG00000126070	argonaute RISC catalytic component 3 [Source:HGNC Symbol;Acc:HGNC:18421]	0.0		AGO3 (1 of 2)	ENSDARG00000059888	argonaute RISC catalytic component 3 [Source:HGNC Symbol;Acc:HGNC:18421]	0.0		1273	1067	1503	5150	6068	8452		5200	4329	4058	6107	7203	6179
GSONMG00045786001		9.815	1.8331e-145	500		yes			IRF1	ENSG00000125347	interferon regulatory factor 1 [Source:HGNC Symbol;Acc:HGNC:6116]	7e-73		irf1b	ENSDARG00000032768	interferon regulatory factor 1b [Source:ZFIN;Acc:ZDB-GENE-041114-13]	4e-96		125	73	135	1211	1253	1602
GSONMG00020511001		3.2546	3.0346e-144	2.7836	2.2196e-152				PPP1R10	ENSG00000235291	protein phosphatase 1, regulatory subunit 10 [Source:HGNC Symbol;Acc:HGNC:9284]	4e-09		ppp1r10	ENSDARG00000032651	protein phosphatase 1, regulatory subunit 10 [Source:ZFIN;Acc:ZDB-GENE-020419-15]	8e-14		1453	1147	1538	4666	5337	6961		1053	853	820	3191	3695	3545
GSONMG00049777001		0.198	3.3097e-142	500		yes			ARHGEF3	ENSG00000163947	Rho guanine nucleotide exchange factor (GEF) 3 [Source:HGNC Symbol;Acc:HGNC:683]	9e-45		arhgef3	ENSDARG00000013834	Rho guanine nucleotide exchange factor (GEF) 3 [Source:ZFIN;Acc:ZDB-GENE-050208-773]	1e-48		1661	1303	1259	265	346	449
GSONMG00038043001		0.1713	7.234e-140	0.2835	5.65332e-54				ZNF362	ENSG00000160094	zinc finger protein 362 [Source:HGNC Symbol;Acc:HGNC:18079]	1e-175		znf362b	ENSDARG00000062231	zinc finger protein 362b [Source:ZFIN;Acc:ZDB-GENE-070424-35]	0.0		1024	811	917	169	185	240		665	484	487	162	265	212
GSONMG00081374001		3.5614	1.671e-139	2.3798	2.861e-99				GRK6	ENSG00000198055	G protein-coupled receptor kinase 6 [Source:HGNC Symbol;Acc:HGNC:4545]	0.0		GRK6	ENSDARG00000032157	Uncharacterized protein [Source:UniProtKB/TrEMBL;Acc:E7F3T7]	0.0		840	696	923	2846	3541	4742		932	705	763	2410	2844	2595
GSONMG00017601001		0.2212	6.4061e-138	0.3645	7.76444e-71				STAG1	ENSG00000118007	stromal antigen 1 [Source:HGNC Symbol;Acc:HGNC:11354]	0.0		si:ch211-269e2.1	ENSDARG00000074225	si:ch211-269e2.1 [Source:ZFIN;Acc:ZDB-GENE-070912-267]	0.0		1537	1284	1540	292	391	549		971	744	838	401	442	435
GSONMG00080342001		0.3893	2.2497e-137	0.611	1.59026e-59				CSNK2B	ENSG00000206406	casein kinase 2, beta polypeptide [Source:HGNC Symbol;Acc:HGNC:2460]	1e-150		ck2b	ENSDARG00000077776	casein kinase 2 beta [Source:ZFIN;Acc:ZDB-GENE-990415-29]	1e-151		6416	4946	5189	2183	2597	3344		4384	3519	3669	2917	3476	3335
GSONMG00025037001		2.8838	3.195e-137	1.8572	5.98765e-80				NLRP12	ENSG00000142405	NLR family, pyrin domain containing 12 [Source:HGNC Symbol;Acc:HGNC:22938]	8e-10			ENSDARG00000092340		0.0008		1626	1267	1635	4527	5124	6803		1853	1518	1558	3853	4488	4254
GSONMG00016242001		0.3412	7.404e-137	0.5156	3.3071e-121				HNRNPAB	ENSG00000197451	heterogeneous nuclear ribonucleoprotein A/B [Source:HGNC Symbol;Acc:HGNC:5034]	1e-106		hnrnpaba	ENSDARG00000007960	heterogeneous nuclear ribonucleoprotein A/Ba [Source:ZFIN;Acc:ZDB-GENE-030131-185]	1e-118		16237	12498	12056	4644	5656	7262		5688	4566	4866	3261	3874	3593
GSONMG00036402001		2.5686	2.3089e-136	0.8698	3.0946e-05				SLC7A5	ENSG00000103257	solute carrier family 7 (amino acid transporter light chain, L system), member 5 [Source:HGNC Symbol;Acc:HGNC:11063]	1e-157		SLC7A5	ENSDARG00000051887	solute carrier family 7 (amino acid transporter light chain, L system), member 5 [Source:HGNC Symbol;Acc:HGNC:11063]	0.0		1576	1218	1369	3609	4214	5693		3235	2719	2959	3310	3831	3539
GSONMG00036678001		3.0366	6.2958e-136	1.4482	8.51095e-26				DTNBP1	ENSG00000047579	dystrobrevin binding protein 1 [Source:HGNC Symbol;Acc:HGNC:17328]	2e-46		DBNDD2	ENSDARG00000074904	dysbindin (dystrobrevin binding protein 1) domain containing 2 [Source:HGNC Symbol;Acc:HGNC:15881]	4e-69		2622	2007	2782	7513	9066	11842		2913	2611	2748	4965	5786	5786
GSONMG00049149001		2.5287	8.7907e-136	2.3438	9.6158e-119				MYO1E	ENSG00000157483	myosin IE [Source:HGNC Symbol;Acc:HGNC:7599]	0.0		myo1eb	ENSDARG00000009133	myosin IE, b [Source:ZFIN;Acc:ZDB-GENE-040426-1347]	0.0		1941	1594	1805	4548	5259	7322		1478	1107	1215	3827	4275	4118
GSONMG00067977001		0.2405	2.7916e-135	1.1377	0.089002				PLEKHG2	ENSG00000090924	pleckstrin homology domain containing, family G (with RhoGef domain) member 2 [Source:HGNC Symbol;Acc:HGNC:29515]	1e-131		plekhg2	ENSDARG00000058459	pleckstrin homology domain containing, family G (with RhoGef domain) member 2 [Source:ZFIN;Acc:ZDB-GENE-090819-1]	2e-29		1809	1372	1794	375	473	673		360	347	396	532	628	576
GSONMG00065358001		0.2909	3.8413e-135	1.2288	0.378007	yes			MAFB	ENSG00000204103	v-maf avian musculoaponeurotic fibrosarcoma oncogene homolog B [Source:HGNC Symbol;Acc:HGNC:6408]	3e-12		mafba	ENSDARG00000017121	v-maf musculoaponeurotic fibrosarcoma oncogene family, protein B (avian) [Source:ZFIN;Acc:ZDB-GENE-980526-515]	2e-18		10121	7907	7295	2565	2951	3744		181	153	289	311	389	365
GSONMG00043019001		3.8871	3.0675e-134	2.7884	3.78422e-78				TMEM120B	ENSG00000188735	transmembrane protein 120B [Source:HGNC Symbol;Acc:HGNC:32008]	1e-165		tmem120b	ENSDARG00000042929	transmembrane protein 120B [Source:ZFIN;Acc:ZDB-GENE-050522-49]	0.0		509	337	452	1653	2010	2707		414	325	364	1267	1469	1495
GSONMG00074131001		2.5722	3.6596e-134	2.7451	8.5892e-278				HYAL2	ENSG00000068001	hyaluronoglucosaminidase 2 [Source:HGNC Symbol;Acc:HGNC:5321]	1e-158		HYAL2 (1 of 3)	ENSDARG00000059931	hyaluronoglucosaminidase 2 [Source:HGNC Symbol;Acc:HGNC:5321]	0.0		2639	1858	2273	5552	7127	9346		2760	2237	2313	8263	10040	9328
GSONMG00043499001		4.6049	2.7715e-133	4.5592	1.7378e-158				LARP6	ENSG00000166173	La ribonucleoprotein domain family, member 6 [Source:HGNC Symbol;Acc:HGNC:24012]	1e-116		larp6	ENSDARG00000005355	La ribonucleoprotein domain family, member 6 [Source:ZFIN;Acc:ZDB-GENE-030131-6403]	0.0		288	226	268	1254	1438	1839		290	228	246	1428	1724	1643
GSONMG00046295001		2.8072	2.9932e-133	1.6233	5.14866e-27				PAK4	ENSG00000130669	p21 protein (Cdc42/Rac)-activated kinase 4 [Source:HGNC Symbol;Acc:HGNC:16059]	3e-40		pak4	ENSDARG00000018110	p21 protein (Cdc42/Rac)-activated kinase 4 [Source:ZFIN;Acc:ZDB-GENE-040704-69]	0.0		1173	905	1117	3007	3514	4832		897	741	779	1734	1902	1757
GSONMG00030437001		0.3286	3.5728e-133	0.4728	7.40425e-87				SLC39A1	ENSG00000143570	solute carrier family 39 (zinc transporter), member 1 [Source:HGNC Symbol;Acc:HGNC:12876]	9e-95		slc39a1	ENSDARG00000058257	solute carrier family 39 (zinc transporter), member 1 [Source:ZFIN;Acc:ZDB-GENE-030131-9917]	3e-74		3779	3038	3018	1079	1329	1676		2515	2086	2048	1282	1577	1471
GSONMG00038427001		3.8258	3.5757e-133	500		yes			HERC6	ENSG00000138642	HECT and RLD domain containing E3 ubiquitin protein ligase family member 6 [Source:HGNC Symbol;Acc:HGNC:26072]	7e-24		herc3	ENSDARG00000075887	hect domain and RLD 3 [Source:ZFIN;Acc:ZDB-GENE-090313-139]	2e-13		503	354	437	1579	2085	2587
GSONMG00051262001		2.5152	4.8655e-133	2.5314	1.4264e-138				IDH1	ENSG00000138413	isocitrate dehydrogenase 1 (NADP+), soluble [Source:HGNC Symbol;Acc:HGNC:5382]	0.0		idh1	ENSDARG00000025375	isocitrate dehydrogenase 1 (NADP+), soluble [Source:ZFIN;Acc:ZDB-GENE-031006-1]	0.0		1976	1501	1846	4590	5316	6959		1096	882	959	3092	3656	3486
GSONMG00070306001		0.3725	5.201e-133	0.9152	0.0119067				HTRA3	ENSG00000170801	HtrA serine peptidase 3 [Source:HGNC Symbol;Acc:HGNC:30406]	0.0		HTRA3 (1 of 2)	ENSDARG00000010925	HtrA serine peptidase 3 [Source:HGNC Symbol;Acc:HGNC:30406]	0.0		39098	30345	29678	12643	14674	19225		4923	3819	4450	4969	5867	5775
GSONMG00031940001		9.7812	1.6814e-132	10.2888	4.1625e-244				RAB11FIP4	ENSG00000131242	RAB11 family interacting protein 4 (class II) [Source:HGNC Symbol;Acc:HGNC:30267]	0.0		rab11fip4a	ENSDARG00000053855	RAB11 family interacting protein 4 (class II) a [Source:ZFIN;Acc:ZDB-GENE-040718-266]	0.0		74	66	102	802	941	1253		142	139	119	1731	1900	2034
GSONMG00010830001		3.3456	1.7171e-132	2.8788	6.63513e-71				OSBPL3	ENSG00000070882	oxysterol binding protein-like 3 [Source:HGNC Symbol;Acc:HGNC:16370]	0.0		OSBPL3 (2 of 2)	ENSDARG00000040482	oxysterol binding protein-like 3 [Source:HGNC Symbol;Acc:HGNC:16370]	0.0		667	558	622	2022	2625	3163		404	362	324	1354	1422	1537
GSONMG00032085001		2.8226	1.7288e-132	4.7355	1.1924e-184				DDIT4	ENSG00000168209	DNA-damage-inducible transcript 4 [Source:HGNC Symbol;Acc:HGNC:24944]	9e-55		ddit4	ENSDARG00000037618	DNA-damage-inducible transcript 4 [Source:ZFIN;Acc:ZDB-GENE-031002-35]	6e-77		1026	826	939	2685	3191	4059		350	326	302	1950	2184	2245
GSONMG00005088001		7.3648	2.2479e-131	500		yes			MX1	ENSG00000157601	MX dynamin-like GTPase 1 [Source:HGNC Symbol;Acc:HGNC:7532]	0.0		mxb	ENSDARG00000004953	myxovirus (influenza) resistance B [Source:ZFIN;Acc:ZDB-GENE-030721-6]	0.0		135	139	153	1177	1218	1554
GSONMG00005883001		0.2012	2.9087e-131	0.2947	3.2447e-103				SMC1A	ENSG00000072501	structural maintenance of chromosomes 1A [Source:HGNC Symbol;Acc:HGNC:11111]	0.0		smc1a	ENSDARG00000055754	structural maintenance of chromosomes 1A [Source:ZFIN;Acc:ZDB-GENE-090506-9]	0.0		1299	1077	1106	221	315	350		1184	887	925	380	448	384
GSONMG00081452001		0.2579	9.2193e-131	0.515	2.70495e-35				PHTF1	ENSG00000116793	putative homeodomain transcription factor 1 [Source:HGNC Symbol;Acc:HGNC:8939]	5e-25		PHTF1	ENSDARG00000057708	putative homeodomain transcription factor 1 [Source:HGNC Symbol;Acc:HGNC:8939]	0.0		2247	1680	1770	482	544	841		1325	1107	1366	859	943	893
GSONMG00070047001		0.2082	1.3227e-130	0.3647	4.51879e-53				BRPF1	ENSG00000156983	bromodomain and PHD finger containing, 1 [Source:HGNC Symbol;Acc:HGNC:14255]	0.0		BRPF1	ENSDARG00000046136	bromodomain and PHD finger containing, 1 [Source:HGNC Symbol;Acc:HGNC:14255]	1e-96		1329	933	1144	254	266	371		742	569	597	280	325	351
GSONMG00011965001		2.5628	1.7265e-130	2.9897	4.0577e-212				DCUN1D5	ENSG00000137692	DCN1, defective in cullin neddylation 1, domain containing 5 [Source:HGNC Symbol;Acc:HGNC:28409]	1e-142		dcun1d5	ENSDARG00000096391	DCN1, defective in cullin neddylation 1, domain containing 5 (S. cerevisiae) [Source:ZFIN;Acc:ZDB-GENE-040426-2603]	1e-149		1735	1319	1524	3835	4927	6038		1573	1220	1359	5324	5870	5851
GSONMG00038912001		0.2092	2.3833e-130	0.3341	2.12884e-81				ZFX	ENSG00000005889	zinc finger protein, X-linked [Source:HGNC Symbol;Acc:HGNC:12869]	0.0		zfx	ENSDARG00000074453	zinc finger protein, X-linked [Source:ZFIN;Acc:ZDB-GENE-061220-2]	0.0008		1305	993	1037	240	270	371		1014	781	900	362	437	440
GSONMG00035500001		0.32	3.2984e-130	0.5541	3.87921e-45				IER5L	ENSG00000188483	immediate early response 5-like [Source:HGNC Symbol;Acc:HGNC:23679]	2e-27		ier5l	ENSDARG00000054906	immediate early response 5-like [Source:ZFIN;Acc:ZDB-GENE-030131-5134]	0.0		2377	1873	1980	652	822	1048		2670	2128	2011	1524	1950	1718
GSONMG00057879001		0.2278	3.7462e-130	0.2141	6.6209e-173				SPAG7	ENSG00000091640	sperm associated antigen 7 [Source:HGNC Symbol;Acc:HGNC:11216]	1e-111		spag7	ENSDARG00000011555	sperm associated antigen 7 [Source:ZFIN;Acc:ZDB-GENE-040426-1632]	1e-126		1453	1186	1221	321	338	449		1726	1403	1419	390	549	404
GSONMG00004108001		0.272	2.2789e-129	0.3648	4.30676e-53				ZFX	ENSG00000005889	zinc finger protein, X-linked [Source:HGNC Symbol;Acc:HGNC:12869]	0.0		zfx	ENSDARG00000074453	zinc finger protein, X-linked [Source:ZFIN;Acc:ZDB-GENE-061220-2]	0.0		1815	1465	1545	472	506	676		722	544	590	265	335	331
GSONMG00041386001		0.3629	1.3939e-128	0.534	9.59285e-73				RAB4B-EGLN2	ENSG00000171570	RAB4B-EGLN2 readthrough (NMD candidate) [Source:HGNC Symbol;Acc:HGNC:44465]	1e-132		rab4b	ENSDARG00000012177	RAB4B, member RAS oncogene family [Source:ZFIN;Acc:ZDB-GENE-040822-15]	1e-142		3906	2909	3248	1290	1434	1861		3833	3232	3248	2177	2826	2598
GSONMG00069975001		0.2325	6.3643e-128	0.2539	1.1255e-128				NECAP2	ENSG00000157191	NECAP endocytosis associated 2 [Source:HGNC Symbol;Acc:HGNC:25528]	1e-102		necap2	ENSDARG00000046002	NECAP endocytosis associated 2 [Source:ZFIN;Acc:ZDB-GENE-050522-67]	1e-115		1616	1361	1340	365	394	506		1081	941	1016	315	392	358
GSONMG00076318001		2.181	9.9094e-128	2.5671	9.815e-196				ETS1	ENSG00000134954	v-ets avian erythroblastosis virus E26 oncogene homolog 1 [Source:HGNC Symbol;Acc:HGNC:3488]	0.0		ets2	ENSDARG00000018308	v-ets erythroblastosis virus E26 oncogene homolog 2 (avian) [Source:ZFIN;Acc:ZDB-GENE-050522-552]	1e-123		5445	4308	5176	10700	13486	16974		2060	1643	1686	5684	6808	6542
GSONMG00058294001		2.7979	2.4411e-127	2.3135	1.27651e-96				UAP1	ENSG00000117143	UDP-N-acetylglucosamine pyrophosphorylase 1 [Source:HGNC Symbol;Acc:HGNC:12457]	0.0		uap1	ENSDARG00000052170	UDP-N-acteylglucosamine pyrophosphorylase 1 [Source:ZFIN;Acc:ZDB-GENE-030131-1233]	0.0		1046	799	939	2674	3038	4117		1045	836	853	2702	2997	2989
GSONMG00039831001		0.1749	2.2989e-126	0.2261	4.68551e-45				ZNF800	ENSG00000048405	zinc finger protein 800 [Source:HGNC Symbol;Acc:HGNC:27267]	0.0		znf800a	ENSDARG00000004594	zinc finger protein 800a [Source:ZFIN;Acc:ZDB-GENE-041008-151]	1e-16		944	779	819	150	171	243		346	303	249	94	99	86
GSONMG00006829001		0.321	8.9108e-126	0.5138	2.1294e-34				ATP6V1A	ENSG00000114573	ATPase, H+ transporting, lysosomal 70kDa, V1 subunit A [Source:HGNC Symbol;Acc:HGNC:851]	0.0		atp6v1ab	ENSDARG00000076318	ATPase, H+ transporting, lysosomal V1 subunit Ab [Source:ZFIN;Acc:ZDB-GENE-030131-9529]	0.0		2275	1884	1994	653	770	1087		858	708	750	483	603	554
GSONMG00059888001		0.3085	1.0403e-124	0.9226	0.81888				PAX4	ENSG00000106331	paired box 4 [Source:HGNC Symbol;Acc:HGNC:8618]	2e-61		pax4	ENSDARG00000021336	paired box 4 [Source:ZFIN;Acc:ZDB-GENE-041210-244]	3e-67		2864	2268	2252	789	890	1197		16	14	45	28	42	27
GSONMG00054004001		2.8001	2.3819e-124	1.7019	1.29292e-30				SOX13	ENSG00000143842	SRY (sex determining region Y)-box 13 [Source:HGNC Symbol;Acc:HGNC:11192]	8e-66		AL929022.1	ENSDARG00000030297	Uncharacterized protein [Source:UniProtKB/TrEMBL;Acc:E7EZP3]	2e-91		940	742	880	2349	2919	3817		887	824	763	1765	2150	1898
GSONMG00075137001		0.1799	1.5648e-123	0.323	4.1021e-57				SMOX	ENSG00000088826	spermine oxidase [Source:HGNC Symbol;Acc:HGNC:15862]	4e-74		zgc:66484	ENSDARG00000030478	zgc:66484 [Source:ZFIN;Acc:ZDB-GENE-030131-5768]	0.0		1259	1010	967	191	214	336		601	555	514	229	260	255
GSONMG00075382001		0.2761	3.6269e-123	0.3514	2.6078e-78				TSC1	ENSG00000165699	tuberous sclerosis 1 [Source:HGNC Symbol;Acc:HGNC:12362]	1e-56		tsc1b	ENSDARG00000057918	tuberous sclerosis 1b [Source:ZFIN;Acc:ZDB-GENE-030131-3404]	1e-109		1723	1387	1517	465	479	667		1109	881	936	387	538	493
GSONMG00082450001		3.042	1.0047e-121	1.5504	4.28269e-30				COL4A3BP	ENSG00000113163	collagen, type IV, alpha 3 (Goodpasture antigen) binding protein [Source:HGNC Symbol;Acc:HGNC:2205]	0.0		COL4A3BP (2 of 2)	ENSDARG00000063542	collagen, type IV, alpha 3 (Goodpasture antigen) binding protein [Source:HGNC Symbol;Acc:HGNC:2205]	0.0		743	549	696	1999	2437	3205		1260	1086	1097	2222	2660	2476
GSONMG00004134001		4.0549	1.6158e-121	2.418	2.24542e-75				KPNA3	ENSG00000102753	karyopherin alpha 3 (importin alpha 4) [Source:HGNC Symbol;Acc:HGNC:6396]	0.0		kpna3	ENSDARG00000052641	karyopherin (importin) alpha 3 [Source:ZFIN;Acc:ZDB-GENE-030616-541]	0.0		382	281	397	1412	1721	2306		581	458	507	1584	1881	1679
GSONMG00008727001		0.0896	2.8677e-121	0.8362	0.291507				SYNM	ENSG00000182253	synemin, intermediate filament protein [Source:HGNC Symbol;Acc:HGNC:24466]	5e-24		synm	ENSDARG00000062350	synemin, intermediate filament protein [Source:ZFIN;Acc:ZDB-GENE-050419-81]	0.0		648	502	538	55	54	82		71	76	72	78	103	73
GSONMG00070832001		0.2475	9.3957e-121	0.4042	5.18347e-80				CYB5A	ENSG00000166347	cytochrome b5 type A (microsomal) [Source:HGNC Symbol;Acc:HGNC:2570]	9e-54		cyb5a	ENSDARG00000055643	cytochrome b5 type A (microsomal) [Source:ZFIN;Acc:ZDB-GENE-040426-2148]	1e-65		2298	1777	1739	427	623	779		1738	1429	1563	787	875	969
GSONMG00006903001		3.0947	2.2464e-120	2.9311	1.5321e-99				FRYL	ENSG00000075539	FRY-like [Source:HGNC Symbol;Acc:HGNC:29127]	1e-168		fryl	ENSDARG00000040001	furry homolog-like (Drosophila) [Source:ZFIN;Acc:ZDB-GENE-040914-58]	0.0		651	501	575	1746	2158	2865		479	376	427	1634	1855	1677
GSONMG00014659001		3.0755	2.7739e-120	2.2247	1.2245e-66				MAPKAPK2	ENSG00000162889	mitogen-activated protein kinase-activated protein kinase 2 [Source:HGNC Symbol;Acc:HGNC:6887]	0.0		mapkapk2a	ENSDARG00000002552	mitogen-activated protein kinase-activated protein kinase 2a [Source:ZFIN;Acc:ZDB-GENE-030131-5532]	0.0		713	578	697	2088	2377	3272		733	578	654	1770	2124	2125
GSONMG00047970001		0.1933	1.7942e-119	0.4222	1.88985e-29				TCF21	ENSG00000118526	transcription factor 21 [Source:HGNC Symbol;Acc:HGNC:11632]	1e-61		tcf21	ENSDARG00000036869	transcription factor 21 [Source:ZFIN;Acc:ZDB-GENE-051113-88]	2e-75		1166	914	893	196	228	302		495	377	426	219	300	236
GSONMG00041363001		13.7173	3.3924e-119	8.6265	1.35913e-74				FGL2	ENSG00000127951	fibrinogen-like 2 [Source:HGNC Symbol;Acc:HGNC:3696]	6e-81		si:ch211-157b11.8	ENSDARG00000060413	si:ch211-157b11.8 [Source:ZFIN;Acc:ZDB-GENE-131127-436]	1e-149		45	37	59	683	710	1054		57	44	29	494	532	511
GSONMG00002722001		0.3086	1.085e-118	0.4539	6.97491e-51				RAB31	ENSG00000168461	RAB31, member RAS oncogene family [Source:HGNC Symbol;Acc:HGNC:9771]	2e-44		RAB31	ENSDARG00000020128	RAB31, member RAS oncogene family [Source:HGNC Symbol;Acc:HGNC:9771]	1e-65		1941	1585	1894	563	640	920		1511	1081	1156	704	899	732
GSONMG00081096001		0.2301	9.9602e-118	0.9477	0.279434				STARD13	ENSG00000133121	StAR-related lipid transfer (START) domain containing 13 [Source:HGNC Symbol;Acc:HGNC:19164]	1e-172		stard8	ENSDARG00000014003	StAR-related lipid transfer (START) domain containing 8 [Source:ZFIN;Acc:ZDB-GENE-030131-9447]	0.0		1096	932	1041	234	285	377		1227	966	1061	1221	1593	1437
GSONMG00034238001		2.9539	3.3914e-117	0.7486	9.5992e-09				MAGI1	ENSG00000151276	membrane associated guanylate kinase, WW and PDZ domain containing 1 [Source:HGNC Symbol;Acc:HGNC:946]	4e-05		magi1b	ENSDARG00000003169	membrane associated guanylate kinase, WW and PDZ domain containing 1b [Source:ZFIN;Acc:ZDB-GENE-030131-5110]	2e-06		964	678	898	2569	2946	3925		2044	1414	1583	1617	1972	1582
GSONMG00036530001		0.0988	9.7398e-117	500										si:ch211-152p11.4	ENSDARG00000079705	si:ch211-152p11.4 [Source:ZFIN;Acc:ZDB-GENE-060503-764]	1e-08		649	503	570	59	55	102
GSONMG00045288001		5.1222	1.8951e-116	500					MEFV	ENSG00000103313	Mediterranean fever [Source:HGNC Symbol;Acc:HGNC:6998]	1e-42		btr16	ENSDARG00000028850	bloodthirsty-related gene family, member 16 [Source:ZFIN;Acc:ZDB-GENE-060929-1066]	1e-129		247	237	247	1385	1372	1972
GSONMG00011067001		2.9461	2.0387e-116	1.2391	2.00926e-08				ADAM12	ENSG00000148848	ADAM metallopeptidase domain 12 [Source:HGNC Symbol;Acc:HGNC:190]	0.0		adam15	ENSDARG00000089213	a disintegrin and metalloproteinase domain 15 [Source:ZFIN;Acc:ZDB-GENE-070809-4]	0.0		1711	1339	1831	4922	5586	7664		1608	1348	1376	2328	2634	2423
GSONMG00079608001		2.8288	2.5717e-116	2.6011	1.69345e-61				BCL2L14	ENSG00000281449	BCL2-like 14 (apoptosis facilitator) [Source:HGNC Symbol;Acc:HGNC:16657]	6e-17		CABZ01020840.1	ENSDARG00000090401	Uncharacterized protein [Source:UniProtKB/TrEMBL;Acc:E7EYP8]	5e-26		1211	888	1075	3197	3537	4509		381	350	357	1112	1424	1376
GSONMG00008511001		3.7107	4.6039e-116	1.8866	2.52184e-38				MICALL1	ENSG00000100139	MICAL-like 1 [Source:HGNC Symbol;Acc:HGNC:29804]	1e-33		micall1	ENSDARG00000079811	MICAL-like 1 [Source:ZFIN;Acc:ZDB-GENE-110119-1]	7e-58		547	457	627	1975	2496	3203		1257	988	880	2594	2926	2561
GSONMG00068746001		0.265	9.6322e-115	0.2456	5.5551e-127				RERE	ENSG00000142599	arginine-glutamic acid dipeptide (RE) repeats [Source:HGNC Symbol;Acc:HGNC:9965]	1e-17		rerea	ENSDARG00000077353	arginine-glutamic acid dipeptide (RE) repeats a [Source:ZFIN;Acc:ZDB-GENE-060718-1]	1e-130		1960	1490	1598	391	542	776		1300	998	951	328	387	380
GSONMG00033538001		11.1692	1.1209e-114	5.5324	7.62208e-37				IRF7	ENSG00000185507	interferon regulatory factor 7 [Source:HGNC Symbol;Acc:HGNC:6122]	2e-55		irf7	ENSDARG00000045661	interferon regulatory factor 7 [Source:ZFIN;Acc:ZDB-GENE-040426-1518]	1e-138		70	38	85	776	842	1073		38	39	36	250	300	313
GSONMG00056273001		2.7211	1.8832e-114	2.2986	7.28558e-90	yes			PIM3	ENSG00000198355	Pim-3 proto-oncogene, serine/threonine kinase [Source:HGNC Symbol;Acc:HGNC:19310]	1e-167		pim3	ENSDARG00000055129	pim-3 oncogene [Source:ZFIN;Acc:ZDB-GENE-050809-111]	0.0		1050	790	940	2632	3011	3864		1086	881	876	2685	3110	3192
GSONMG00059470001		0.3692	1.8859e-114	0.3528	2.4217e-159				RER1	ENSG00000157916	retention in endoplasmic reticulum sorting receptor 1 [Source:HGNC Symbol;Acc:HGNC:30309]	1e-125		rer1	ENSDARG00000012747	RER1 retention in endoplasmic reticulum 1 homolog (S. cerevisiae) [Source:ZFIN;Acc:ZDB-GENE-040426-1494]	1e-132		3600	2987	2983	1176	1427	1876		3287	2669	2700	1211	1614	1385
GSONMG00024488001		0.2495	2.5656e-114	0.3267	4.62663e-80				TIPRL	ENSG00000143155	TOR signaling pathway regulator [Source:HGNC Symbol;Acc:HGNC:30231]	1e-126		tiprl	ENSDARG00000032353	TIP41, TOR signaling pathway regulator-like (S. cerevisiae) [Source:ZFIN;Acc:ZDB-GENE-040426-1611]	1e-139		1398	1030	1140	321	349	447		969	854	892	338	443	445
GSONMG00065128001		0.1177	9.1864e-114	0.3457	2.76378e-27				SIPA1L2	ENSG00000116991	signal-induced proliferation-associated 1 like 2 [Source:HGNC Symbol;Acc:HGNC:23800]	1e-70		SIPA1L2 (1 of 2)	ENSDARG00000061640	signal-induced proliferation-associated 1 like 2 [Source:HGNC Symbol;Acc:HGNC:23800]	2e-99		664	586	586	81	84	108		335	300	318	150	186	119
GSONMG00013769001		0.4114	1.1683e-113	0.3543	1.12e-205				FGFR2	ENSG00000066468	fibroblast growth factor receptor 2 [Source:HGNC Symbol;Acc:HGNC:3689]	0.0		fgfr1a	ENSDARG00000011027	fibroblast growth factor receptor 1a [Source:ZFIN;Acc:ZDB-GENE-980526-255]	0.0		4798	3534	4467	1724	2164	2756		6101	4558	4995	2410	2718	2477
GSONMG00066503001		0.2111	1.2938e-113	500					COLEC12	ENSG00000158270	collectin sub-family member 12 [Source:HGNC Symbol;Acc:HGNC:16016]	2e-49		colec12	ENSDARG00000061140	collectin sub-family member 12 [Source:ZFIN;Acc:ZDB-GENE-030131-9807]	2e-43		1007	832	877	204	230	289
GSONMG00018417001		3.4212	1.3374e-113	2.2418	5.6154e-45				TROVE2	ENSG00000116747	TROVE domain family, member 2 [Source:HGNC Symbol;Acc:HGNC:11313]	1e-172		trove2	ENSDARG00000089225	TROVE domain family, member 2 [Source:ZFIN;Acc:ZDB-GENE-051113-300]	1e-168		467	361	459	1455	1767	2351		656	462	447	1376	1827	1616
GSONMG00048727001		11.4342	1.758e-113	500					HERC4	ENSG00000148634	HECT and RLD domain containing E3 ubiquitin protein ligase 4 [Source:HGNC Symbol;Acc:HGNC:24521]	8e-21			ENSDARG00000074052		2e-39		54	43	56	608	696	899
GSONMG00020504001		0.1795	1.8713e-113	0.3751	2.65178e-36				BAG6	ENSG00000229524	BCL2-associated athanogene 6 [Source:HGNC Symbol;Acc:HGNC:13919]	1e-126		BAG6 (2 of 2)	ENSDARG00000077531	BCL2-associated athanogene 6 [Source:HGNC Symbol;Acc:HGNC:13919]	0.0		815	667	734	130	163	211		441	371	423	189	230	220
GSONMG00059111001		2.8097	2.2758e-113	2.1163	1.2569e-99				AP1S1	ENSG00000106367	adaptor-related protein complex 1, sigma 1 subunit [Source:HGNC Symbol;Acc:HGNC:559]	1e-102		ap1s1	ENSDARG00000056803	adaptor-related protein complex 1, sigma 1 subunit [Source:ZFIN;Acc:ZDB-GENE-040426-1119]	1e-109		1414	941	1256	3441	4065	5221		1793	1516	1713	4468	5183	4998
GSONMG00061719001		3.5167	2.7876e-113	2.2759	1.50759e-83				ANKRD10	ENSG00000088448	ankyrin repeat domain 10 [Source:HGNC Symbol;Acc:HGNC:20265]	6e-71		ankrd10a	ENSDARG00000037100	ankyrin repeat domain 10a [Source:ZFIN;Acc:ZDB-GENE-040426-700]	8e-90		532	422	580	1806	2162	2855		929	837	766	2453	2821	2664
GSONMG00081744001		0.3474	1.4917e-112	0.3919	5.29669e-68				STK38	ENSG00000112079	serine/threonine kinase 38 [Source:HGNC Symbol;Acc:HGNC:17847]	0.0		stk38b	ENSDARG00000018516	serine/threonine kinase 38b [Source:ZFIN;Acc:ZDB-GENE-081031-2]	0.0		2371	1850	1967	729	833	1158		1019	844	929	439	549	521
GSONMG00070149001		2.7018	1.7347e-111	1.8577	3.49919e-84				LZTS2	ENSG00000107816	leucine zipper, putative tumor suppressor 2 [Source:HGNC Symbol;Acc:HGNC:29381]	5e-24		lzts2a	ENSDARG00000074597	leucine zipper, putative tumor suppressor 2a [Source:ZFIN;Acc:ZDB-GENE-090313-276]	0.0		3202	2605	3476	8306	10020	13493		7905	5774	6437	15499	17846	17893
GSONMG00067341001		2.942	2.2388e-111	1.0386	0.610585	yes			TRIM25	ENSG00000121060	tripartite motif containing 25 [Source:HGNC Symbol;Acc:HGNC:12932]	8e-54		ftr14	ENSDARG00000053293	finTRIM family, member 14 [Source:ZFIN;Acc:ZDB-GENE-060512-201]	0.0		1390	1117	1222	4055	4247	5420		480	368	385	541	668	552
GSONMG00067285001		0.3828	1.0362e-110	0.4832	1.08394e-71				PRRC1	ENSG00000164244	proline-rich coiled-coil 1 [Source:HGNC Symbol;Acc:HGNC:28164]	3e-17		prrc1	ENSDARG00000044304	proline-rich coiled-coil 1 [Source:ZFIN;Acc:ZDB-GENE-041024-9]	0.0002		3053	2187	2586	1013	1192	1567		2301	1935	1840	1189	1493	1364
GSONMG00071738001		2.9616	1.3407e-110	2.2317	8.96624e-96				FAM89A	ENSG00000182118	family with sequence similarity 89, member A [Source:HGNC Symbol;Acc:HGNC:25057]	4e-35		fam89a	ENSDARG00000079979	family with sequence similarity 89, member A [Source:ZFIN;Acc:ZDB-GENE-111019-1]	2e-75		777	639	722	2235	2423	3333		1160	986	972	2822	3445	3324
GSONMG00008264001		0.2345	1.3539e-110	0.3265	3.1777e-125				COMMD7	ENSG00000149600	COMM domain containing 7 [Source:HGNC Symbol;Acc:HGNC:16223]	6e-78		commd7	ENSDARG00000036784	COMM domain containing 7 [Source:ZFIN;Acc:ZDB-GENE-040801-96]	1e-100		2162	1608	1504	397	481	692		1677	1294	1391	562	725	673
GSONMG00040520001		2.8965	1.6199e-110	2.7156	4.6475e-120				SLC52A3	ENSG00000101276	solute carrier family 52 (riboflavin transporter), member 3 [Source:HGNC Symbol;Acc:HGNC:16187]	8e-90		zgc:91890	ENSDARG00000018980	zgc:91890 [Source:ZFIN;Acc:ZDB-GENE-040704-21]	1e-157		940	632	797	2291	2788	3545		944	839	872	3232	3444	3244
GSONMG00069133001		0.2851	2.0129e-110	0.3022	8.61905e-90				SNTA1	ENSG00000101400	syntrophin, alpha 1 [Source:HGNC Symbol;Acc:HGNC:11167]	1e-159		SNTA1	ENSDARG00000090781	syntrophin, alpha 1 [Source:HGNC Symbol;Acc:HGNC:11167]	0.0		1352	1062	1223	357	404	549		1857	1243	1423	505	747	626
GSONMG00065748001		2.0018	2.3992e-110	3.2146	2.3598e-278				TNFRSF21	ENSG00000146072	tumor necrosis factor receptor superfamily, member 21 [Source:HGNC Symbol;Acc:HGNC:13469]	2e-52		tnfrsf21	ENSDARG00000001807	tumor necrosis factor receptor superfamily, member 21 [Source:ZFIN;Acc:ZDB-GENE-030131-5971]	0.0		5605	4618	5241	10296	12653	16236		1937	1705	1706	7443	8237	7986
GSONMG00044243001		0.3478	2.4084e-110	1.3444	0.0220175				PDE3A	ENSG00000172572	phosphodiesterase 3A, cGMP-inhibited [Source:HGNC Symbol;Acc:HGNC:8778]	4e-31		PDE3B	ENSDARG00000062190	phosphodiesterase 3B, cGMP-inhibited [Source:HGNC Symbol;Acc:HGNC:8779]	3e-36		2863	2220	2264	839	1059	1330		94	85	121	167	199	192
GSONMG00035274001		0.2323	9.6628e-110	0.2403	1.14095e-51				TGFBR1	ENSG00000106799	transforming growth factor, beta receptor 1 [Source:HGNC Symbol;Acc:HGNC:11772]	0.0		tgfbr1b	ENSDARG00000042259	transforming growth factor, beta receptor 1 b [Source:ZFIN;Acc:ZDB-GENE-091027-1]	0.0		1151	921	940	238	269	379		486	306	413	117	151	129
GSONMG00024305001		0.3501	7.4312e-109	0.569	1.45265e-20				GFPT2	ENSG00000131459	glutamine-fructose-6-phosphate transaminase 2 [Source:HGNC Symbol;Acc:HGNC:4242]	1e-132		gfpt1	ENSDARG00000057465	glutamine-fructose-6-phosphate transaminase 1 [Source:ZFIN;Acc:ZDB-GENE-070423-1]	1e-131		2009	1625	1751	638	759	986		838	581	654	488	602	528
GSONMG00066617001		0.3391	2.1309e-108	0.3841	8.95243e-89				STAG2	ENSG00000101972	stromal antigen 2 [Source:HGNC Symbol;Acc:HGNC:11355]	0.0		stag2b	ENSDARG00000053668	stromal antigen 2b [Source:ZFIN;Acc:ZDB-GENE-030131-2785]	0.0		2856	2120	2191	827	964	1271		1732	1297	1414	729	885	730
GSONMG00023789001		0.2889	4.5385e-108	0.5431	7.88025e-29				MED24	ENSG00000008838	mediator complex subunit 24 [Source:HGNC Symbol;Acc:HGNC:22963]	0.0		med24	ENSDARG00000032459	mediator complex subunit 24 [Source:ZFIN;Acc:ZDB-GENE-030131-2341]	0.0		1585	1150	1375	403	443	655		1069	874	1038	631	850	756
GSONMG00057880001		0.2749	1.5054e-107	0.2201	1.2762e-167				CHRDL2	ENSG00000054938	chordin-like 2 [Source:HGNC Symbol;Acc:HGNC:24168]	1e-116		chrdl2	ENSDARG00000078916	chordin-like 2 [Source:ZFIN;Acc:ZDB-GENE-081104-305]	0.0		1574	1276	1306	418	435	586		1734	1415	1429	402	569	419
GSONMG00007577001		2.8929	2.7408e-107	1.2392	2.20695e-06				CAMSAP1	ENSG00000130559	calmodulin regulated spectrin-associated protein 1 [Source:HGNC Symbol;Acc:HGNC:19946]	2e-31		camsap1b	ENSDARG00000035122	calmodulin regulated spectrin-associated protein 1b [Source:ZFIN;Acc:ZDB-GENE-070705-301]	0.0		665	533	623	1778	2089	2796		1195	878	1013	1553	1933	1773
GSONMG00040180001		0.3923	4.4852e-107	0.5911	9.61983e-32				YEATS2	ENSG00000163872	YEATS domain containing 2 [Source:HGNC Symbol;Acc:HGNC:25489]	6e-10		yeats2	ENSDARG00000078767	YEATS domain containing 2 [Source:ZFIN;Acc:ZDB-GENE-081104-292]	3e-11		5461	4418	4401	1956	2204	2906		2424	1671	1978	1456	1767	1700
GSONMG00011609001		2.5584	1.0714e-106	2.2329	5.415e-140				PAPD5	ENSG00000121274	PAP associated domain containing 5 [Source:HGNC Symbol;Acc:HGNC:30758]	0.0		PAPD5	ENSDARG00000060071	PAP associated domain containing 5 [Source:HGNC Symbol;Acc:HGNC:30758]	0.0		1474	1158	1461	3578	4038	5631		1831	1515	1561	4627	5356	5095
GSONMG00047075001		2.6448	1.1378e-106	3.8117	1.1811e-296				ERMP1	ENSG00000099219	endoplasmic reticulum metallopeptidase 1 [Source:HGNC Symbol;Acc:HGNC:23703]	1e-167		ERMP1 (2 of 2)	ENSDARG00000088004	endoplasmic reticulum metallopeptidase 1 [Source:HGNC Symbol;Acc:HGNC:23703]	1e-162		1550	1201	1556	3862	4742	5715		1210	1064	1069	5137	6321	6128
GSONMG00050247001		2.5777	2.0191e-106	1.8141	2.90327e-42				HCFC2	ENSG00000111727	host cell factor C2 [Source:HGNC Symbol;Acc:HGNC:24972]	0.0		hcfc2	ENSDARG00000058127	host cell factor C2 [Source:ZFIN;Acc:ZDB-GENE-050417-203]	6e-86		1306	936	1175	2959	3637	4470		1100	781	911	2130	2533	2290
GSONMG00080622001		0.2911	4.7192e-106	0.3357	7.97116e-64				EPC1	ENSG00000120616	enhancer of polycomb homolog 1 (Drosophila) [Source:HGNC Symbol;Acc:HGNC:19876]	0.0		epc1	ENSDARG00000025241	enhancer of polycomb homolog 1 (Drosophila) [Source:ZFIN;Acc:ZDB-GENE-070629-5]	0.0		1360	1095	1240	380	427	549		918	680	758	375	378	330
GSONMG00073065001		0.255	6.6742e-106	0.4661	3.39103e-25				FYCO1	ENSG00000163820	FYVE and coiled-coil domain containing 1 [Source:HGNC Symbol;Acc:HGNC:14673]	7e-84		fyco1a	ENSDARG00000056689	FYVE and coiled-coil domain containing 1a [Source:ZFIN;Acc:ZDB-GENE-110411-276]	1e-100		1203	937	1070	254	319	469		555	394	467	295	331	279
GSONMG00081647001		3.2647	4.3189e-105	3.3258	8.47636e-71				NUCB2	ENSG00000070081	nucleobindin 2 [Source:HGNC Symbol;Acc:HGNC:8044]	1e-143		nucb2a	ENSDARG00000036299	nucleobindin 2a [Source:ZFIN;Acc:ZDB-GENE-030826-14]	0.0		476	425	463	1458	1822	2376		251	232	228	934	1125	1205
GSONMG00021168001		0.3313	2.0707e-104	500					TPH1	ENSG00000129167	tryptophan hydroxylase 1 [Source:HGNC Symbol;Acc:HGNC:12008]	0.0		tph1a	ENSDARG00000029432	tryptophan hydroxylase 1 (tryptophan 5-monooxygenase) a [Source:ZFIN;Acc:ZDB-GENE-030317-1]	0.0		1703	1350	1466	515	590	786
GSONMG00067265001		0.3733	2.3533e-104	0.4263	1.43938e-79				PLK2	ENSG00000145632	polo-like kinase 2 [Source:HGNC Symbol;Acc:HGNC:19699]	0.0		plk2a	ENSDARG00000090752	polo-like kinase 2a (Drosophila) [Source:ZFIN;Acc:ZDB-GENE-060810-71]	0.0		4516	3576	3506	1433	1792	2244		1670	1449	1479	808	1032	866
GSONMG00076505001		0.3977	3.2495e-104	0.5819	4.58438e-90	yes			MARCKS	ENSG00000277443	myristoylated alanine-rich protein kinase C substrate [Source:HGNC Symbol;Acc:HGNC:6759]	1e-20		marcksa	ENSDARG00000004049	myristoylated alanine rich protein kinase C substrate a [Source:ZFIN;Acc:ZDB-GENE-050522-145]	1e-16		14098	11272	11119	4640	6258	7458		18057	14927	14676	11302	13768	13125
GSONMG00075094001		0.2793	1.081e-103	0.2835	2.0303e-114				GMPPA	ENSG00000144591	GDP-mannose pyrophosphorylase A [Source:HGNC Symbol;Acc:HGNC:22923]	0.0		gmppaa	ENSDARG00000024112	GDP-mannose pyrophosphorylase Aa [Source:ZFIN;Acc:ZDB-GENE-040704-37]	0.0		1478	1141	1213	382	437	524		1067	915	929	333	417	388
GSONMG00082203001		3.1597	1.9844e-103	5.1842	0				CYB5A	ENSG00000166347	cytochrome b5 type A (microsomal) [Source:HGNC Symbol;Acc:HGNC:2570]	5e-59		cyb5a	ENSDARG00000055643	cytochrome b5 type A (microsomal) [Source:ZFIN;Acc:ZDB-GENE-040426-2148]	2e-70		666	495	636	1751	2346	3125		757	634	714	4558	5314	5161
GSONMG00077370001		3.7633	2.3869e-103	5.0511	3.9001e-162				IDS	ENSG00000010404	iduronate 2-sulfatase [Source:HGNC Symbol;Acc:HGNC:5389]	8e-39		ids	ENSDARG00000071699	iduronate 2-sulfatase [Source:ZFIN;Acc:ZDB-GENE-061215-37]	3e-45		338	252	327	1193	1355	1799		309	247	257	1877	2010	1748
GSONMG00079709001		6.1535	2.5293e-103	2.2308	9.74835e-20				SLC9A1	ENSG00000090020	solute carrier family 9, subfamily A (NHE1, cation proton antiporter 1), member 1 [Source:HGNC Symbol;Acc:HGNC:11071]	0.0		SLC9A1	ENSDARG00000067784	solute carrier family 9, subfamily A (NHE1, cation proton antiporter 1), member 1 [Source:HGNC Symbol;Acc:HGNC:11071]	0.0		133	88	134	726	906	1116		148	158	139	400	498	476
GSONMG00076245001		0.1972	2.6197e-103	0.2906	6.50983e-80				SUV420H1	ENSG00000110066	suppressor of variegation 4-20 homolog 1 (Drosophila) [Source:HGNC Symbol;Acc:HGNC:24283]	4e-10		suv420h1	ENSDARG00000041081	suppressor of variegation 4-20 homolog 1 (Drosophila) [Source:ZFIN;Acc:ZDB-GENE-041114-22]	0.0		1011	773	805	194	182	266		739	622	691	261	282	278
GSONMG00032631001		15.0978	2.9542e-103	7.8253	4.62749e-42				FOS	ENSG00000170345	FBJ murine osteosarcoma viral oncogene homolog [Source:HGNC Symbol;Acc:HGNC:3796]	6e-77		fos	ENSDARG00000031683	v-fos FBJ murine osteosarcoma viral oncogene homolog [Source:ZFIN;Acc:ZDB-GENE-031222-4]	2e-97		31	28	46	552	601	853		41	15	27	261	341	288
GSONMG00023563001		3.5244	3.4131e-103	2.0525	2.65387e-40				HNRNPC	ENSG00000092199	heterogeneous nuclear ribonucleoprotein C (C1/C2) [Source:HGNC Symbol;Acc:HGNC:5035]	2e-70		hnrnpc	ENSDARG00000053810	heterogeneous nuclear ribonucleoprotein C [Source:ZFIN;Acc:ZDB-GENE-040426-2043]	3e-98		388	334	364	1335	1543	1945		526	419	431	1208	1308	1362
GSONMG00059910001		0.2209	4.6956e-103	0.9358	0.722298				ANK3	ENSG00000151150	ankyrin 3, node of Ranvier (ankyrin G) [Source:HGNC Symbol;Acc:HGNC:494]	1e-102		ank3a	ENSDARG00000061736	ankyrin 3a [Source:ZFIN;Acc:ZDB-GENE-060621-1]	1e-102		958	754	793	177	227	297		97	84	107	74	184	120
GSONMG00042516001		3.5133	1.4241e-102	1.2764	0.133789				C3orf38	ENSG00000179021	chromosome 3 open reading frame 38 [Source:HGNC Symbol;Acc:HGNC:28384]	1e-08		C9H3orf38	ENSDARG00000076798	chromosome 3 open reading frame 38 [Source:HGNC Symbol;Acc:HGNC:28384]	4e-73		431	326	376	1379	1492	2161		73	47	79	119	119	110
GSONMG00054361001		2.9222	2.2946e-102	1.1397	0.00252438				EHD1	ENSG00000110047	EH-domain containing 1 [Source:HGNC Symbol;Acc:HGNC:3242]	0.0		ehd1b	ENSDARG00000014793	EH-domain containing 1b [Source:ZFIN;Acc:ZDB-GENE-030131-2069]	0.0		614	502	587	1700	1975	2613		1309	1072	1133	1742	1892	1870
GSONMG00027482001		5.7106	2.9364e-102	2.2688	1.10629e-17	yes			APOL6	ENSG00000221963	apolipoprotein L, 6 [Source:HGNC Symbol;Acc:HGNC:14870]	3e-08		APOL4	ENSDARG00000073718	apolipoprotein L, 4 [Source:HGNC Symbol;Acc:HGNC:14867]	0.0		160	114	126	814	863	1195		156	126	99	366	409	411
GSONMG00074156001		0.234	7.4446e-102	0.2488	4.18224e-68				ING5	ENSG00000168395	inhibitor of growth family, member 5 [Source:HGNC Symbol;Acc:HGNC:19421]	1e-126		ing5a	ENSDARG00000022413	inhibitor of growth family, member 5a [Source:ZFIN;Acc:ZDB-GENE-031016-1]	1e-148		1304	1049	986	257	310	424		673	441	509	162	203	188
GSONMG00070329001		0.4563	1.0959e-101	0.3865	1.6785e-140				SUPT16H	ENSG00000092201	suppressor of Ty 16 homolog (S. cerevisiae) [Source:HGNC Symbol;Acc:HGNC:11465]	0.0		supt16h	ENSDARG00000079949	suppressor of Ty 16 homolog (S. cerevisiae) [Source:ZFIN;Acc:ZDB-GENE-031118-96]	0.0		5779	4478	4756	2314	2718	3621		3000	2256	2454	1244	1475	1374
GSONMG00014540001		0.3317	1.4075e-101	0.3386	1.2571e-164				ZNF462	ENSG00000148143	zinc finger protein 462 [Source:HGNC Symbol;Acc:HGNC:21684]	4e-06		ZNF462	ENSDARG00000063381	zinc finger protein 462 [Source:HGNC Symbol;Acc:HGNC:21684]	0.0001		4783	3690	4871	1315	1939	2376		2780	2200	2412	1064	1291	1090
GSONMG00027870001		0.2514	1.4075e-101	0.4377	3.58262e-45				AGPAT3	ENSG00000160216	1-acylglycerol-3-phosphate O-acyltransferase 3 [Source:HGNC Symbol;Acc:HGNC:326]	1e-155		agpat3	ENSDARG00000036549	1-acylglycerol-3-phosphate O-acyltransferase 3 [Source:ZFIN;Acc:ZDB-GENE-040426-2765]	1e-177		1099	928	951	246	314	388		1000	741	922	505	589	508
GSONMG00079632001		0.3458	1.4814e-101	0.6444	2.60481e-15				SIRT5	ENSG00000124523	sirtuin 5 [Source:HGNC Symbol;Acc:HGNC:14933]	1e-147		sirt5	ENSDARG00000039684	sirtuin (silent mating type information regulation 2 homolog) 5 (S. cerevisiae) [Source:ZFIN;Acc:ZDB-GENE-040718-349]	1e-156		1903	1614	1734	632	707	959		836	718	692	585	760	652
GSONMG00080330001		0.3807	3.4438e-101	0.4333	1.65596e-77				DPY19L4	ENSG00000156162	dpy-19-like 4 (C. elegans) [Source:HGNC Symbol;Acc:HGNC:27829]	0.0		DPY19L3	ENSDARG00000079013	dpy-19-like 3 (C. elegans) [Source:HGNC Symbol;Acc:HGNC:27120]	1e-166		2642	2058	2293	829	1134	1411		1798	1636	1641	873	1124	1044
GSONMG00001413001		0.2706	4.9239e-101	0.2443	1.25878e-92				TMEM87B	ENSG00000153214	transmembrane protein 87B [Source:HGNC Symbol;Acc:HGNC:25913]	0.0		TMEM87A	ENSDARG00000074967	transmembrane protein 87A [Source:HGNC Symbol;Acc:HGNC:24522]	1e-174		1258	934	1123	273	367	499		842	668	768	221	315	232
GSONMG00068974001		0.3614	5.0187e-101	0.9572	0.648637				CTBP2	ENSG00000175029	C-terminal binding protein 2 [Source:HGNC Symbol;Acc:HGNC:2495]	0.0		ctbp2a	ENSDARG00000044062	C-terminal binding protein 2a [Source:ZFIN;Acc:ZDB-GENE-010130-2]	0.0		4051	3324	3197	1334	1531	1951		333	275	364	378	420	485
GSONMG00000688001		2.0425	6.6935e-101	3.4365	0				H1F0	ENSG00000189060	H1 histone family, member 0 [Source:HGNC Symbol;Acc:HGNC:4714]	4e-38		h1f0	ENSDARG00000038559	H1 histone family, member 0 [Source:ZFIN;Acc:ZDB-GENE-030131-337]	2e-43		10172	7594	8105	17652	21286	27693		6395	5087	4828	23602	27394	25954
GSONMG00065603001		3.144	7.7187e-101	3.4036	1.7464e-125				ARL6IP5	ENSG00000144746	ADP-ribosylation factor-like 6 interacting protein 5 [Source:HGNC Symbol;Acc:HGNC:16937]	1e-85		arl6ip5b	ENSDARG00000016238	ADP-ribosylation factor-like 6 interacting protein 5b [Source:ZFIN;Acc:ZDB-GENE-040718-223]	1e-103		506	400	479	1505	1691	2302		460	412	468	1965	2155	2164
GSONMG00000669001		4.1906	1.6845e-100	1.0624	0.502875	yes			TRIM21	ENSG00000132109	tripartite motif containing 21 [Source:HGNC Symbol;Acc:HGNC:11312]	6e-66		btr26	ENSDARG00000040860	bloodthirsty-related gene family, member 26 [Source:ZFIN;Acc:ZDB-GENE-070705-378]	1e-174		323	292	398	1453	1756	2149		298	268	314	397	503	393
GSONMG00014447001		7.3047	2.5833e-100	3.5116	1.14163e-80				FTH1	ENSG00000167996	ferritin, heavy polypeptide 1 [Source:HGNC Symbol;Acc:HGNC:3976]	3e-92		zgc:92066	ENSDARG00000031776	zgc:92066 [Source:ZFIN;Acc:ZDB-GENE-040718-72]	1e-108		30946	27088	37605	228971	287167	372213		54586	54617	52492	231201	275796	280470
GSONMG00056038001		0.2904	4.4188e-100	0.2084	1.9456e-183				KIF20A	ENSG00000112984	kinesin family member 20A [Source:HGNC Symbol;Acc:HGNC:9787]	0.0		kif20a	ENSDARG00000044491	kinesin family member 20A [Source:ZFIN;Acc:ZDB-GENE-050522-252]	0.0		1518	1270	1249	391	461	636		2035	1631	1587	495	574	435
GSONMG00006582001		2.928	4.6608e-100	2.797	1.74473e-88				PPP1R12A	ENSG00000058272	protein phosphatase 1, regulatory subunit 12A [Source:HGNC Symbol;Acc:HGNC:7618]	7e-11		ppp1r12a	ENSDARG00000010784	protein phosphatase 1, regulatory (inhibitor) subunit 12A [Source:ZFIN;Acc:ZDB-GENE-041011-3]	8e-11		597	449	528	1532	1833	2463		440	401	391	1418	1730	1607
GSONMG00048621001		0.3271	7.2511e-100	0.6457	0.0776044				SAMD11	ENSG00000187634	sterile alpha motif domain containing 11 [Source:HGNC Symbol;Acc:HGNC:28706]	3e-13		samd11	ENSDARG00000077852	sterile alpha motif domain containing 11 [Source:ZFIN;Acc:ZDB-GENE-060428-2]	1e-149		1573	1308	1384	472	564	729		42	25	35	29	30	31
GSONMG00037317001		0.2229	8.6717e-100	500					TWIST2	ENSG00000233608	twist family bHLH transcription factor 2 [Source:HGNC Symbol;Acc:HGNC:20670]	1e-75		twist2	ENSDARG00000078266	twist2 [Source:ZFIN;Acc:ZDB-GENE-980526-235]	5e-77		1227	983	923	249	279	351
GSONMG00044806001		0.2394	1.7262e-99	500					ABCC9	ENSG00000069431	ATP-binding cassette, sub-family C (CFTR/MRP), member 9 [Source:HGNC Symbol;Acc:HGNC:60]	1e-159		abcc9	ENSDARG00000015985	ATP-binding cassette, sub-family C (CFTR/MRP), member 9 [Source:ZFIN;Acc:ZDB-GENE-050517-23]	1e-179		2718	2297	3339	722	801	989
GSONMG00081033001		0.293	2.7699e-99	0.5328	0.03351				KRT8	ENSG00000170421	keratin 8 [Source:HGNC Symbol;Acc:HGNC:6446]	1e-176		krt4	ENSDARG00000017624	keratin 4 [Source:ZFIN;Acc:ZDB-GENE-000607-83]	0.0		2940	2453	2209	793	893	1117		28	26	72	39	34	20
GSONMG00060399001		2.8729	4.3152e-99	1.8437	2.30819e-52				CBFB	ENSG00000067955	core-binding factor, beta subunit [Source:HGNC Symbol;Acc:HGNC:1539]	1e-24		cbfb	ENSDARG00000040917	core-binding factor, beta subunit [Source:ZFIN;Acc:ZDB-GENE-980526-440]	3e-24		814	693	876	2308	2784	3568		1169	901	1013	2331	2773	2715
GSONMG00048692001		5.7498	6.5735e-99	4.7257	4.81766e-68				ABCB6	ENSG00000115657	ATP-binding cassette, sub-family B (MDR/TAP), member 6 (Langereis blood group) [Source:HGNC Symbol;Acc:HGNC:47]	1e-137		abcb6a	ENSDARG00000063297	ATP-binding cassette, sub-family B (MDR/TAP), member 6a [Source:ZFIN;Acc:ZDB-GENE-050517-9]	1e-177		124	114	150	750	917	1155		93	108	97	605	695	646
GSONMG00026086001		0.1363	3.41124e-98	0.2642	6.57022e-59				MED18	ENSG00000130772	mediator complex subunit 18 [Source:HGNC Symbol;Acc:HGNC:25944]	1e-117		med18	ENSDARG00000041237	mediator of RNA polymerase II transcription, subunit 18 homolog (yeast) [Source:ZFIN;Acc:ZDB-GENE-040426-1276]	1e-134		948	666	711	128	137	126		469	389	436	131	180	161
GSONMG00023898001		0.3305	7.55735e-98	0.7046	0.395811				ISL2	ENSG00000159556	ISL LIM homeobox 2 [Source:HGNC Symbol;Acc:HGNC:18524]	0.0		isl2a	ENSDARG00000003971	islet2a [Source:ZFIN;Acc:ZDB-GENE-980526-562]	0.0		4491	3745	3573	1370	1408	2182		75	36	133	77	89	71
GSONMG00077962001		0.2462	1.23516e-97	500					PCDH19	ENSG00000165194	protocadherin 19 [Source:HGNC Symbol;Acc:HGNC:14270]	0.0		pcdh19	ENSDARG00000034344	protocadherin 19 [Source:ZFIN;Acc:ZDB-GENE-030131-4218]	4e-27		1189	869	1034	227	296	447
GSONMG00003048001		0.3893	1.2893e-97	0.5884	3.99003e-30				RSF1	ENSG00000048649	remodeling and spacing factor 1 [Source:HGNC Symbol;Acc:HGNC:18118]	1e-98		RSF1 (3 of 3)	ENSDARG00000093503	remodeling and spacing factor 1 [Source:HGNC Symbol;Acc:HGNC:18118]	1e-134		2878	2182	2745	1028	1163	1653		1360	1092	1240	866	1089	1040
GSONMG00059507001		4.0303	2.5781e-97	2.9349	1.07924e-87				PAK1	ENSG00000149269	p21 protein (Cdc42/Rac)-activated kinase 1 [Source:HGNC Symbol;Acc:HGNC:8590]	1e-90		pak1	ENSDARG00000042624	p21/Cdc42/Rac1-activated kinase 1 [Source:ZFIN;Acc:ZDB-GENE-030826-29]	1e-103		268	194	252	993	1132	1498		386	361	343	1321	1618	1477
GSONMG00048731001		9.2545	5.9916e-97	500					HERC3	ENSG00000138641	HECT and RLD domain containing E3 ubiquitin protein ligase 3 [Source:HGNC Symbol;Acc:HGNC:4876]	1e-161			ENSDARG00000074136		6e-08		571	389	620	5257	5530	7485
GSONMG00052624001		6.6936	7.0128e-97	500					HERC4	ENSG00000148634	HECT and RLD domain containing E3 ubiquitin protein ligase 4 [Source:HGNC Symbol;Acc:HGNC:24521]	3e-26		HERC6	ENSDARG00000075785	HECT and RLD domain containing E3 ubiquitin protein ligase family member 6 [Source:HGNC Symbol;Acc:HGNC:26072]	7e-36		119	80	116	781	783	1074
GSONMG00037827001		0.3536	7.44822e-97	0.9029	0.0207049				FILIP1	ENSG00000118407	filamin A interacting protein 1 [Source:HGNC Symbol;Acc:HGNC:21015]	0.0		filip1b	ENSDARG00000079634	filamin A interacting protein 1b [Source:ZFIN;Acc:ZDB-GENE-030131-1935]	0.0		2694	2205	2444	782	1152	1365		4768	3764	4608	4808	5627	5909
GSONMG00054111001		2.7146	1.09957e-96	1.9611	8.55211e-85				CSNK1G1	ENSG00000169118	casein kinase 1, gamma 1 [Source:HGNC Symbol;Acc:HGNC:2454]	0.0		csnk1g1	ENSDARG00000033872	casein kinase 1, gamma 1 [Source:ZFIN;Acc:ZDB-GENE-041212-63]	0.0		1615	1288	1737	4184	5281	6420		2335	1740	2040	5050	5847	5576
GSONMG00032605001		0.2283	2.16828e-96	0.2438	2.8078e-106				CREBBP	ENSG00000005339	CREB binding protein [Source:HGNC Symbol;Acc:HGNC:2348]	6e-82		crebbpa	ENSDARG00000061308	CREB binding protein a [Source:ZFIN;Acc:ZDB-GENE-050208-439]	2e-88		1327	990	1425	275	322	489		972	727	850	258	335	262
GSONMG00029908001		0.4278	4.59827e-96	0.188	0				FAM208B	ENSG00000108021	family with sequence similarity 208, member B [Source:HGNC Symbol;Acc:HGNC:23484]	5e-16		fam208b	ENSDARG00000074168	family with sequence similarity 208, member B [Source:ZFIN;Acc:ZDB-GENE-041111-225]	1e-125		4949	4158	4938	2058	2312	3253		2920	2317	2459	617	708	664
GSONMG00062052001		2.4988	9.01873e-96	1.6193	6.84594e-42				ZFP36L1	ENSG00000185650	ZFP36 ring finger protein-like 1 [Source:HGNC Symbol;Acc:HGNC:1107]	1e-33		ZFP36	ENSDARG00000044395	ZFP36 ring finger protein [Source:HGNC Symbol;Acc:HGNC:12862]	1e-104		1122	820	1004	2535	2958	3755		1958	1713	1780	3597	4337	4247
GSONMG00068706001		0.228	1.01706e-95	0.1592	3.7036e-108									si:dkeyp-38g8.5	ENSDARG00000056954	si:dkeyp-38g8.5 [Source:ZFIN;Acc:ZDB-GENE-081104-62]	1e-33		958	677	836	192	236	279		642	529	545	125	149	102
GSONMG00006391001		3.2607	1.23323e-95	1.5553	1.77534e-17				FKBP1B	ENSG00000119782	FK506 binding protein 1B, 12.6 kDa [Source:HGNC Symbol;Acc:HGNC:3712]	8e-64		fkbp1ab	ENSDARG00000033567	FK506 binding protein 1Ab [Source:ZFIN;Acc:ZDB-GENE-040927-9]	4e-73		461	396	498	1452	1770	2392		606	490	494	1053	1228	1120
GSONMG00013465001		0.1998	1.73219e-95	0.3596	1.01957e-42				ZNF711	ENSG00000147180	zinc finger protein 711 [Source:HGNC Symbol;Acc:HGNC:13128]	0.0		znf711	ENSDARG00000071868	zinc finger protein 711 [Source:ZFIN;Acc:ZDB-GENE-081107-49]	0.0		1008	785	827	147	250	266		595	457	572	255	307	242
GSONMG00066578001		0.3778	2.32336e-95	0.5341	7.32345e-50				BLCAP	ENSG00000166619	bladder cancer associated protein [Source:HGNC Symbol;Acc:HGNC:1055]	6e-54		blcap	ENSDARG00000052073	bladder cancer associated protein [Source:ZFIN;Acc:ZDB-GENE-000330-7]	3e-57		3555	2817	2958	1291	1377	1750		2036	1696	1632	1141	1481	1328
GSONMG00077726001		0.0828	2.47975e-95	0.1012	9.3986e-100				EPC2	ENSG00000135999	enhancer of polycomb homolog 2 (Drosophila) [Source:HGNC Symbol;Acc:HGNC:24543]	0.0		epc2	ENSDARG00000007485	enhancer of polycomb homolog 2 (Drosophila) [Source:ZFIN;Acc:ZDB-GENE-040426-802]	0.0		468	391	420	29	43	63		431	372	368	55	54	54
GSONMG00080106001		0.383	2.7312e-95	0.31	6.2471e-203				CTTNBP2NL	ENSG00000143079	CTTNBP2 N-terminal like [Source:HGNC Symbol;Acc:HGNC:25330]	3e-92		CTTNBP2NL (1 of 2)	ENSDARG00000053179	CTTNBP2 N-terminal like [Source:HGNC Symbol;Acc:HGNC:25330]	1e-108		2799	2291	2303	922	1172	1495		3050	2544	2825	1136	1272	1186
GSONMG00080420001		0.2959	3.43134e-95	0.1897	1.1752e-121				CDCA4	ENSG00000170779	cell division cycle associated 4 [Source:HGNC Symbol;Acc:HGNC:14625]	1e-45		CDCA4	ENSDARG00000042319	cell division cycle associated 4 [Source:HGNC Symbol;Acc:HGNC:14625]	2e-67		1285	1048	1125	361	386	547		1057	799	790	207	285	198
GSONMG00040091001		0.2701	6.16852e-95	0.3306	9.0719e-58				GPR161	ENSG00000143147	G protein-coupled receptor 161 [Source:HGNC Symbol;Acc:HGNC:23694]	1e-161		gpr161	ENSDARG00000055659	G protein-coupled receptor 161 [Source:ZFIN;Acc:ZDB-GENE-030616-58]	0.0		1114	897	971	291	305	420		661	522	604	230	288	296
GSONMG00043010001		0.2214	8.50544e-95	0.2594	2.14546e-43				MORC3	ENSG00000159256	MORC family CW-type zinc finger 3 [Source:HGNC Symbol;Acc:HGNC:23572]	1e-105		MORC4	ENSDARG00000057127	MORC family CW-type zinc finger 4 [Source:HGNC Symbol;Acc:HGNC:23485]	1e-118		940	672	754	178	218	262		507	331	485	121	166	185
GSONMG00025760001		3.4222	1.73815e-94	2.9416	3.4728e-161				RPE65	ENSG00000116745	retinal pigment epithelium-specific protein 65kDa [Source:HGNC Symbol;Acc:HGNC:10294]	0.0		rpe65c	ENSDARG00000054420	retinal pigment epithelium-specific protein 65c [Source:ZFIN;Acc:ZDB-GENE-081104-505]	0.0		591	449	669	1922	2334	3153		993	794	807	3050	3887	3577
GSONMG00066576001		0.3864	1.76108e-94	0.5393	1.23837e-29				FAM65B	ENSG00000111913	family with sequence similarity 65, member B [Source:HGNC Symbol;Acc:HGNC:13872]	1e-132		FAM65C	ENSDARG00000020979	family with sequence similarity 65, member C [Source:HGNC Symbol;Acc:HGNC:16168]	0.0		2285	1819	1917	794	925	1220		941	768	740	531	677	611
GSONMG00079780001		3.7829	4.17936e-94	2.311	1.47583e-34				SLCO5A1	ENSG00000137571	solute carrier organic anion transporter family, member 5A1 [Source:HGNC Symbol;Acc:HGNC:19046]	1e-173		slco5a1	ENSDARG00000071685	solute carrier organic anion transporter family, member 5A1 [Source:ZFIN;Acc:ZDB-GENE-090316-1]	0.0		273	233	280	1007	1189	1566		257	205	248	693	804	762
GSONMG00079600001		0.4261	7.65198e-94	0.3652	1.15182e-78				DCAF7	ENSG00000136485	DDB1 and CUL4 associated factor 7 [Source:HGNC Symbol;Acc:HGNC:30915]	0.0		dcaf7	ENSDARG00000054355	ddb1 and cul4 associated factor 7 [Source:ZFIN;Acc:ZDB-GENE-030131-9511]	0.0		3153	2414	2673	1116	1449	1884		1830	1310	1501	709	920	700
GSONMG00072584001		0.284	1.13259e-93	500					CCL21	ENSG00000137077	chemokine (C-C motif) ligand 21 [Source:HGNC Symbol;Acc:HGNC:10620]	4e-11		ccl25b	ENSDARG00000070873	chemokine (C-C motif) ligand 25b [Source:ZFIN;Acc:ZDB-GENE-110222-2]	9e-26		3661	3176	2778	983	1143	1298
GSONMG00070615001		0.3771	1.76756e-92	0.3957	5.6134e-119				CASP3	ENSG00000164305	caspase 3, apoptosis-related cysteine peptidase [Source:HGNC Symbol;Acc:HGNC:1504]	1e-109		casp3a	ENSDARG00000017905	caspase 3, apoptosis-related cysteine protease a [Source:ZFIN;Acc:ZDB-GENE-011210-1]	1e-153		1924	1498	1699	675	767	990		2605	2073	2237	1083	1339	1346
GSONMG00008728001		0.2298	2.22997e-92	0.8199	0.0864427				TTC23	ENSG00000103852	tetratricopeptide repeat domain 23 [Source:HGNC Symbol;Acc:HGNC:25730]	6e-51		ttc23	ENSDARG00000022160	tetratricopeptide repeat domain 23 [Source:ZFIN;Acc:ZDB-GENE-050419-126]	1e-115		1028	765	777	199	230	317		186	166	179	153	260	192
GSONMG00079699001		0.3976	2.24032e-92	0.8822	0.00225066				ANKS6	ENSG00000165138	ankyrin repeat and sterile alpha motif domain containing 6 [Source:HGNC Symbol;Acc:HGNC:26724]	1e-05		kidins220b	ENSDARG00000017338	kinase D-interacting substrate of 220b [Source:ZFIN;Acc:ZDB-GENE-030131-7824]	4e-08		2477	1984	2134	829	1067	1438		1718	1402	1539	1789	1973	1890
GSONMG00066547001		3.61	2.76087e-92	3.7068	8.3478e-112				ERGIC3	ENSG00000125991	ERGIC and golgi 3 [Source:HGNC Symbol;Acc:HGNC:15927]	3e-68		ergic3	ENSDARG00000038074	ERGIC and golgi 3 [Source:ZFIN;Acc:ZDB-GENE-040426-795]	3e-73		336	241	296	1102	1233	1626		321	300	258	1327	1604	1563
GSONMG00010683001		3.645	2.98609e-92	2.1413	3.12853e-37				ZSWIM7	ENSG00000214941	zinc finger, SWIM-type containing 7 [Source:HGNC Symbol;Acc:HGNC:26993]	1e-41		zswim7	ENSDARG00000067608	zinc finger, SWIM-type containing 7 [Source:ZFIN;Acc:ZDB-GENE-030131-4255]	3e-61		332	255	321	1169	1254	1749		506	346	365	1083	1346	1146
GSONMG00077873001		2.6628	1.62371e-91	2.0063	1.16467e-65				PYCARD	ENSG00000103490	PYD and CARD domain containing [Source:HGNC Symbol;Acc:HGNC:16608]	7e-16		pycard	ENSDARG00000040076	PYD and CARD domain containing [Source:ZFIN;Acc:ZDB-GENE-000511-2]	2e-35		760	584	740	1850	2259	2897		1420	1187	1095	2978	3787	3471
GSONMG00017003001		0.1245	1.7837e-91	500					PDE1A	ENSG00000115252	phosphodiesterase 1A, calmodulin-dependent [Source:HGNC Symbol;Acc:HGNC:8774]	0.0		pde1a	ENSDARG00000060875	phosphodiesterase 1A, calmodulin-dependent [Source:ZFIN;Acc:ZDB-GENE-090831-2]	0.0		584	496	556	86	61	110
GSONMG00077752001		0.2169	3.47687e-91	0.7844	0.00145803				GYPC	ENSG00000136732	glycophorin C (Gerbich blood group) [Source:HGNC Symbol;Acc:HGNC:4704]	3e-26		gypc	ENSDARG00000041546	glycophorin C (Gerbich blood group) [Source:ZFIN;Acc:ZDB-GENE-030131-7930]	1e-26		1021	841	772	184	239	301		416	358	337	374	463	364
GSONMG00078997001		2.5631	9.57341e-91	2.694	1.18284e-89				SLC25A37	ENSG00000147454	solute carrier family 25 (mitochondrial iron transporter), member 37 [Source:HGNC Symbol;Acc:HGNC:29786]	1e-141		slc25a37	ENSDARG00000073743	solute carrier family 25, member 37 [Source:ZFIN;Acc:ZDB-GENE-031118-202]	1e-158		869	662	778	2040	2287	3142		508	471	451	1597	1922	1797
GSONMG00010725001		2.5812	1.17576e-90	1.699	7.09753e-26									mov10a	ENSDARG00000015829	Moloney leukemia virus 10, homolog a [Source:ZFIN;Acc:ZDB-GENE-091230-8]	2e-23		938	741	950	2223	2734	3645		688	622	669	1406	1598	1634
GSONMG00078012001		0.2637	1.47651e-90	0.2655	7.18276e-87				PRDM11	ENSG00000019485	PR domain containing 11 [Source:HGNC Symbol;Acc:HGNC:13996]	7e-87		prdm11	ENSDARG00000074468	PR domain containing 11 [Source:ZFIN;Acc:ZDB-GENE-061221-1]	7e-89		954	780	930	226	289	376		781	581	683	230	271	245
GSONMG00002804001		0.2577	1.5979e-90	500					CEMIP	ENSG00000103888	cell migration inducing protein, hyaluronan binding [Source:HGNC Symbol;Acc:HGNC:29213]	1e-54		CEMIP (2 of 2)	ENSDARG00000089816	cell migration inducing protein, hyaluronan binding [Source:HGNC Symbol;Acc:HGNC:29213]	5e-90		1066	896	1120	249	342	417
GSONMG00055487001		2.5785	3.73276e-90	1.5309	9.6904e-17				EZR	ENSG00000092820	ezrin [Source:HGNC Symbol;Acc:HGNC:12691]	0.0		ezrb	ENSDARG00000025091	ezrin b [Source:ZFIN;Acc:ZDB-GENE-050803-1]	0.0		918	713	898	2264	2580	3367		1237	1159	1143	2538	2465	2446
GSONMG00007607001		3.0798	4.27589e-90	2.7968	1.6113e-66				PTH1R	ENSG00000160801	parathyroid hormone 1 receptor [Source:HGNC Symbol;Acc:HGNC:9608]	1e-144		pth1ra	ENSDARG00000020957	parathyroid hormone 1 receptor a [Source:ZFIN;Acc:ZDB-GENE-991123-8]	0.0		465	360	463	1339	1602	2064		375	263	277	1060	1278	1175
GSONMG00047626001		4.2831	5.90947e-90	0.8864	0.709247				HIP1R	ENSG00000130787	huntingtin interacting protein 1 related [Source:HGNC Symbol;Acc:HGNC:18415]	0.0		hip1rb	ENSDARG00000059484	huntingtin interacting protein 1 related b [Source:ZFIN;Acc:ZDB-GENE-070209-59]	0.0		214	194	204	942	1020	1341		31	21	42	51	47	16
GSONMG00028111001		0.3693	1.15491e-89	0.4636	9.20313e-65				NLRC3	ENSG00000167984	NLR family, CARD domain containing 3 [Source:HGNC Symbol;Acc:HGNC:29889]	2e-61		si:dkey-126g1.7	ENSDARG00000086703	si:dkey-126g1.7 [Source:ZFIN;Acc:ZDB-GENE-090313-181]	0.0		3412	2720	3092	1007	1372	1990		2511	1767	2176	1272	1484	1348
GSONMG00023776001		0.2885	1.4351e-89	0.3663	2.47488e-31				PARP10	ENSG00000178685	poly (ADP-ribose) polymerase family, member 10 [Source:HGNC Symbol;Acc:HGNC:25895]	2e-12		PARP10	ENSDARG00000087145	poly (ADP-ribose) polymerase family, member 10 [Source:HGNC Symbol;Acc:HGNC:25895]	0.0		1059	836	957	271	322	450		488	358	392	187	262	175
GSONMG00075158001		0.3387	5.61855e-89	0.3251	6.9769e-115				PPRC1	ENSG00000148840	peroxisome proliferator-activated receptor gamma, coactivator-related 1 [Source:HGNC Symbol;Acc:HGNC:30025]	8e-29		pprc1	ENSDARG00000090337	peroxisome proliferator-activated receptor gamma, coactivator-related 1 [Source:ZFIN;Acc:ZDB-GENE-030131-9858]	6e-11		1706	1391	1575	473	666	879		2098	1942	1789	770	1024	828
GSONMG00063509001		0.2266	6.57252e-89	0.2968	4.11754e-70				HAX1	ENSG00000143575	HCLS1 associated protein X-1 [Source:HGNC Symbol;Acc:HGNC:16915]	4e-20		hax1	ENSDARG00000036764	HCLS1 associated protein X-1 [Source:ZFIN;Acc:ZDB-GENE-040718-26]	2e-70		989	784	806	181	271	285		700	650	662	250	322	254
GSONMG00070218001		0.3434	1.1376e-88	0.8446	0.00349698	yes			SSBP3	ENSG00000157216	single stranded DNA binding protein 3 [Source:HGNC Symbol;Acc:HGNC:15674]	4e-27		SSBP4 (2 of 2)	ENSDARG00000056490	single stranded DNA binding protein 4 [Source:HGNC Symbol;Acc:HGNC:15676]	1e-37		1623	1271	1325	493	585	750		935	646	747	847	992	856
GSONMG00031674001		0.1027	3.98528e-88	0.2911	1.57722e-46				ADAMTS15	ENSG00000166106	ADAM metallopeptidase with thrombospondin type 1 motif, 15 [Source:HGNC Symbol;Acc:HGNC:16305]	0.0		adamts15b	ENSDARG00000033544	ADAM metallopeptidase with thrombospondin type 1 motif, 15b [Source:ZFIN;Acc:ZDB-GENE-070814-5]	0.0		482	359	400	39	56	66		430	320	392	142	167	148
GSONMG00057658001		0.3656	5.59138e-88	0.2498	3.8697e-289				PDE4DIP	ENSG00000178104	phosphodiesterase 4D interacting protein [Source:HGNC Symbol;Acc:HGNC:15580]	2e-55			ENSDARG00000054723		2e-66		1853	1471	1732	580	799	961		3446	2738	2746	925	1130	1013
GSONMG00071788001		6.6676	6.48242e-88	11.9771	0				GCLC	ENSG00000001084	glutamate-cysteine ligase, catalytic subunit [Source:HGNC Symbol;Acc:HGNC:4311]	0.0		gclc	ENSDARG00000013095	glutamate-cysteine ligase, catalytic subunit [Source:ZFIN;Acc:ZDB-GENE-030131-5056]	0.0		1032	696	1096	6003	7713	10056		821	809	730	11428	13615	14021
GSONMG00081197001		4.2278	6.99504e-88	2.7291	2.83126e-62				TRIM36	ENSG00000152503	tripartite motif containing 36 [Source:HGNC Symbol;Acc:HGNC:16280]	0.0		trim36	ENSDARG00000062794	tripartite motif-containing 36 [Source:ZFIN;Acc:ZDB-GENE-040426-2936]	0.0		217	169	237	855	1103	1372		345	296	263	999	1233	1167
GSONMG00009415001		2.7282	1.65338e-87	2.4482	8.4258e-69				MED26	ENSG00000105085	mediator complex subunit 26 [Source:HGNC Symbol;Acc:HGNC:2376]	7e-58		MED26	ENSDARG00000090826	mediator complex subunit 26 [Source:HGNC Symbol;Acc:HGNC:2376]	2e-21		701	515	581	1684	1899	2599		566	539	525	1738	1870	1891
GSONMG00005660001		11.5977	2.46423e-87	8.1173	4.06933e-54				SLC2A1	ENSG00000117394	solute carrier family 2 (facilitated glucose transporter), member 1 [Source:HGNC Symbol;Acc:HGNC:11005]	2e-76		slc2a3a	ENSDARG00000013295	solute carrier family 2 (facilitated glucose transporter), member 3a [Source:ZFIN;Acc:ZDB-GENE-040718-390]	1e-91		42	29	43	454	510	705		24	41	40	337	424	423
GSONMG00002670001		7.8683	2.65945e-87	1.439	0.00030116				HERC4	ENSG00000148634	HECT and RLD domain containing E3 ubiquitin protein ligase 4 [Source:HGNC Symbol;Acc:HGNC:24521]	3e-54		HERC6	ENSDARG00000075785	HECT and RLD domain containing E3 ubiquitin protein ligase family member 6 [Source:HGNC Symbol;Acc:HGNC:26072]	8e-76		116	55	72	696	749	923		145	138	128	238	297	282
GSONMG00035530001		3.5389	3.63014e-87	3.2671	1.99149e-43				C6orf136	ENSG00000206487	chromosome 6 open reading frame 136 [Source:HGNC Symbol;Acc:HGNC:21301]	2e-47		C19H6orf136	ENSDARG00000056165	chromosome 6 open reading frame 136 [Source:HGNC Symbol;Acc:HGNC:21301]	1e-148		370	271	374	1222	1348	1978		137	126	137	534	602	666
GSONMG00002340001		0.2669	7.77255e-87	0.4158	2.41959e-31				YEATS2	ENSG00000163872	YEATS domain containing 2 [Source:HGNC Symbol;Acc:HGNC:25489]	8e-05		YEATS2 (2 of 2)	ENSDARG00000097253	YEATS domain containing 2 [Source:HGNC Symbol;Acc:HGNC:25489]	1e-176		952	780	867	234	259	388		589	486	523	292	369	255
GSONMG00047496001		0.3961	1.45309e-86	0.3238	2.6137e-153				DHRS1	ENSG00000157379	dehydrogenase/reductase (SDR family) member 1 [Source:HGNC Symbol;Acc:HGNC:16445]	1e-135		dhrs1	ENSDARG00000054300	dehydrogenase/reductase (SDR family) member 1 [Source:ZFIN;Acc:ZDB-GENE-030616-591]	0.0		3902	3129	3185	1456	1508	2140		2926	2412	2645	1045	1402	1123
GSONMG00048726001		8.963	1.96067e-86	500					HERC3	ENSG00000138641	HECT and RLD domain containing E3 ubiquitin protein ligase 3 [Source:HGNC Symbol;Acc:HGNC:4876]	6e-10		HERC6	ENSDARG00000075785	HECT and RLD domain containing E3 ubiquitin protein ligase family member 6 [Source:HGNC Symbol;Acc:HGNC:26072]	2e-07		70	61	71	725	627	909
GSONMG00077424001		0.2103	2.64888e-86	0.5326	2.53178e-25				SMNDC1	ENSG00000119953	survival motor neuron domain containing 1 [Source:HGNC Symbol;Acc:HGNC:16900]	1e-116		smndc1	ENSDARG00000056235	survival motor neuron domain containing 1 [Source:ZFIN;Acc:ZDB-GENE-030131-614]	1e-132		1376	1106	939	236	267	414		862	622	735	453	596	577
GSONMG00024960001		0.3252	3.06501e-86	0.714	5.12114e-13				AHR	ENSG00000106546	aryl hydrocarbon receptor [Source:HGNC Symbol;Acc:HGNC:348]	1e-129		ahr2	ENSDARG00000021833	aryl hydrocarbon receptor 2 [Source:ZFIN;Acc:ZDB-GENE-990714-16]	0.0008		3981	3035	4432	1179	1490	2066		1751	1320	1415	1402	1646	1349
GSONMG00080089001		0.4529	3.33684e-86	0.3923	1.1805e-121				RBM5	ENSG00000003756	RNA binding motif protein 5 [Source:HGNC Symbol;Acc:HGNC:9902]	0.0		rbm5	ENSDARG00000078781	RNA binding motif protein 5 [Source:ZFIN;Acc:ZDB-GENE-030131-3022]	1e-124		3089	2447	2639	1233	1478	1976		3164	2300	2564	1320	1595	1408
GSONMG00007250001		0.2294	3.38066e-86	0.416	1.706e-16				ACAA1	ENSG00000060971	acetyl-CoA acyltransferase 1 [Source:HGNC Symbol;Acc:HGNC:82]	2e-41		acaa1	ENSDARG00000004687	acetyl-Coenzyme A acyltransferase 1 [Source:ZFIN;Acc:ZDB-GENE-040704-48]	6e-42		1087	753	788	190	237	336		363	326	232	134	193	202
GSONMG00015625001		0.1751	4.33751e-86	0.6257	0.104912				MMP28	ENSG00000271447	matrix metallopeptidase 28 [Source:HGNC Symbol;Acc:HGNC:14366]	1e-161		MMP28	ENSDARG00000059029	matrix metallopeptidase 28 [Source:HGNC Symbol;Acc:HGNC:14366]	0.0		681	526	524	99	119	166		30	21	43	22	20	39
GSONMG00081313001		2.5541	6.21787e-86	1.408	7.56699e-11				SLC35E1	ENSG00000127526	solute carrier family 35, member E1 [Source:HGNC Symbol;Acc:HGNC:20803]	0.0		slc35e1	ENSDARG00000011945	solute carrier family 35, member E1 [Source:ZFIN;Acc:ZDB-GENE-040426-2033]	0.0		736	605	675	1752	2062	2692		640	532	528	976	1169	1151
GSONMG00043456001		3.445	6.88603e-86	1.5259	1.40363e-07				CDK12	ENSG00000167258	cyclin-dependent kinase 12 [Source:HGNC Symbol;Acc:HGNC:24224]	5e-53		cdk12	ENSDARG00000063726	cyclin-dependent kinase 12 [Source:ZFIN;Acc:ZDB-GENE-081104-294]	9e-57		357	297	401	1233	1441	1925		249	216	196	442	512	434
GSONMG00073467001		2.8344	7.21073e-86	2.5383	5.04682e-60				TTC39A	ENSG00000085831	tetratricopeptide repeat domain 39A [Source:HGNC Symbol;Acc:HGNC:18657]	0.0		ttc39a	ENSDARG00000074126	tetratricopeptide repeat domain 39A [Source:ZFIN;Acc:ZDB-GENE-091116-42]	0.0		642	460	628	1631	1973	2582		413	359	357	1291	1396	1253
GSONMG00028274001		0.3701	1.06209e-85	1.2251	0.0640938				TGM1	ENSG00000092295	transglutaminase 1 [Source:HGNC Symbol;Acc:HGNC:11777]	0.0		tgm1l1	ENSDARG00000012130	transglutaminase 1 like 1 [Source:ZFIN;Acc:ZDB-GENE-060503-139]	0.0		2137	1628	1733	725	809	1020		268	138	241	314	403	368
GSONMG00011263001		0.347	2.46204e-85	0.5667	1.2862e-25				UBTF	ENSG00000108312	upstream binding transcription factor, RNA polymerase I [Source:HGNC Symbol;Acc:HGNC:12511]	2e-23		ubtfl	ENSDARG00000038780	upstream binding transcription factor, like [Source:ZFIN;Acc:ZDB-GENE-040426-1159]	8e-21		2009	1673	1685	681	711	954		966	768	870	599	697	735
GSONMG00067146001		0.3251	2.71568e-85	0.4308	2.54926e-39				PCMTD1	ENSG00000168300	protein-L-isoaspartate (D-aspartate) O-methyltransferase domain containing 1 [Source:HGNC Symbol;Acc:HGNC:30483]	0.0		pcmtd1	ENSDARG00000053152	protein-L-isoaspartate (D-aspartate) O-methyltransferase domain containing 1 [Source:ZFIN;Acc:ZDB-GENE-030131-5387]	0.0		1554	1139	1203	421	503	675		794	572	624	330	430	418
GSONMG00013726001		0.3035	6.11831e-85	0.3686	6.07094e-68				WDR13	ENSG00000101940	WD repeat domain 13 [Source:HGNC Symbol;Acc:HGNC:14352]	0.0		wdr13	ENSDARG00000022974	WD repeat domain 13 [Source:ZFIN;Acc:ZDB-GENE-050522-274]	0.0		1413	1221	1204	357	477	654		1001	836	875	462	487	425
GSONMG00065275001		2.5868	1.21324e-84	2.0152	2.0479e-119				MIDN	ENSG00000167470	midnolin [Source:HGNC Symbol;Acc:HGNC:16298]	3e-71		midn	ENSDARG00000018524	midnolin [Source:ZFIN;Acc:ZDB-GENE-030131-2433]	3e-52		1342	954	1355	3160	3810	4921		2616	2167	2286	5891	7236	6508
GSONMG00059335001		4.7487	1.64443e-84	2.4279	1.09354e-39	yes			DUSP5	ENSG00000138166	dual specificity phosphatase 5 [Source:HGNC Symbol;Acc:HGNC:3071]	1e-43		dusp5	ENSDARG00000019307	dual specificity phosphatase 5 [Source:ZFIN;Acc:ZDB-GENE-010625-1]	1e-51		160	121	170	715	896	1086		259	230	253	772	922	791
GSONMG00062440001		0.2843	1.72435e-84	0.1629	3.07e-205				GIMAP7	ENSG00000179144	GTPase, IMAP family member 7 [Source:HGNC Symbol;Acc:HGNC:22404]	1e-49		CABZ01059392.1	ENSDARG00000067957	Uncharacterized protein [Source:UniProtKB/TrEMBL;Acc:F1QZC0]	1e-79		1553	1224	1146	384	424	603		1774	1285	1530	272	410	348
GSONMG00033888001		0.1181	3.19969e-84	500					NMUR2	ENSG00000132911	neuromedin U receptor 2 [Source:HGNC Symbol;Acc:HGNC:16454]	4e-09		BX072576.1	ENSDARG00000078204	Uncharacterized protein [Source:UniProtKB/TrEMBL;Acc:E7EXL7]	1e-126		486	445	419	54	70	78
GSONMG00025925001		0.1774	1.31055e-83	0.2993	5.77527e-59				PHPT1	ENSG00000054148	phosphohistidine phosphatase 1 [Source:HGNC Symbol;Acc:HGNC:30033]	6e-50		phpt1	ENSDARG00000045567	phosphohistidine phosphatase 1 [Source:ZFIN;Acc:ZDB-GENE-040801-85]	6e-63		664	535	523	92	130	166		594	535	491	189	234	246
GSONMG00075616001		0.2312	3.56697e-83	0.4601	1.00526e-66														859	658	691	186	208	246		1495	1168	1252	746	911	821
GSONMG00072397001		0.3355	3.69364e-83	0.4014	2.62851e-68				SLC30A7	ENSG00000162695	solute carrier family 30 (zinc transporter), member 7 [Source:HGNC Symbol;Acc:HGNC:19306]	1e-166		slc30a7	ENSDARG00000019998	solute carrier family 30 (zinc transporter), member 7 [Source:ZFIN;Acc:ZDB-GENE-030131-5650]	3e-90		1391	1042	1172	378	491	665		1039	886	900	468	572	523
GSONMG00056799001		12.0358	3.88642e-83	2.0013	5.63996e-32				PICK1	ENSG00000100151	protein interacting with PRKCA 1 [Source:HGNC Symbol;Acc:HGNC:9394]	0.0		pick1	ENSDARG00000071152	protein interacting with prkca 1 [Source:ZFIN;Acc:ZDB-GENE-061013-283]	0.0		320	261	432	4143	4851	6420		418	340	350	992	1066	987
GSONMG00044244001		0.3421	5.57143e-83	1.3493	0.0919599				CYP2R1	ENSG00000186104	cytochrome P450, family 2, subfamily R, polypeptide 1 [Source:HGNC Symbol;Acc:HGNC:20580]	1e-109		cyp2r1	ENSDARG00000056587	cytochrome P450, family 2, subfamily R, polypeptide 1 [Source:ZFIN;Acc:ZDB-GENE-110114-1]	1e-121		1661	1256	1291	482	573	763		44	49	59	79	102	104
GSONMG00065192001		3.2563	6.19392e-83	500		yes			IFIT5	ENSG00000152778	interferon-induced protein with tetratricopeptide repeats 5 [Source:HGNC Symbol;Acc:HGNC:13328]	4e-90		si:dkey-26g8.11	ENSDARG00000007467	si:dkey-26g8.11 [Source:ZFIN;Acc:ZDB-GENE-121214-248]	1e-172		477	438	430	1597	1734	2175
GSONMG00006340001		4.1887	6.48773e-83	1.3275	0.00396016				PARP14	ENSG00000173193	poly (ADP-ribose) polymerase family, member 14 [Source:HGNC Symbol;Acc:HGNC:29232]	4e-07		PARP9	ENSDARG00000006848	poly (ADP-ribose) polymerase family, member 9 [Source:HGNC Symbol;Acc:HGNC:24118]	3e-23		257	241	337	1160	1371	1928		182	130	144	251	294	286
GSONMG00079657001		0.2062	1.15001e-82	0.3229	2.11161e-26				KCTD1	ENSG00000134504	potassium channel tetramerization domain containing 1 [Source:HGNC Symbol;Acc:HGNC:18249]	1e-172		kctd1	ENSDARG00000074056	potassium channel tetramerisation domain containing 1 [Source:ZFIN;Acc:ZDB-GENE-040724-194]	1e-163		719	560	654	115	184	206		278	211	202	96	109	101
GSONMG00026920001		5.37	2.75175e-82	2.1551	7.88676e-14				NUP93	ENSG00000102900	nucleoporin 93kDa [Source:HGNC Symbol;Acc:HGNC:28958]	1e-54		nup93	ENSDARG00000003487	nucleoporin 93 [Source:ZFIN;Acc:ZDB-GENE-990415-46]	1e-61		131	85	125	602	761	942		119	92	102	306	310	309
GSONMG00072878001		4.2144	5.84556e-82	2.614	2.54466e-34				VEGFA	ENSG00000112715	vascular endothelial growth factor A [Source:HGNC Symbol;Acc:HGNC:12680]	4e-39		vegfaa	ENSDARG00000045971	vascular endothelial growth factor Aa [Source:ZFIN;Acc:ZDB-GENE-990415-273]	3e-55		253	166	184	884	1043	1248		212	166	164	535	755	665
GSONMG00052099001		4.4953	7.93364e-82	3.0976	1.77885e-44				PALLD	ENSG00000129116	palladin, cytoskeletal associated protein [Source:HGNC Symbol;Acc:HGNC:17068]	8e-35		palld	ENSDARG00000040009	palladin, cytoskeletal associated protein [Source:ZFIN;Acc:ZDB-GENE-041014-252]	3e-08		198	129	158	721	833	1205		187	138	131	548	726	670
GSONMG00079613001		0.3769	8.14812e-82	0.3926	1.3197e-71				TMEM168	ENSG00000146802	transmembrane protein 168 [Source:HGNC Symbol;Acc:HGNC:25826]	1e-131		tmem168b	ENSDARG00000062168	transmembrane protein 168b [Source:ZFIN;Acc:ZDB-GENE-090406-3]	2e-05		1974	1556	1592	621	782	1046		1349	1031	1074	534	725	608
GSONMG00058453001		0.3958	1.45329e-81	0.5663	1.9028e-49				KLHL20	ENSG00000076321	kelch-like family member 20 [Source:HGNC Symbol;Acc:HGNC:25056]	0.0		klhl20	ENSDARG00000038801	kelch-like 20 (Drosophila) [Source:ZFIN;Acc:ZDB-GENE-040426-1935]	0.0		2337	2017	2036	850	1055	1295		2338	1978	1933	1450	1722	1702
GSONMG00038566001		12.9748	1.61179e-81	500															56	19	31	490	538	680
GSONMG00034404001		0.3715	1.75307e-81	0.5982	2.75682e-40				RBSN	ENSG00000131381	rabenosyn, RAB effector [Source:HGNC Symbol;Acc:HGNC:20759]	4e-05		zfyve20	ENSDARG00000078215	zinc finger, FYVE domain containing 20 [Source:ZFIN;Acc:ZDB-GENE-100525-1]	0.0004		2546	1812	2015	800	1013	1150		1923	1592	1674	1287	1573	1417
GSONMG00075285001		14.0234	2.32043e-81	500					UBB	ENSG00000170315	ubiquitin B [Source:HGNC Symbol;Acc:HGNC:12463]	4e-24		isg15	ENSDARG00000086374	ISG15 ubiquitin-like modifier [Source:ZFIN;Acc:ZDB-GENE-021211-1]	7e-29		362	298	467	5979	6056	7673
GSONMG00066821001		0.3302	2.36898e-81	500					IRS1	ENSG00000169047	insulin receptor substrate 1 [Source:HGNC Symbol;Acc:HGNC:6125]	4e-06		CU019646.1	ENSDARG00000036414	Uncharacterized protein [Source:UniProtKB/TrEMBL;Acc:E7F0F4]	1e-141		1751	1393	1711	586	568	871
GSONMG00015410001		0.2004	3.19648e-81	500					CPAMD8	ENSG00000160111	C3 and PZP-like, alpha-2-macroglobulin domain containing 8 [Source:HGNC Symbol;Acc:HGNC:23228]	0.0		CPAMD8	ENSDARG00000056530	C3 and PZP-like, alpha-2-macroglobulin domain containing 8 [Source:HGNC Symbol;Acc:HGNC:23228]	0.0		659	500	666	121	149	192
GSONMG00080690001		2.9181	4.45208e-81	2.5296	3.86489e-66				MYH9	ENSG00000100345	myosin, heavy chain 9, non-muscle [Source:HGNC Symbol;Acc:HGNC:7579]	0.0		myh9a	ENSDARG00000063295	myosin, heavy polypeptide 9a, non-muscle [Source:ZFIN;Acc:ZDB-GENE-030131-5870]	0.0		590	548	551	1657	1882	2749		514	430	427	1344	1837	1609
GSONMG00057170001		7.2065	4.89954e-81	3.1324	1.5658e-78				FTH1	ENSG00000167996	ferritin, heavy polypeptide 1 [Source:HGNC Symbol;Acc:HGNC:3976]	3e-88		zgc:92066	ENSDARG00000031776	zgc:92066 [Source:ZFIN;Acc:ZDB-GENE-040718-72]	1e-107		7395	6668	9322	58032	66893	88758		14676	14547	13334	54447	66445	63900
GSONMG00032876001		2.1948	5.59433e-81	2.975	8.9508e-204				RAP2B	ENSG00000181467	RAP2B, member of RAS oncogene family [Source:HGNC Symbol;Acc:HGNC:9862]	1e-109		rap2b	ENSDARG00000040296	RAP2B, member of RAS oncogene family [Source:ZFIN;Acc:ZDB-GENE-040426-2818]	1e-113		1648	1303	1567	3217	4199	5114		1827	1717	1699	6603	7545	7384
GSONMG00042077001		8.066	6.51985e-81	5.3436	6.25827e-36				GPR156	ENSG00000175697	G protein-coupled receptor 156 [Source:HGNC Symbol;Acc:HGNC:20844]	4e-86		GPR156	ENSDARG00000086215	G protein-coupled receptor 156 [Source:HGNC Symbol;Acc:HGNC:20844]	4e-08		60	48	57	440	539	705		37	37	55	258	364	335
GSONMG00070586001		0.3799	9.32548e-81	0.4832	1.49846e-46				LIG3	ENSG00000005156	ligase III, DNA, ATP-dependent [Source:HGNC Symbol;Acc:HGNC:6600]	2e-81		lig3	ENSDARG00000052553	ligase III, DNA, ATP-dependent [Source:ZFIN;Acc:ZDB-GENE-030131-8453]	1e-108		1544	1211	1362	522	643	810		1071	866	883	555	689	632
GSONMG00063597001		0.3206	1.04918e-80	0.4124	5.5786e-99				CAV2	ENSG00000105971	caveolin 2 [Source:HGNC Symbol;Acc:HGNC:1528]	8e-60		cav2	ENSDARG00000052000	caveolin 2 [Source:ZFIN;Acc:ZDB-GENE-040625-164]	8e-89		1545	1184	1227	379	530	705		2066	1762	1920	958	1168	1145
GSONMG00013744001		0.2903	1.18477e-80	0.8607	0.0102871				RNFT2	ENSG00000135119	ring finger protein, transmembrane 2 [Source:HGNC Symbol;Acc:HGNC:25905]	1e-172		rnft2	ENSDARG00000053019	ring finger protein, transmembrane 2 [Source:ZFIN;Acc:ZDB-GENE-050522-168]	0.0		2167	1537	1455	509	585	791		683	543	611	691	776	707
GSONMG00065448001		0.0704	1.26842e-80	500					DKK1	ENSG00000107984	dickkopf WNT signaling pathway inhibitor 1 [Source:HGNC Symbol;Acc:HGNC:2891]	7e-61		dkk1b	ENSDARG00000045219	dickkopf 1b [Source:ZFIN;Acc:ZDB-GENE-990708-5]	6e-99		495	371	345	16	40	53
GSONMG00013485001		0.3677	1.75492e-80	0.6032	2.71888e-21				STAG2	ENSG00000101972	stromal antigen 2 [Source:HGNC Symbol;Acc:HGNC:11355]	0.0		stag2b	ENSDARG00000053668	stromal antigen 2b [Source:ZFIN;Acc:ZDB-GENE-030131-2785]	0.0		1429	1136	1264	478	553	750		964	722	764	600	739	692
GSONMG00023845001		0.1801	3.41589e-80	500		yes			ARHGEF3	ENSG00000163947	Rho guanine nucleotide exchange factor (GEF) 3 [Source:HGNC Symbol;Acc:HGNC:683]	1e-160		arhgef3	ENSDARG00000013834	Rho guanine nucleotide exchange factor (GEF) 3 [Source:ZFIN;Acc:ZDB-GENE-050208-773]	1e-167		652	562	603	109	108	202
GSONMG00071899001		2.5271	1.94563e-79	2.5236	5.63161e-71				DOPEY1	ENSG00000083097	dopey family member 1 [Source:HGNC Symbol;Acc:HGNC:21194]	0.0		dopey1	ENSDARG00000019962	dopey family member 1 [Source:ZFIN;Acc:ZDB-GENE-050309-65]	0.0		979	784	972	2148	2928	3709		750	637	649	2409	2347	2288
GSONMG00006113001		2.9814	2.35703e-79	1.0057	0.90768				PHC2	ENSG00000134686	polyhomeotic homolog 2 (Drosophila) [Source:HGNC Symbol;Acc:HGNC:3183]	1e-107		phc2b	ENSDARG00000013224	polyhomeotic-like 2b [Source:ZFIN;Acc:ZDB-GENE-040426-1113]	0.0		426	369	443	1250	1497	1921		1611	1258	1289	1807	1976	1955
GSONMG00025764001		2.3943	4.38994e-79	2.8363	9.9598e-121				FNBP1L	ENSG00000137942	formin binding protein 1-like [Source:HGNC Symbol;Acc:HGNC:20851]	0.0		fnbp1l	ENSDARG00000020131	formin binding protein 1-like [Source:ZFIN;Acc:ZDB-GENE-040801-155]	0.0		1120	796	1056	2334	2842	3817		923	835	919	3034	3733	3730
GSONMG00017242001		0.3881	2.05838e-78	0.2949	6.7203e-150				DOCK5	ENSG00000147459	dedicator of cytokinesis 5 [Source:HGNC Symbol;Acc:HGNC:23476]	0.0		dock5	ENSDARG00000001968	dedicator of cytokinesis 5 [Source:ZFIN;Acc:ZDB-GENE-080108-4]	0.0		2911	2288	2688	919	1378	1583		2501	1795	2040	841	896	821
GSONMG00031722001		0.2332	2.51361e-78	0.6555	1.08546e-06				ROBO1	ENSG00000169855	roundabout, axon guidance receptor, homolog 1 (Drosophila) [Source:HGNC Symbol;Acc:HGNC:10249]	1e-109		robo1	ENSDARG00000026784	roundabout homolog 1 [Source:ZFIN;Acc:ZDB-GENE-000209-3]	1e-119		860	662	658	162	195	289		342	291	329	231	359	284
GSONMG00030637001		3.0554	3.09449e-78	0.7066	9.28715e-05				UBE3B	ENSG00000151148	ubiquitin protein ligase E3B [Source:HGNC Symbol;Acc:HGNC:13478]	0.0		ube3b	ENSDARG00000061960	ubiquitin protein ligase E3B [Source:ZFIN;Acc:ZDB-GENE-060526-231]	0.0		417	372	405	1164	1457	2037		327	242	256	240	321	241
GSONMG00035684001		5.2615	4.37715e-78	2.8582	8.05408e-13				GPD1	ENSG00000167588	glycerol-3-phosphate dehydrogenase 1 (soluble) [Source:HGNC Symbol;Acc:HGNC:4455]	0.0		gpd1a	ENSDARG00000043701	glycerol-3-phosphate dehydrogenase 1a [Source:ZFIN;Acc:ZDB-GENE-050417-209]	0.0		117	101	131	663	711	936		44	44	40	163	177	164
GSONMG00064917001		0.3921	7.83606e-78	0.4633	1.26172e-79				ENTPD4	ENSG00000197217	ectonucleoside triphosphate diphosphohydrolase 4 [Source:HGNC Symbol;Acc:HGNC:14573]	0.0		entpd4	ENSDARG00000038422	ectonucleoside triphosphate diphosphohydrolase 4 [Source:ZFIN;Acc:ZDB-GENE-040718-116]	0.0		2159	1667	1718	739	837	1174		2031	1777	1729	1102	1260	1172
GSONMG00057418001		0.1504	1.85606e-77	0.365	1.54775e-20				SUPT6H	ENSG00000109111	suppressor of Ty 6 homolog (S. cerevisiae) [Source:HGNC Symbol;Acc:HGNC:11470]	6e-16		supt6h	ENSDARG00000006524	suppressor of Ty 6 homolog [Source:ZFIN;Acc:ZDB-GENE-030131-7949]	6e-16		580	443	430	63	90	125		399	239	293	163	181	119
GSONMG00076496001		3.0451	1.87203e-77	2.5747	5.31974e-26				FYN	ENSG00000010810	FYN proto-oncogene, Src family tyrosine kinase [Source:HGNC Symbol;Acc:HGNC:4037]	0.0		fynb	ENSDARG00000025319	FYN oncogene related to SRC, FGR, YES b [Source:ZFIN;Acc:ZDB-GENE-050706-89]	0.0		379	305	369	1099	1257	1696		150	102	120	399	473	443
GSONMG00009292001		2.9931	1.95597e-77	2.0682	1.30216e-32				TRIM16	ENSG00000221926	tripartite motif containing 16 [Source:HGNC Symbol;Acc:HGNC:17241]	1e-41		ftr23	ENSDARG00000067985	finTRIM family, member 23 [Source:ZFIN;Acc:ZDB-GENE-070912-322]	1e-99		903	812	1079	2944	3184	4471		420	315	346	884	1075	1116
GSONMG00065467001		8.5793	2.92791e-77	500		yes			IFIT5	ENSG00000152778	interferon-induced protein with tetratricopeptide repeats 5 [Source:HGNC Symbol;Acc:HGNC:13328]	5e-82		si:dkey-26g8.12	ENSDARG00000008098	si:dkey-26g8.12 [Source:ZFIN;Acc:ZDB-GENE-121214-233]	1e-175		55	36	57	424	513	664
GSONMG00043864001		2.8856	3.66163e-77	1.2321	0.126284				AKR1B1	ENSG00000085662	aldo-keto reductase family 1, member B1 (aldose reductase) [Source:HGNC Symbol;Acc:HGNC:381]	1e-154		akr1b1	ENSDARG00000006215	aldo-keto reductase family 1, member B1 (aldose reductase) [Source:ZFIN;Acc:ZDB-GENE-040625-7]	1e-173		596	452	527	1383	1979	2403		89	82	90	140	145	158
GSONMG00073063001		0.2983	3.67751e-77	0.4342	7.41064e-30				FYCO1	ENSG00000163820	FYVE and coiled-coil domain containing 1 [Source:HGNC Symbol;Acc:HGNC:14673]	1e-160		fyco1a	ENSDARG00000056689	FYVE and coiled-coil domain containing 1a [Source:ZFIN;Acc:ZDB-GENE-110411-276]	0.0		1093	909	1097	275	392	512		555	541	595	337	346	331
GSONMG00039905001		0.3717	6.57824e-77	0.9281	0.675053				EDNRA	ENSG00000151617	endothelin receptor type A [Source:HGNC Symbol;Acc:HGNC:3179]	1e-173		ednraa	ENSDARG00000011876	endothelin receptor type Aa [Source:ZFIN;Acc:ZDB-GENE-010906-2]	0.0		1989	1659	1727	739	765	1008		90	60	95	118	91	101
GSONMG00066102001		0.3468	6.60145e-77	0.3568	2.78354e-73				COG4	ENSG00000103051	component of oligomeric golgi complex 4 [Source:HGNC Symbol;Acc:HGNC:18620]	0.0		cog4	ENSDARG00000054264	component of oligomeric golgi complex 4 [Source:ZFIN;Acc:ZDB-GENE-060312-33]	0.0		1393	1030	1159	385	522	666		955	880	924	416	491	453
GSONMG00043498001		4.5597	9.32976e-77	4.4552	2.48338e-93				LRRC49	ENSG00000137821	leucine rich repeat containing 49 [Source:HGNC Symbol;Acc:HGNC:25965]	1e-59		ppp1r7	ENSDARG00000009740	protein phosphatase 1, regulatory (inhibitor) subunit 7 [Source:ZFIN;Acc:ZDB-GENE-051113-288]	6e-11		146	121	148	658	762	963		160	131	144	800	952	917
GSONMG00020708001		4.1813	1.08185e-76	1.7909	3.21836e-13				ITM2C	ENSG00000135916	integral membrane protein 2C [Source:HGNC Symbol;Acc:HGNC:6175]	1e-104		itm2cb	ENSDARG00000039650	integral membrane protein 2Cb [Source:ZFIN;Acc:ZDB-GENE-030131-7806]	1e-134		212	141	197	822	905	1149		206	172	189	445	493	459
GSONMG00017521001		7.7983	1.63614e-76	5.4607	1.79713e-42				FOSL1	ENSG00000175592	FOS-like antigen 1 [Source:HGNC Symbol;Acc:HGNC:13718]	6e-43		fosl1a	ENSDARG00000015355	FOS-like antigen 1a [Source:ZFIN;Acc:ZDB-GENE-061207-7]	1e-75		66	44	65	492	511	711		56	38	40	289	379	339
GSONMG00034820001		0.2092	2.69097e-76	0.2458	1.30088e-35				FAM98B	ENSG00000171262	family with sequence similarity 98, member B [Source:HGNC Symbol;Acc:HGNC:26773]	6e-23		FAM98C	ENSDARG00000057245	family with sequence similarity 98, member C [Source:HGNC Symbol;Acc:HGNC:27119]	5e-99		623	480	533	121	129	182		328	227	254	68	90	115
GSONMG00079061001		0.4394	3.7775e-76	0.3154	6.0928e-153				P4HA3	ENSG00000149380	prolyl 4-hydroxylase, alpha polypeptide III [Source:HGNC Symbol;Acc:HGNC:30135]	0.0		p4ha3	ENSDARG00000034058	prolyl 4-hydroxylase, alpha polypeptide III [Source:ZFIN;Acc:ZDB-GENE-041010-4]	0.0		2362	1754	1988	882	1106	1395		1918	1564	1642	698	819	707
GSONMG00047695001		7.0381	7.67241e-76	500					NAV2	ENSG00000166833	neuron navigator 2 [Source:HGNC Symbol;Acc:HGNC:15997]	1e-87		NAV2 (2 of 2)	ENSDARG00000073688	neuron navigator 2 [Source:HGNC Symbol;Acc:HGNC:15997]	4e-96		76	46	84	481	581	766
GSONMG00012174001		4.7407	7.75988e-76	4.2872	1.62095e-32				KISS1R	ENSG00000116014	KISS1 receptor [Source:HGNC Symbol;Acc:HGNC:4510]	4e-67		kiss1ra	ENSDARG00000002728	KISS1 receptor a [Source:ZFIN;Acc:ZDB-GENE-070912-521]	1e-162		133	106	133	583	729	916		54	80	75	317	489	448
GSONMG00030343001		0.3324	1.08152e-75	0.5107	1.77759e-33				ALS2	ENSG00000003393	amyotrophic lateral sclerosis 2 (juvenile) [Source:HGNC Symbol;Acc:HGNC:443]	0.0		als2b	ENSDARG00000076924	amyotrophic lateral sclerosis 2b (juvenile) [Source:ZFIN;Acc:ZDB-GENE-080929-1]	0.0		1362	977	1290	378	489	661		880	741	762	508	642	528
GSONMG00017209001		0.3207	1.58193e-75	500					PRRX1	ENSG00000116132	paired related homeobox 1 [Source:HGNC Symbol;Acc:HGNC:9142]	7e-14		prrx1b	ENSDARG00000042027	paired related homeobox 1b [Source:ZFIN;Acc:ZDB-GENE-030131-9033]	7e-21		1109	908	935	330	372	494
GSONMG00071988001		2.0917	1.99141e-75	3.916	0				GLCCI1	ENSG00000106415	glucocorticoid induced transcript 1 [Source:HGNC Symbol;Acc:HGNC:18713]	1e-125		glcci1	ENSDARG00000008503	glucocorticoid induced transcript 1 [Source:ZFIN;Acc:ZDB-GENE-031010-41]	1e-119		1518	1136	1368	2740	3390	4521		1177	909	948	4859	5814	5665
GSONMG00080352001		0.3051	2.1519e-75	0.5154	1.64872e-17				NRM	ENSG00000234809	nurim (nuclear envelope membrane protein) [Source:HGNC Symbol;Acc:HGNC:8003]	1e-61		nrm	ENSDARG00000063690	nurim (nuclear envelope membrane protein [Source:ZFIN;Acc:ZDB-GENE-060503-445]	1e-112		1006	738	863	251	323	433		403	393	382	251	288	300
GSONMG00076275001		0.4458	2.29439e-75	0.3977	2.61112e-65				CTCF	ENSG00000102974	CCCTC-binding factor (zinc finger protein) [Source:HGNC Symbol;Acc:HGNC:13723]	8e-08		ctcf	ENSDARG00000056621	CCCTC-binding factor (zinc finger protein) [Source:ZFIN;Acc:ZDB-GENE-040624-5]	0.0		4010	3107	3212	1614	1753	2441		1644	1317	1280	688	935	701
GSONMG00057375001		2.2136	2.50185e-75	2.5392	2.70292e-73				SORL1	ENSG00000137642	sortilin-related receptor, L(DLR class) A repeats containing [Source:HGNC Symbol;Acc:HGNC:11185]	1e-09		sorl1	ENSDARG00000013892	sortilin-related receptor, L(DLR class) A repeats containing [Source:ZFIN;Acc:ZDB-GENE-050208-22]	0.0		1843	1289	1705	3652	4173	5651		670	640	600	2168	2448	2072
GSONMG00002353001		4.8461	2.70059e-75	2.4698	3.09214e-10				POLR2A	ENSG00000181222	polymerase (RNA) II (DNA directed) polypeptide A, 220kDa [Source:HGNC Symbol;Acc:HGNC:9187]	6e-72		polr2a	ENSDARG00000076177	polymerase (RNA) II (DNA directed) polypeptide A [Source:ZFIN;Acc:ZDB-GENE-041008-78]	9e-76		129	105	149	614	732	1009		53	40	54	163	178	158
GSONMG00019541001		0.3133	5.83873e-75	0.521	1.68656e-50				CYP1A1	ENSG00000140465	cytochrome P450, family 1, subfamily A, polypeptide 1 [Source:HGNC Symbol;Acc:HGNC:2595]	1e-140		cyp1a	ENSDARG00000026039	cytochrome P450, family 1, subfamily A [Source:ZFIN;Acc:ZDB-GENE-011219-1]	0.0		1926	1438	1382	454	646	782		1919	1615	1799	1139	1465	1233
GSONMG00004150001		7.9041	9.65246e-75	3.749	1.32161e-83				FTH1	ENSG00000167996	ferritin, heavy polypeptide 1 [Source:HGNC Symbol;Acc:HGNC:3976]	2e-92		zgc:92066	ENSDARG00000031776	zgc:92066 [Source:ZFIN;Acc:ZDB-GENE-040718-72]	1e-108		20177	19317	26567	173868	211673	280459		33894	34352	30633	151696	185985	176557
GSONMG00018962001		9.355	1.01354e-74	4.961	3.89469e-37				HMHA1	ENSG00000180448	histocompatibility (minor) HA-1 [Source:HGNC Symbol;Acc:HGNC:17102]	0.0		hmha1	ENSDARG00000062049	histocompatibility (minor) HA-1 [Source:ZFIN;Acc:ZDB-GENE-071213-2]	0.0		47	31	49	385	479	640		52	40	42	284	311	318
GSONMG00080688001		2.9201	1.16865e-74	3.7085	6.17599e-79				PNPLA6	ENSG00000032444	patatin-like phospholipase domain containing 6 [Source:HGNC Symbol;Acc:HGNC:16268]	1e-153		pnpla6	ENSDARG00000010773	patatin-like phospholipase domain containing 6 [Source:ZFIN;Acc:ZDB-GENE-050107-4]	4e-05		462	445	455	1331	1580	2153		238	158	171	867	1059	960
GSONMG00066186001		0.1534	1.18472e-74	0.122	3.84808e-74				NLRC3	ENSG00000167984	NLR family, CARD domain containing 3 [Source:HGNC Symbol;Acc:HGNC:29889]	4e-08			ENSDARG00000091620		8e-27		484	372	440	76	81	92		409	285	320	66	56	47
GSONMG00071165001		2.5848	2.18198e-74	2.3314	3.18424e-63				NUP43	ENSG00000120253	nucleoporin 43kDa [Source:HGNC Symbol;Acc:HGNC:21182]	0.0		nup43	ENSDARG00000043884	nucleoporin 43 [Source:ZFIN;Acc:ZDB-GENE-040426-2533]	0.0		799	703	667	1918	2287	2880		757	711	686	1962	2456	2527
GSONMG00031724001		0.2844	2.36309e-74	0.5971	3.06399e-10				ROBO1	ENSG00000169855	roundabout, axon guidance receptor, homolog 1 (Drosophila) [Source:HGNC Symbol;Acc:HGNC:10249]	4e-18		robo1	ENSDARG00000026784	roundabout homolog 1 [Source:ZFIN;Acc:ZDB-GENE-000209-3]	4e-40		978	785	843	215	310	421		522	399	487	307	498	359
GSONMG00064777001		0.3208	2.41549e-74	0.3918	1.94529e-33				SCARF2	ENSG00000244486	scavenger receptor class F, member 2 [Source:HGNC Symbol;Acc:HGNC:19869]	0.0001		SCARF2	ENSDARG00000079757	scavenger receptor class F, member 2 [Source:HGNC Symbol;Acc:HGNC:19869]	1e-129		1031	779	943	293	343	482		439	398	388	209	244	209
GSONMG00048301001		0.2792	5.45805e-74	0.5259	6.81979e-22				RBM12	ENSG00000244462	RNA binding motif protein 12 [Source:HGNC Symbol;Acc:HGNC:9898]	5e-35		RBM12B	ENSDARG00000079717	RNA binding motif protein 12B [Source:HGNC Symbol;Acc:HGNC:32310]	4e-06		922	768	758	237	261	368		579	466	462	348	394	347
GSONMG00049716001		0.3085	8.09823e-74	500					ARHGAP6	ENSG00000047648	Rho GTPase activating protein 6 [Source:HGNC Symbol;Acc:HGNC:676]	1e-07			ENSDARG00000059672		5e-24		948	800	920	273	348	420
GSONMG00041333001		0.2448	2.29983e-73	0.8595	0.599394				AHR	ENSG00000106546	aryl hydrocarbon receptor [Source:HGNC Symbol;Acc:HGNC:348]	3e-64		ahr1b	ENSDARG00000023537	aryl hydrocarbon receptor 1b [Source:ZFIN;Acc:ZDB-GENE-050922-1]	1e-159		923	789	854	175	245	390		32	27	18	25	32	34
GSONMG00032162001		0.4607	2.72021e-73	0.3635	6.6635e-203				CKAP2	ENSG00000136108	cytoskeleton associated protein 2 [Source:HGNC Symbol;Acc:HGNC:1990]	7e-05		CKAP2	ENSDARG00000086112	cytoskeleton associated protein 2 [Source:HGNC Symbol;Acc:HGNC:1990]	1e-124		3818	3045	3072	1501	1837	2466		4344	3548	3522	1702	2068	1940
GSONMG00071644001		4.28	4.2158e-73	2.269	1.22156e-28	yes			SCARB2	ENSG00000138760	scavenger receptor class B, member 2 [Source:HGNC Symbol;Acc:HGNC:1665]	1e-49		scarb2	ENSDARG00000086099	scavenger receptor class B, member 2 [Source:ZFIN;Acc:ZDB-GENE-020419-29]	1e-105		197	132	220	772	958	1233		259	202	189	573	752	706
GSONMG00014724001		0.3876	4.50819e-73	1.0872	0.0920244				FILIP1	ENSG00000118407	filamin A interacting protein 1 [Source:HGNC Symbol;Acc:HGNC:21015]	0.0		filip1b	ENSDARG00000079634	filamin A interacting protein 1b [Source:ZFIN;Acc:ZDB-GENE-030131-1935]	0.0		1549	1297	1391	572	669	830		1270	1035	987	1460	1702	1759
GSONMG00008259001		0.3778	5.49254e-73	0.5302	8.59439e-50				DDX47	ENSG00000213782	DEAD (Asp-Glu-Ala-Asp) box polypeptide 47 [Source:HGNC Symbol;Acc:HGNC:18682]	0.0		ddx49	ENSDARG00000012899	DEAD (Asp-Glu-Ala-Asp) box polypeptide 49 [Source:ZFIN;Acc:ZDB-GENE-031030-3]	1e-123		2029	1511	1538	616	789	1021		1788	1616	1693	1131	1367	1235
GSONMG00002969001		2.1987	5.57082e-73	2.6302	1.2873e-110				SELO	ENSG00000073169	selenoprotein O [Source:EntrezGene;Acc:83642]	0.0		selo	ENSDARG00000041951	selenoprotein O [Source:ZFIN;Acc:ZDB-GENE-030131-4485]	0.0		1520	1032	1292	2793	3408	4440		1212	1082	946	3551	4054	4128
GSONMG00074907001		0.3494	6.8201e-73	0.2982	1.51405e-50				MLXIP	ENSG00000281178	MLX interacting protein [Source:HGNC Symbol;Acc:HGNC:17055]	3e-88		mlxip	ENSDARG00000059474	MLX interacting protein [Source:ZFIN;Acc:ZDB-GENE-060526-8]	0.0		1164	887	1054	346	450	577		836	613	592	197	330	312
GSONMG00038686001		0.2032	8.89943e-73	0.259	3.81028e-84				CCNB3	ENSG00000147082	cyclin B3 [Source:HGNC Symbol;Acc:HGNC:18709]	3e-57		ccnb3	ENSDARG00000034855	cyclin B3 [Source:ZFIN;Acc:ZDB-GENE-060929-684]	1e-117		696	616	545	122	161	196		720	586	585	221	244	208
GSONMG00029979001		0.261	1.00079e-72	0.4695	5.8878e-15				DDIT4L	ENSG00000145358	DNA-damage-inducible transcript 4-like [Source:HGNC Symbol;Acc:HGNC:30555]	1e-75		ddit4	ENSDARG00000037618	DNA-damage-inducible transcript 4 [Source:ZFIN;Acc:ZDB-GENE-031002-35]	2e-30		807	659	651	182	224	294		359	297	229	173	215	183
GSONMG00043901001		0.3488	1.05103e-72	0.6487	9.24202e-12				PRUNE2	ENSG00000106772	prune homolog 2 (Drosophila) [Source:HGNC Symbol;Acc:HGNC:25209]	1e-133		prune2	ENSDARG00000059423	prune homolog 2 (Drosophila) [Source:ZFIN;Acc:ZDB-GENE-050309-222]	1e-166		1484	1194	1305	524	526	693		630	552	542	474	595	474
GSONMG00058633001		4.1244	1.24193e-72	3.2249	6.06805e-29				AFG3L2	ENSG00000141385	AFG3-like AAA ATPase 2 [Source:HGNC Symbol;Acc:HGNC:315]	0.0		si:ch1073-174d20.2	ENSDARG00000079651	si:ch1073-174d20.2 [Source:ZFIN;Acc:ZDB-GENE-121214-51]	0.0		197	144	198	701	973	1131		92	75	111	388	405	441
GSONMG00057316001		0.4525	1.25561e-72	0.3993	6.50896e-54				SMO	ENSG00000128602	smoothened, frizzled class receptor [Source:HGNC Symbol;Acc:HGNC:11119]	1e-177		smo	ENSDARG00000002952	smoothened homolog (Drosophila) [Source:ZFIN;Acc:ZDB-GENE-980526-89]	0.0		2552	2149	2275	1061	1308	1622		1156	850	833	489	517	545
GSONMG00069363001		0.2825	1.60875e-72	0.2756	2.0004e-78				VPS51	ENSG00000149823	vacuolar protein sorting 51 homolog (S. cerevisiae) [Source:HGNC Symbol;Acc:HGNC:1172]	0.0		vps51	ENSDARG00000062016	vacuolar protein sorting 51 homolog (S. cerevisiae) [Source:ZFIN;Acc:ZDB-GENE-030131-6008]	0.0		905	708	744	228	246	370		689	578	625	201	278	241
GSONMG00019092001		0.3473	1.76136e-72	0.5633	7.41012e-25				MGEA5	ENSG00000198408	meningioma expressed antigen 5 (hyaluronidase) [Source:HGNC Symbol;Acc:HGNC:7056]	0.0		mgea5	ENSDARG00000074686	meningioma expressed antigen 5 (hyaluronidase) [Source:ZFIN;Acc:ZDB-GENE-030131-3208]	0.0		1338	1047	1341	421	554	658		1020	737	782	607	730	625
GSONMG00049597001		0.3554	4.96377e-72	0.656	4.78702e-14				SMARCE1	ENSG00000073584	SWI/SNF related, matrix associated, actin dependent regulator of chromatin, subfamily e, member 1 [Source:HGNC Symbol;Acc:HGNC:11109]	1e-163		smarce1	ENSDARG00000016871	SWI/SNF related, matrix associated, actin dependent regulator of chromatin, subfamily e, member 1 [Source:ZFIN;Acc:ZDB-GENE-030131-967]	1e-140		2206	1603	1587	664	763	981		789	619	655	586	678	596
GSONMG00035038001		0.3783	5.97226e-72	0.6946	1.85059e-11				BLOC1S5	ENSG00000188428	biogenesis of lysosomal organelles complex-1, subunit 5, muted [Source:HGNC Symbol;Acc:HGNC:18561]	1e-48		bloc1s5	ENSDARG00000058622	biogenesis of lysosomal organelles complex-1, subunit 5, muted [Source:ZFIN;Acc:ZDB-GENE-030131-3502]	4e-79		1480	1099	1233	468	566	793		848	670	691	669	763	676
GSONMG00065530001		0.0258	7.77887e-72	500					RASSF10	ENSG00000189431	Ras association (RalGDS/AF-6) domain family (N-terminal) member 10 [Source:HGNC Symbol;Acc:HGNC:33984]	1e-164		rassf10a	ENSDARG00000077424	Ras association (RalGDS/AF-6) domain family (N-terminal) member 10a [Source:ZFIN;Acc:ZDB-GENE-091013-4]	0.0		444	321	280	9	9	16
GSONMG00053631001		0.2605	1.29694e-71	0.9056	0.629312				CAPRIN2	ENSG00000110888	caprin family member 2 [Source:HGNC Symbol;Acc:HGNC:21259]	9e-09		caprin2	ENSDARG00000020749	caprin family member 2 [Source:ZFIN;Acc:ZDB-GENE-040812-2]	0.0		1041	813	898	206	267	449		65	36	55	59	63	71
GSONMG00071903001		2.8177	1.57805e-71	0.9692	0.667615				TPBG	ENSG00000146242	trophoblast glycoprotein [Source:HGNC Symbol;Acc:HGNC:12004]	2e-83		tpbgb	ENSDARG00000037186	trophoblast glycoprotein b [Source:ZFIN;Acc:ZDB-GENE-091218-2]	1e-114		443	338	385	1129	1328	1677		477	405	444	526	672	576
GSONMG00075293001		0.3784	2.3723e-71	0.412	1.38559e-36				THOC5	ENSG00000100296	THO complex 5 [Source:HGNC Symbol;Acc:HGNC:19074]	1e-165		thoc5	ENSDARG00000038290	THO complex 5 [Source:ZFIN;Acc:ZDB-GENE-030131-3789]	0.0		1706	1417	1446	535	701	970		563	546	519	275	349	304
GSONMG00080028001		0.3752	3.77303e-71	0.2135	3.2432e-125				ANO10	ENSG00000160746	anoctamin 10 [Source:HGNC Symbol;Acc:HGNC:25519]	2e-31		ano10b	ENSDARG00000018159	anoctamin 10b [Source:ZFIN;Acc:ZDB-GENE-061013-169]	4e-97		1567	1254	1445	588	635	784		1003	751	807	237	287	227
GSONMG00023296001		0.198	4.46895e-71	0.7382	0.0248011				DDA1	ENSG00000130311	DET1 and DDB1 associated 1 [Source:HGNC Symbol;Acc:HGNC:28360]	1e-56		dda1	ENSDARG00000076074	DET1 and DDB1 associated 1 [Source:ZFIN;Acc:ZDB-GENE-040426-2137]	6e-67		804	617	593	164	145	188		131	101	106	106	104	132
GSONMG00060668001		4.1681	5.3305e-71	1.2964	0.0145105				SLC25A34	ENSG00000162461	solute carrier family 25, member 34 [Source:HGNC Symbol;Acc:HGNC:27653]	1e-123		slc25a35	ENSDARG00000014802	solute carrier family 25, member 35 [Source:ZFIN;Acc:ZDB-GENE-060526-142]	1e-115		184	135	209	737	857	1191		196	123	129	247	290	257
GSONMG00054302001		0.0992	5.94337e-71	500					SLC43A2	ENSG00000167703	solute carrier family 43 (amino acid system L transporter), member 2 [Source:HGNC Symbol;Acc:HGNC:23087]	1e-172		slc43a2b	ENSDARG00000061120	solute carrier family 43, member 2b [Source:ZFIN;Acc:ZDB-GENE-041212-6]	0.0		370	288	323	39	39	44
GSONMG00065612001		0.3212	6.20219e-71	0.3815	7.19235e-33				FOXP1	ENSG00000114861	forkhead box P1 [Source:HGNC Symbol;Acc:HGNC:3823]	0.0		foxp1b	ENSDARG00000014181	forkhead box P1b [Source:ZFIN;Acc:ZDB-GENE-041203-1]	0.0		1123	884	1128	338	434	495		674	599	621	290	440	272
GSONMG00016197001		0.3241	6.46545e-71	0.321	1.1973e-132				STK38	ENSG00000112079	serine/threonine kinase 38 [Source:HGNC Symbol;Acc:HGNC:17847]	1e-157		stk38b	ENSDARG00000018516	serine/threonine kinase 38b [Source:ZFIN;Acc:ZDB-GENE-081031-2]	1e-160		1070	887	896	315	358	499		1809	1388	1573	644	788	674
GSONMG00027237001		2.0527	7.79482e-71	2.5447	1.4e-145				PDLIM2	ENSG00000120913	PDZ and LIM domain 2 (mystique) [Source:HGNC Symbol;Acc:HGNC:13992]	2e-44		pdlim2	ENSDARG00000069956	PDZ and LIM domain 2 (mystique) [Source:ZFIN;Acc:ZDB-GENE-070308-4]	1e-116		1710	1307	1485	3232	3608	4789		2563	2227	2088	7029	8506	8597
GSONMG00079646001		0.5567	7.8878e-71	0.3451	1.4844e-195				DSG4	ENSG00000175065	desmoglein 4 [Source:HGNC Symbol;Acc:HGNC:21307]	1e-105		dsg2l	ENSDARG00000076426	desmoglein 2 like [Source:ZFIN;Acc:ZDB-GENE-120229-2]	1e-175		6375	5183	5910	3224	3974	5111		6205	5212	5815	2400	3133	2685
GSONMG00064648001		6.2322	8.04113e-71	500		yes			MX2	ENSG00000183486	MX dynamin-like GTPase 2 [Source:HGNC Symbol;Acc:HGNC:7533]	7e-20		mxa	ENSDARG00000021688	myxovirus (influenza) resistance A [Source:ZFIN;Acc:ZDB-GENE-030721-5]	3e-50		89	96	82	632	661	791
GSONMG00079792001		2.6244	1.02651e-70	4.3665	5.7324e-166				PDE7A	ENSG00000205268	phosphodiesterase 7A [Source:HGNC Symbol;Acc:HGNC:8791]	1e-113		pde7a	ENSDARG00000045305	phosphodiesterase 7A [Source:ZFIN;Acc:ZDB-GENE-031222-10]	1e-117		547	421	519	1258	1570	2124		432	305	321	1991	2332	2015
[truncated: 2,970 more rows]
