# Supplementary material for: Genetic and transcriptomic analyses provide new insights on the early antiviral response to VHSV in resistant and susceptible rainbow trout
Source: BMC Genomics. 2018 Jun 19;19:482. doi: 10.1186/s12864-018-4860-1 (PMC6009034; doi:10.1186/s12864-018-4860-1)
Supplement: Supplementary file 4 — List of rainbow trout genes significantly induced after incubation with inactivated VHSV (adj. p < 0.01, FC > 2,5 or < 0.4), having human putative homolog(s) registered in the Interferome database (Section type I IFN) [http://interferome.org/interferome/home.jspx]. (XLSX 208 kb) [file 12864_2018_4860_MOESM4_ESM.xlsx]

## Sheet: Feuil1
Additional File 4: Repertoire of rainbow trout genes induced by the attenuated virus with human putative homologs registred in the Interferome database (Section type I IFN).
Legend:		7.8487	FC, significant induction			#N/A	genes not detected in the corresponding cells
		0.3749	FC, significant repression				genes detected but not significantly modulated in the corresponding cells
		Differential expression in B57 and A22 cells						Annotation: human homologs (best blast hits)
Gene ID (Rainbow trout)		FC B57	adj P B57	FC A22	adj P A22	Orthologous to a gene from the Interferome database		Gene symbol
GSONMG00067823001		146.597	1.23459e-08	500	#N/A	#N/A		SVOP
GSONMG00007378001		122.377	1.75996e-07	500	#N/A	#N/A		SLC51A
GSONMG00058474001		120.173	1.96065e-07	500	#N/A	#N/A		ALPK2
GSONMG00026921001		114.648	2.99555e-19	500	#N/A	YES		SLC12A3
GSONMG00012495001		60.3022	1.34029e-07	500	#N/A	#N/A		STOX1
GSONMG00002194001		53.7654	7.09842e-13	500	#N/A	#N/A		SPX
GSONMG00064736001		49.7137	1.40458e-23	500	#N/A	YES		ENDOD1
GSONMG00030828001		42.0755	2.67113e-16	500	#N/A	#N/A		IPO13
GSONMG00030322001		38.2425	7.20115e-06	500	#N/A	#N/A		TANC1
GSONMG00067730001		37.5691	3.7903e-08	500	#N/A	#N/A		SLC4A3
GSONMG00049889001		37.0108	5.06147e-26	500	#N/A	YES		SAMD9L
GSONMG00006004001		36.957	8.72459e-06	500	#N/A	YES		IL16
GSONMG00030824001		36.854	1.49401e-12	2.2311	2.35397e-13	#N/A		LRRC52
GSONMG00049890001		33.1102	8.39797e-16	500	#N/A	YES		SAMD9L
GSONMG00067056001		32.5992	1.87585e-07	500	#N/A	YES		SLC30A1
GSONMG00067716001		32.5029	2.08359e-05	500	#N/A	#N/A		FAM171B
GSONMG00025218001		31.1307	4.03469e-07	500	#N/A	YES		APBB2
GSONMG00080902001		29.6766	2.35505e-30	25.7195	4.00756e-14	#N/A		HSP90AA1
GSONMG00011799001		27.6244	1.82834e-10	500	#N/A	YES		PRDM1
GSONMG00056802001		26.0608	1.8619e-30	500	#N/A	#N/A		LGALS1
GSONMG00077114001		25.8569	1.5397e-33	3.0409	1.69357e-10	#N/A		HMCN1
GSONMG00036212001		25.5864	4.15922e-08	500	#N/A	YES		SLC22A5
GSONMG00056511001		24.8542	1.08158e-17	500	#N/A	#N/A		HTR3A
GSONMG00082395001		23.7634	5.68937e-27	500	#N/A	#N/A		DRD2
GSONMG00009642001		22.534	6.91202e-09	500	#N/A	YES		HEY1
GSONMG00066867001		22.1483	8.89773e-09	28.7546	2.75755e-19	#N/A		C4orf45
GSONMG00008602001		22.13	2.46284e-16	2.4341	9.76824e-05	YES		SBK1
GSONMG00003837001		21.7993	1.37839e-11	13.5153	2.04805e-12	#N/A
GSONMG00079627001		20.53	3.75643e-49	24.2209	2.74517e-15	#N/A		AKR1B1
GSONMG00052006001		20.4813	2.22976e-16	500	#N/A	YES		SV2A
GSONMG00041804001		20.0146	4.83661e-27	500	#N/A	#N/A		CXCL6
GSONMG00031279001		19.6635	8.44614e-08	500	#N/A	#N/A		PAQR5
GSONMG00071052001		19.3808	1.35912e-06	500	#N/A	#N/A		ASCL1
GSONMG00069542001		18.8922	2.73163e-10	3.4654	1.58998e-05	#N/A		DUSP10
GSONMG00003838001		18.8806	8.82181e-09	21.3847	1.12386e-57	#N/A
GSONMG00017265001		18.8731	9.58175e-12	27.1149	3.60606e-26	#N/A		CYR61
GSONMG00066540001		18.8405	9.95834e-08	500	#N/A	#N/A		ANKH
GSONMG00011830001		18.3756	3.97452e-06	500	#N/A	YES		CORO2A
GSONMG00030334001		18.2334	6.49986e-09	500	#N/A	YES		ITGB6
GSONMG00004918001		18.2275	8.30043e-14	500	#N/A	#N/A		CXCL6
GSONMG00007162001		18.0944	2.20939e-07	500	#N/A	#N/A		PTPDC1
GSONMG00029524001		17.8181	6.12276e-47	9.693	9.22438e-21	#N/A		PRODH
GSONMG00046151001		17.7085	5.04279e-06	500	#N/A	#N/A		DRD2
GSONMG00055238001		17.6231	1.56818e-26	500	#N/A	YES		PARP12
GSONMG00048578001		17.3775	5.43519e-08	500	#N/A	#N/A
GSONMG00062807001		17.1574	6.47002e-06	500	#N/A	#N/A		ARHGAP11A
GSONMG00029941001		17.115	7.66013e-41	4.444	3.07397e-46	#N/A		DTX4
GSONMG00027092001		17.0878	6.12385e-51	500	#N/A	#N/A
GSONMG00056507001		16.9674	5.46677e-87	4.0818	3.69153e-05	#N/A		RTP3
GSONMG00074676001		16.543	1.38289e-42	7.6305	6.89533e-09	#N/A		RND2
GSONMG00020833001		16.49	5.61982e-27	500	#N/A	#N/A		MPV17L
GSONMG00004358001		16.2078	6.3683e-16	4.2023	8.22624e-10	#N/A		GPR135
GSONMG00050739001		16.0147	7.38103e-05	500	#N/A	#N/A		APBA2
GSONMG00067804001		15.8266	5.79328e-10	12.2744	2.00176e-20	#N/A		NEFH
GSONMG00039948001		15.5825	4.79913e-11	14.9239	0.000174395	#N/A
GSONMG00051746001		15.5809	3.56461e-23	6.059	8.12234e-18	YES		RGL2
GSONMG00061394001		15.5771	1.90348e-55	7.5785	0.00148088	#N/A		MSLN
GSONMG00014841001		15.3928	1.72217e-06	500	#N/A	YES		CCL19
GSONMG00034790001		15.316	2.49059e-06	500	#N/A	YES		FOXJ1
GSONMG00032631001		15.0978	2.9542e-103	7.8253	4.62749e-42	YES		FOS
GSONMG00006906001		15.0869	1.6108e-12	7.7327	1.21317e-09	#N/A		SLC10A4
GSONMG00047055001		15.0866	4.50065e-05	500	#N/A	#N/A		PCLO
GSONMG00044194001		14.3874	2.46731e-38	8.5737	9.34059e-31	YES		ASB14
GSONMG00080766001		14.2799	4.36575e-09	500	#N/A	#N/A		F2
GSONMG00054307001		14.2772	7.2958e-10	500	#N/A	YES		CDC25B
GSONMG00023386001		14.134	3.87738e-06	500	#N/A	#N/A		ZNF541
GSONMG00080437001		14.0989	5.33224e-17	500	#N/A	#N/A		LINGO2
GSONMG00075285001		14.0234	2.32043e-81	500	#N/A	#N/A		UBB
GSONMG00006725001		13.9313	3.33767e-12	500	#N/A	#N/A		SLC6A4
GSONMG00041548001		13.9197	4.68664e-06	500	#N/A	#N/A
GSONMG00064694001		13.8955	5.2909e-08	500	#N/A	#N/A
GSONMG00010773001		13.8511	5.42208e-08	500	#N/A	#N/A		HPRT1
GSONMG00041363001		13.7173	3.3924e-119	8.6265	1.35913e-74	YES		FGL2			B57	128	317	0.28764
GSONMG00069531001		13.7077	6.61947e-30	2.8836	4.96724e-12	#N/A		KCNK10
GSONMG00043861001		13.426	1.75226e-06	500	#N/A	#N/A		STRIP1
GSONMG00048376001		13.4135	0.000506043	3.9883	9.00352e-07	#N/A		TMEM184B
GSONMG00041867001		13.3547	4.72518e-62	40.8193	4.9825e-69	#N/A		PCDH10
GSONMG00013155001		13.2944	1.32851e-12	500	#N/A	#N/A		CXCR1
GSONMG00070211001		13.2394	1.1313e-06	500	#N/A	#N/A		AMH
GSONMG00028501001		13.1601	2.34244e-47	500	#N/A	#N/A
GSONMG00038566001		12.9748	1.61179e-81	500	#N/A	#N/A
GSONMG00038565001		12.9524	3.33859e-06	500	#N/A	YES		UBE2D1
GSONMG00036885001		12.7872	6.83206e-15	500	#N/A	#N/A		RND3
GSONMG00028198001		12.717	1.69737e-05	1.2453	0.149667	#N/A		BMP7
GSONMG00014530001		12.552	5.20762e-15	2.8229	0.000379737	#N/A		ADAMTSL2
GSONMG00017243001		12.4752	1.26593e-26	8.6519	8.06846e-25	#N/A		NEFL
GSONMG00080980001		12.3013	0.00292397	500	#N/A	YES		CABLES2
GSONMG00047450001		12.2726	3.448e-170	500	#N/A	YES		IFI44
GSONMG00043173001		12.1391	3.33557e-11	500	#N/A	YES		SBK1
GSONMG00064307001		12.1001	1.33591e-08	500	#N/A	#N/A		CELF3
GSONMG00030710001		12.0801	4.99373e-15	500	#N/A	#N/A		CPO
GSONMG00056799001		12.0358	3.88642e-83	2.0013	5.63996e-32	#N/A		PICK1
GSONMG00056508001		11.8351	0	500	#N/A	#N/A		RTP3
GSONMG00012541001		11.7596	4.93373e-12	500	#N/A	#N/A		ATP6V1B2
GSONMG00074814001		11.6871	3.19419e-17	3.4931	5.31979e-06	#N/A		ELOVL6
GSONMG00026182001		11.6131	1.9698e-38	5.553	1.6698e-56	YES		INPP5J
GSONMG00001552001		11.6044	2.0784e-11	500	#N/A	#N/A		KIAA1598
GSONMG00005660001		11.5977	2.46423e-87	8.1173	4.06933e-54	YES		SLC2A1
GSONMG00002975001		11.4685	2.81566e-13	1.2031	0.111794	#N/A		BTBD11
GSONMG00048727001		11.4342	1.758e-113	500	#N/A	#N/A		HERC4
GSONMG00018388001		11.4231	1.14535e-18	500	#N/A	YES		IFI44
GSONMG00058186001		11.2573	0.00319277	500	#N/A	#N/A		CRLF1
GSONMG00033538001		11.1692	1.1209e-114	5.5324	7.62208e-37	YES		IRF7
GSONMG00003286001		11.137	1.89889e-16	1.5833	0.0315262	#N/A		ABCA4
GSONMG00026625001		11.1238	2.20077e-05	500	#N/A	#N/A		FAM78B
GSONMG00013025001		11.0541	5.09844e-07	500	#N/A	YES		ASB14
GSONMG00046538001		11.0131	1.75843e-05	0.8308	0.461398	#N/A		CACNA2D2
GSONMG00044192001		10.9965	9.66241e-11	4.103	1.50334e-09	#N/A		DNAH12
GSONMG00049493001		10.9677	7.77395e-11	500	#N/A	#N/A		KLHL31
GSONMG00066304001		10.7654	2.19335e-08	500	#N/A	YES		IL1R2
GSONMG00020444001		10.7222	6.81794e-11	500	#N/A	#N/A		GLUL
GSONMG00079629001		10.714	1.92197e-10	500	#N/A	#N/A		STRIP1
GSONMG00051285001		10.6048	1.68091e-06	500	#N/A	#N/A
GSONMG00010489001		10.4894	1.70025e-10	5.2575	5.51174e-55	#N/A		RHOV
GSONMG00038320001		10.3851	1.00439e-20	500	#N/A	#N/A		TSPAN15
GSONMG00033719001		10.356	9.55295e-07	500	#N/A	#N/A		KCNJ5
GSONMG00041848001		10.3129	1.52542e-23	4.9769	1.88645e-09	YES		PRDM1
GSONMG00023924001		10.2572	0	3.3263	6.1834e-114	#N/A		PEX11A
GSONMG00040518001		10.1217	2.08859e-11	500	#N/A	YES		MACF1
GSONMG00027836001		10.0432	2.83969e-09	4.6517	3.15546e-09	#N/A		ACTN3
GSONMG00026348001		9.9576	5.61065e-70	500	#N/A	#N/A		TRIM35
GSONMG00002200001		9.9312	1.82829e-42	4.6908	1.0704e-26	#N/A		SLC2A13
GSONMG00077285001		9.896	7.04518e-07	500	#N/A	YES		LDHB
GSONMG00032632001		9.8882	4.4455e-07	500	#N/A	YES		FOS
GSONMG00056804001		9.8459	7.7196e-109	2.3933	5.95563e-29	#N/A		URGCP
GSONMG00057173001		9.8248	6.6776e-147	3.3094	0	#N/A		FTH1
GSONMG00045786001		9.815	1.8331e-145	500	#N/A	YES		IRF1
GSONMG00031940001		9.7812	1.6814e-132	10.2888	4.1625e-244	#N/A		RAB11FIP4
GSONMG00039295001		9.619	3.26624e-27	500	#N/A	#N/A		FRRS1
GSONMG00080701001		9.6165	2.43429e-26	6.6882	2.23569e-16	#N/A		PIK3R6
GSONMG00029319001		9.4921	3.58233e-33	6.5583	2.30733e-40	#N/A		RAB11FIP4
GSONMG00041392001		9.4601	3.9289e-149	3.8068	8.9165e-145	YES		SLC1A5
GSONMG00074181001		9.4568	5.69862e-06	500	#N/A	#N/A		DMBX1
GSONMG00030455001		9.4505	1.6111e-231	500	#N/A	#N/A		URGCP
GSONMG00071643001		9.3981	2.94692e-07	500	#N/A	#N/A		FAM47E
GSONMG00018962001		9.355	1.01354e-74	4.961	3.89469e-37	YES		HMHA1
GSONMG00030319001		9.34	4.75389e-26	3.553	4.00965e-11	#N/A		PKP4
GSONMG00006307001		9.3347	2.672e-05	500	#N/A	YES		PALLD
GSONMG00041061001		9.3324	9.31238e-30	500	#N/A	YES		FOXN3
GSONMG00073621001		9.3289	1.36351e-05	500	#N/A	#N/A		LRRC75A
GSONMG00076630001		9.2807	1.8612e-12	500	#N/A	#N/A		AHNAK2
GSONMG00042345001		9.2687	2.17711e-05	500	#N/A	#N/A		CPO
GSONMG00048731001		9.2545	5.9916e-97	500	#N/A	#N/A		HERC3
GSONMG00034704001		9.2266	1.37202e-06	0.8672	0.261555	#N/A		KCNH3
GSONMG00069955001		9.1686	2.06314e-08	500	#N/A	#N/A		CELSR2
GSONMG00015553001		9.1612	1.14362e-08	500	#N/A	#N/A
GSONMG00072916001		9.1292	1.96686e-32	500	#N/A	#N/A		FAT4
GSONMG00062564001		9.0585	5.49316e-10	500	#N/A	#N/A		SYTL1
GSONMG00037297001		9.0311	1.35592e-34	5.1425	4.93332e-15	#N/A		ACTC1
GSONMG00063255001		8.9852	2.54943e-16	5.6756	9.85864e-11	YES		PPL
GSONMG00048726001		8.963	1.96067e-86	500	#N/A	#N/A		HERC3
GSONMG00076379001		8.9481	6.72207e-21	3.5085	1.48539e-65	#N/A		RNF128
GSONMG00003887001		8.8785	2.26893e-39	3.2987	7.46831e-11	YES		FOS
GSONMG00082566001		8.8667	1.24721e-05	500	#N/A	#N/A		PODN
GSONMG00041952001		8.8059	7.09017e-29	1.1566	0.555618	#N/A		URGCP
GSONMG00024369001		8.7578	2.96678e-05	500	#N/A	#N/A		ABCA4
GSONMG00012362001		8.7301	4.05502e-13	500	#N/A	YES		APBB2
GSONMG00057163001		8.7225	2.5242e-56	4.0517	0	#N/A		FTH1
GSONMG00027060001		8.7061	8.11092e-08	500	#N/A	#N/A
GSONMG00051577001		8.6816	1.09136e-07	500	#N/A	#N/A		HABP4
GSONMG00056367001		8.6765	3.02431e-06	500	#N/A	#N/A		38230
GSONMG00012736001		8.6468	2.68156e-19	500	#N/A	#N/A
GSONMG00018190001		8.6223	2.55275e-13	1.3539	0.00490653	#N/A		CGNL1
GSONMG00042076001		8.6221	1.01711e-28	500	#N/A	#N/A		TRIM27
GSONMG00078885001		8.6206	4.93772e-59	4.4476	2.69248e-42	#N/A
GSONMG00041372001		8.6189	4.2018e-180	1.2988	7.89444e-05	YES		HERC5
GSONMG00069933001		8.6071	3.94045e-08	1.1679	0.579796	#N/A		PGA5
GSONMG00065467001		8.5793	2.92791e-77	500	#N/A	YES		IFIT5
GSONMG00033395001		8.5556	1.6853e-246	500	#N/A	YES		CMPK2
GSONMG00014332001		8.5331	1.9751e-05	500	#N/A	YES		PRLR
GSONMG00054509001		8.5159	7.47852e-43	2.2223	0.0022946	#N/A		ARHGEF7
GSONMG00072735001		8.3791	5.89988e-07	500	#N/A	#N/A		UNC13A
GSONMG00031626001		8.3583	0.000108642	500	#N/A	#N/A		ZFYVE9
GSONMG00028551001		8.355	1.25626e-15	500	#N/A	#N/A		TSHR
GSONMG00042359001		8.3545	1.73167e-25	2.2018	1.74768e-26	YES		NFATC1
GSONMG00037958001		8.3378	7.72976e-06	16.9547	1.13467e-06	YES		FOS
GSONMG00057162001		8.2578	1.84134e-43	3.8706	0	#N/A		FTH1
GSONMG00019408001		8.2391	2.73223e-08	2.9545	4.98655e-05	#N/A		ESRRG
GSONMG00010188001		8.2203	5.13523e-51	1.5139	0.0238353	#N/A		HERC4
GSONMG00039014001		8.2192	2.23348e-25	7.109	0.0134724	#N/A		TULP1
GSONMG00060772001		8.2048	6.75907e-11	500	#N/A	#N/A		MAPK15
GSONMG00028184001		8.1831	1.55686e-05	500	#N/A	YES		SAMD9L
GSONMG00032708001		8.1789	4.41198e-25	1.3151	3.60142e-05	#N/A		BMP7
GSONMG00079325001		8.1709	4.38478e-29	500	#N/A	#N/A
GSONMG00007551001		8.1417	3.90023e-08	500	#N/A	#N/A		DNAJC6
GSONMG00027638001		8.139	4.10113e-07	500	#N/A	#N/A
GSONMG00074628001		8.1337	2.00322e-45	500	#N/A	#N/A		CHN1
GSONMG00038758001		8.119	2.60485e-05	500	#N/A	#N/A		ITGAL
GSONMG00017956001		8.1063	1.55412e-08	500	#N/A	#N/A		NANOG
GSONMG00001534001		8.106	1.08298e-55	16.0123	2.4634e-15	#N/A		C4orf48
GSONMG00048012001		8.099	2.87688e-09	3.9167	9.93766e-06	YES		SOWAHC
GSONMG00069728001		8.0779	1.48368e-05	500	#N/A	#N/A		SLC52A3
GSONMG00042077001		8.066	6.51985e-81	5.3436	6.25827e-36	#N/A		GPR156
GSONMG00004834001		7.9767	0	2.808	4.77346e-42	#N/A		TOPAZ1
GSONMG00077220001		7.9706	1.24232e-10	1.8873	0.000245893	#N/A
GSONMG00003844001		7.9563	1.10707e-15	2.7386	3.69485e-13	#N/A		FOSL1
GSONMG00077497001		7.9551	1.23852e-22	500	#N/A	#N/A		NDNF
GSONMG00004150001		7.9041	9.65246e-75	3.749	1.32161e-83	#N/A		FTH1
GSONMG00059058001		7.8744	1.51126e-12	1.1562	0.185123	#N/A		EVPL
GSONMG00002670001		7.8683	2.65945e-87	1.439	0.00030116	#N/A		HERC4
GSONMG00035969001		7.8533	8.42588e-07	500	#N/A	#N/A		ABCA4
GSONMG00056586001		7.8493	3.51432e-32	1.1441	0.580736	YES		RNF213
GSONMG00002561001		7.8487	2.0942e-218	5.5516	1.793e-255	YES		ABCC3
GSONMG00017521001		7.7983	1.63614e-76	5.4607	1.79713e-42	#N/A		FOSL1
GSONMG00057166001		7.7968	0	3.7545	3.3423e-111	#N/A		FTH1
GSONMG00055017001		7.7949	5.03192e-05	500	#N/A	#N/A		CSRNP3
GSONMG00052588001		7.7621	1.45279e-10	1.884	0.0272043	#N/A		EVPL
GSONMG00048407001		7.7507	1.0044e-287	5.8064	0	YES		ABCC3
GSONMG00020656001		7.7364	3.25621e-32	5.5212	1.0902e-181	YES		ABCC3
GSONMG00001426001		7.7065	9.16283e-28	3.6383	1.5825e-125	#N/A		FTH1
GSONMG00051926001		7.6986	2.57109e-22	500	#N/A	#N/A		ADSSL1
GSONMG00022213001		7.6777	4.78584e-08	500	#N/A	YES		SLC16A7
GSONMG00008888001		7.6689	8.36073e-73	2.3282	1.21556e-22	#N/A		GPR1
GSONMG00029525001		7.668	3.15682e-09	500	#N/A	#N/A		PRODH
GSONMG00031437001		7.6578	3.87539e-30	9.2694	2.30067e-22	#N/A		CPNE4
GSONMG00075114001		7.5318	2.12692e-08	500	#N/A	#N/A		ANKAR
GSONMG00046924001		7.5245	1.32279e-06	500	#N/A	YES		RAB27B
GSONMG00004094001		7.5092	1.47578e-18	0.5013	3.17779e-12	#N/A		SH3KBP1
GSONMG00027696001		7.4464	4.6427e-07	500	#N/A	#N/A		TMEM30B
GSONMG00036415001		7.4428	0	2.4435	0.000491584	#N/A		HTR1B
GSONMG00064887001		7.4276	4.18867e-28	6.428	1.15845e-64	#N/A		ADRB1
GSONMG00024136001		7.4112	4.9585e-138	3.287	3.82516e-16	YES		MYBL1
GSONMG00025643001		7.3977	0	1.2652	0.0128723	#N/A		UBB
GSONMG00069953001		7.3948	3.63332e-32	500	#N/A	#N/A		CELSR2
GSONMG00005088001		7.3648	2.2479e-131	500	#N/A	YES		MX1
GSONMG00002199001		7.3367	1.54283e-15	3.738	2.82859e-07	#N/A		PLCL2
GSONMG00068352001		7.3294	4.16073e-08	2.1147	2.49025e-08	#N/A		SELPLG
GSONMG00048223001		7.3263	4.0707e-05	500	#N/A	#N/A		MAP4K3
GSONMG00014447001		7.3047	2.5833e-100	3.5116	1.14163e-80	#N/A		FTH1
GSONMG00069054001		7.2673	7.17918e-06	500	#N/A	YES		CLEC11A
GSONMG00036363001		7.2669	1.222e-13	500	#N/A	YES		PCSK5
GSONMG00076912001		7.2506	2.8287e-189	2.3349	2.09833e-61	YES		RGL1
GSONMG00016345001		7.2478	1.33053e-30	500	#N/A	#N/A		GCNT4
GSONMG00057170001		7.2065	4.89954e-81	3.1324	1.5658e-78	#N/A		FTH1
GSONMG00016567001		7.1727	2.58027e-20	500	#N/A	YES		GIMAP2
GSONMG00041949001		7.1598	6.11494e-05	1.1355	0.547862	YES		ENDOD1
GSONMG00020769001		7.1366	2.59172e-11	2.6727	4.16493e-11	#N/A		FAM222A
GSONMG00001427001		7.1109	1.61893e-59	3.6074	8.34328e-91	#N/A		FTH1
GSONMG00058917001		7.1041	6.75039e-11	2.2478	0.000140513	#N/A		SLC7A11
GSONMG00045785001		7.0989	5.96343e-05	500	#N/A	YES		SLC22A5
GSONMG00019177001		7.0771	2.41626e-41	7.1374	4.39204e-11	#N/A		LINGO3
GSONMG00050634001		7.0667	2.71636e-29	500	#N/A	#N/A		TNNT3
GSONMG00047695001		7.0381	7.67241e-76	500	#N/A	#N/A		NAV2
GSONMG00077218001		7.0105	0.000120693	2.7089	1.79627e-09	YES		KDSR
GSONMG00079797001		7.0085	1.52014e-13	1.4811	0.0827829	#N/A		NMNAT2
GSONMG00041685001		7.0025	2.09245e-07	500	#N/A	YES		LRCH2
GSONMG00038697001		6.9971	7.3929e-05	500	#N/A	#N/A		ATP8B1
GSONMG00005566001		6.9967	1.91374e-14	500	#N/A	#N/A
GSONMG00054114001		6.9646	8.62079e-90	5.7132	0.00224222	#N/A		CFAP44
GSONMG00046220001		6.9561	3.17233e-06	1.7145	0.0423474	#N/A		MATN1
GSONMG00034445001		6.9493	0	7.07	0	#N/A		KEAP1
GSONMG00004966001		6.9435	1.19616e-57	1.5261	0.00747286	#N/A		ZNF771
GSONMG00067731001		6.9064	4.42497e-12	500	#N/A	#N/A		SLC4A3
GSONMG00062034001		6.9056	9.5846e-09	8.8661	5.96565e-22	YES		CDK18			A22	37	100	0.270073
GSONMG00051286001		6.8969	2.18179e-12	500	#N/A	#N/A		BTN2A2
GSONMG00072382001		6.8455	9.12056e-21	4.5614	1.9059e-23	#N/A		SLC39A3
GSONMG00065045001		6.811	6.1561e-21	500	#N/A	#N/A		COL21A1
GSONMG00045718001		6.806	1.6854e-05	500	#N/A	#N/A		ITIH3
GSONMG00034444001		6.8035	0	7.1761	0	#N/A		KEAP1
GSONMG00079153001		6.8007	8.5506e-08	500	#N/A	#N/A		BST1
GSONMG00078417001		6.7929	1.78949e-08	500	#N/A	#N/A		MSS51
GSONMG00045148001		6.7651	6.74678e-48	5.1983	6.86861e-47	#N/A		IFT81
GSONMG00005468001		6.7641	1.50673e-06	500	#N/A	YES		CD81
GSONMG00057007001		6.7391	7.74589e-40	4.3224	4.85392e-12	#N/A		PPP1R3A
GSONMG00033143001		6.7318	3.97843e-09	500	#N/A	#N/A
GSONMG00056051001		6.7166	4.99814e-13	3.2967	1.87334e-05	#N/A		GRK1
GSONMG00076089001		6.7127	8.62783e-07	500	#N/A	#N/A		C1orf233
GSONMG00052624001		6.6936	7.0128e-97	500	#N/A	#N/A		HERC4
GSONMG00067733001		6.6844	1.11471e-10	500	#N/A	#N/A		RAMP1
GSONMG00049715001		6.68	3.10043e-11	2.7014	3.39092e-10	YES		SLC16A10
GSONMG00071788001		6.6676	6.48242e-88	11.9771	0	#N/A		GCLC
GSONMG00006560001		6.6476	9.48616e-16	5.5214	1.69889e-16	#N/A		SLC17A5
GSONMG00025767001		6.6395	5.15374e-55	8.7206	0	#N/A		BCAR3
GSONMG00058621001		6.6168	3.42657e-36	500	#N/A	YES		IRF8
GSONMG00042007001		6.6026	5.89884e-35	4.697	1.04771e-26	#N/A
GSONMG00055716001		6.5425	1.27274e-05	2.3164	0.0053021	#N/A		PHLPP2
GSONMG00042360001		6.5372	0.000248209	2.0814	0.002128	YES		NFATC1
GSONMG00044193001		6.5176	6.33218e-32	4.4101	2.88475e-28	#N/A		DNAH12
GSONMG00067235001		6.5002	3.49185e-12	500	#N/A	#N/A		YBX1
GSONMG00010378001		6.4948	1.63693e-78	3.4134	2.76164e-05	#N/A		HMP19
GSONMG00065048001		6.4593	1.51931e-40	6.0317	6.72245e-11	#N/A
GSONMG00033987001		6.4509	1.30202e-57	3.0982	3.30552e-27	#N/A		BIN2
GSONMG00021242001		6.3828	0.000727592	500	#N/A	#N/A		MAGI3
GSONMG00042652001		6.3721	2.9075e-10	4.1105	1.70951e-09	YES		ALPK3
GSONMG00017014001		6.3672	1.13998e-07	500	#N/A	YES		G0S2
GSONMG00064935001		6.3663	1.04469e-05	500	#N/A	YES		CENPE
GSONMG00020513001		6.3609	4.53497e-07	500	#N/A	#N/A		BZW2
GSONMG00008603001		6.3547	3.9802e-28	1.2374	9.83127e-06	YES		IL11
GSONMG00052328001		6.3296	0.000211238	500	#N/A	#N/A		TFE3
GSONMG00080472001		6.3227	0.000102584	500	#N/A	YES		SOBP
GSONMG00030825001		6.3142	0	2.8036	5.25e-128	#N/A		MGST3
GSONMG00018961001		6.3131	2.51528e-08	500	#N/A	#N/A		TJP3
GSONMG00068446001		6.2958	1.96e-170	2.564	1.00294e-82	YES		ASS1
GSONMG00023472001		6.2888	1.04798e-18	500	#N/A	#N/A		NEFM
GSONMG00075947001		6.2628	5.73931e-13	2.2065	0.00166155	#N/A		PIGT
GSONMG00054637001		6.2592	2.76464e-14	500	#N/A	#N/A		MYOZ2
GSONMG00039558001		6.2574	2.70463e-11	4.7242	7.7989e-11	YES		CDKN2D
GSONMG00002955001		6.2531	2.46623e-09	3.9022	3.88279e-06	#N/A		IL10RB
GSONMG00069330001		6.2399	0.000189207	500	#N/A	#N/A		SGCG
GSONMG00064648001		6.2322	8.04113e-71	500	#N/A	YES		MX2
GSONMG00010940001		6.2309	1.61332e-20	1.4802	0.00040785	#N/A		RNF186
GSONMG00065767001		6.2256	4.15895e-06	500	#N/A	#N/A		TCF23
GSONMG00024280001		6.2226	8.94524e-15	500	#N/A	#N/A		SLC9A1
GSONMG00070278001		6.2167	7.35939e-34	1.7139	0.0102773	#N/A		VGF
GSONMG00041950001		6.2108	2.24623e-17	1.5198	0.0850255	#N/A		HERC4
GSONMG00041391001		6.2103	1.31032e-53	2.8304	0	#N/A		SLC1A4
GSONMG00069827001		6.2027	4.14327e-08	500	#N/A	#N/A		SGCE
GSONMG00070146001		6.1977	1.04703e-09	500	#N/A	#N/A		SEMA4G
GSONMG00074315001		6.1902	0.00694896	1.0271	0.802439	YES		KIAA1522
GSONMG00072402001		6.1816	1.00672e-07	500	#N/A	#N/A		SERPINC1
GSONMG00024281001		6.1705	1.31843e-05	500	#N/A	#N/A		SLC9A1
GSONMG00072663001		6.1605	6.03363e-05	500	#N/A	#N/A		BMP8B
GSONMG00079709001		6.1535	2.5293e-103	2.2308	9.74835e-20	#N/A		SLC9A1
GSONMG00015190001		6.1423	1.61083e-28	7.2278	4.37359e-22	#N/A		MLLT11
GSONMG00008961001		6.1395	1.02675e-35	4.7621	1.64767e-12	#N/A		PGPEP1
GSONMG00019277001		6.1329	2.01356e-13	500	#N/A	#N/A		CDKL1
GSONMG00008902001		6.1237	1.38768e-05	500	#N/A	#N/A		PDE11A
GSONMG00047429001		6.1204	8.19086e-05	500	#N/A	#N/A		INHBB
GSONMG00002973001		6.1202	2.18616e-33	1.4464	1.43929e-08	#N/A		BTBD11
GSONMG00038826001		6.1125	5.24908e-12	10.9767	4.59613e-10	#N/A		HORMAD1
GSONMG00072917001		6.1109	1.74409e-43	500	#N/A	#N/A		FAT1
GSONMG00061185001		6.1005	9.42478e-29	2.3003	0.00888603	#N/A
GSONMG00040705001		6.0907	1.26713e-67	1.5326	0.0670489	#N/A		RTP3
GSONMG00026159001		6.0693	0	0.6641	8.83994e-09	YES		IRF1
GSONMG00065525001		6.0665	1.82475e-16	500	#N/A	#N/A		MICAL3
GSONMG00023664001		6.0493	2.743e-16	2.1957	4.8687e-197	YES		LDLR
GSONMG00049791001		6.0457	1.0725e-05	500	#N/A	#N/A		PACSIN1
GSONMG00035665001		6.0354	9.84455e-18	2.3401	0.000683711	#N/A
GSONMG00050860001		6.0309	3.34437e-07	2.2318	0.00494543	#N/A		P2RY4
GSONMG00033450001		6.0224	1.93325e-06	3.9818	9.93677e-07	#N/A		ATP5O
GSONMG00013921001		6.0108	5.91195e-12	0.4033	4.11612e-05	#N/A		FZD9
GSONMG00002704001		6.0073	8.38181e-05	2.1875	6.3108e-161	#N/A		PTRF
GSONMG00059105001		6.0011	3.43237e-08	500	#N/A	YES		MAST1
GSONMG00024494001		5.9865	1.60449e-30	1.8136	0.000613243	YES		USP2
GSONMG00031771001		5.9833	1.00671e-27	2.7312	1.74958e-07	YES		CPEB2
GSONMG00024202001		5.9607	0.000203314	3.7297	1.84966e-05	#N/A		IGKV1D-33
GSONMG00039160001		5.957	7.9636e-30	11.6673	2.4513e-47	YES		PFKFB4
GSONMG00039613001		5.9481	0	1.438	3.74664e-15	#N/A		RPS6KB1
GSONMG00057974001		5.931	9.1863e-10	3.5214	1.58866e-06	YES		LDHB
GSONMG00064926001		5.9186	1.44944e-27	6.2707	5.36426e-44	#N/A		NEFL
GSONMG00023921001		5.9153	2.64984e-12	500	#N/A	#N/A		FKBP8
GSONMG00041933001		5.9092	8.25695e-14	3.021	3.62274e-14	#N/A		SLC45A4
GSONMG00041681001		5.8713	2.80227e-87	3.0405	2.1349e-06	YES		LRCH2
GSONMG00045287001		5.854	4.17162e-11	500	#N/A	#N/A		CNTNAP2
GSONMG00001099001		5.8428	2.55275e-13	7.0328	3.09815e-28	#N/A		FGD5
GSONMG00044999001		5.8392	1.64239e-36	500	#N/A	YES		TTN
GSONMG00004494001		5.8217	1.45152e-05	500	#N/A	#N/A		TAF4
GSONMG00023406001		5.8069	2.46291e-24	0.846	0.478285	YES		IL4I1
GSONMG00064647001		5.7723	2.92037e-55	500	#N/A	YES		MX1
GSONMG00057621001		5.7611	1.28397e-16	500	#N/A	#N/A
GSONMG00073789001		5.7569	1.99667e-09	500	#N/A	#N/A		FBXO41
GSONMG00080990001		5.752	2.3163e-15	500	#N/A	#N/A		EFCAB8
GSONMG00048692001		5.7498	6.5735e-99	4.7257	4.81766e-68	#N/A		ABCB6
GSONMG00055436001		5.7421	1.20566e-20	4.8804	5.48884e-08	YES		SGIP1
GSONMG00012639001		5.7384	2.0942e-218	500	#N/A	#N/A
GSONMG00005793001		5.7198	2.25277e-11	1.6043	1.84314e-20	#N/A		TBC1D16
GSONMG00039516001		5.7123	1.95432e-56	1.9129	3.63844e-34	#N/A		S1PR1
GSONMG00027482001		5.7106	2.9364e-102	2.2688	1.10629e-17	YES		APOL6
GSONMG00030501001		5.6954	7.39166e-10	1.2593	0.439632	YES		TRIM25
GSONMG00041312001		5.6798	2.02018e-08	3.7348	3.11714e-16	YES		PIK3CB
GSONMG00023457001		5.6716	7.98543e-63	1.7074	2.98606e-10	#N/A		PACSIN3
GSONMG00027343001		5.6703	0	0.3991	3.70565e-44	YES		DHX58
GSONMG00052642001		5.6631	2.52949e-63	500	#N/A	YES		HERC5
GSONMG00023949001		5.6618	3.60793e-09	500	#N/A	YES		MAST1
GSONMG00025774001		5.6603	0	6.0846	2.5801e-156	YES		GCLM
GSONMG00006990001		5.6218	1.63913e-16	500	#N/A	#N/A		TBC1D9
GSONMG00046192001		5.6215	1.61728e-35	500	#N/A	#N/A		NAV2
GSONMG00044632001		5.6191	3.88333e-06	500	#N/A	YES		PRF1
GSONMG00068084001		5.5922	2.3347e-105	11.5091	1.09336e-32	YES		SOBP
GSONMG00016210001		5.5897	3.55849e-08	500	#N/A	YES		CRY1
GSONMG00079122001		5.584	1.9946e-209	2.9249	7.96041e-13	#N/A		TLCD2
GSONMG00064086001		5.5802	2.61972e-16	1.3778	0.0449603	#N/A		PACSIN3
GSONMG00059986001		5.5707	2.20925e-20	4.4496	6.58783e-12	#N/A		FRRS1
GSONMG00019436001		5.5387	8.33032e-14	1.6647	0.000439919	#N/A		MYO9A
GSONMG00059254001		5.5314	0.00214446	9.2421	2.15703e-18	#N/A		TMEM59L
GSONMG00000730001		5.531	3.41769e-06	2.4821	2.09804e-05	#N/A		CAMK2N2
GSONMG00007085001		5.5067	0.000406104	500	#N/A	YES		MYO1F
GSONMG00056800001		5.5049	2.36535e-07	500	#N/A	#N/A		PICK1
GSONMG00025020001		5.504	3.05244e-06	500	#N/A	#N/A
GSONMG00038377001		5.4995	2.99346e-51	500	#N/A	YES		HAL
GSONMG00065422001		5.4888	6.50327e-39	1.725	7.10007e-09	#N/A		IP6K2
GSONMG00016995001		5.4715	1.44512e-08	500	#N/A	#N/A		IL1R1
GSONMG00067621001		5.4682	5.85809e-13	500	#N/A	#N/A		TTC6
GSONMG00003714001		5.4537	7.68501e-54	500	#N/A	#N/A		FTH1
GSONMG00046505001		5.4511	8.70417e-69	1.4641	1.1374e-13	#N/A		SPRY4
GSONMG00048693001		5.4308	2.62092e-26	4.24	6.8955e-12	#N/A		ABCB6
GSONMG00061346001		5.4291	6.44964e-05	14.9944	1.75309e-26	#N/A		TTLL10
GSONMG00025321001		5.413	9.3082e-67	500	#N/A	#N/A		NAV2
GSONMG00040965001		5.3881	6.70498e-09	500	#N/A	#N/A		AXDND1
GSONMG00054435001		5.3858	2.86784e-08	1.2021	0.427112	YES		FRMD4A
GSONMG00071938001		5.3812	3.15948e-40	1.8011	0.00288173	YES		NFATC1
GSONMG00004621001		5.3783	0	2.9148	4.9427e-236	YES		CD9
GSONMG00079218001		5.3742	3.68691e-23	1.2428	0.147359	YES		NADK
GSONMG00026920001		5.37	2.75175e-82	2.1551	7.88676e-14	#N/A		NUP93
GSONMG00045106001		5.3655	0.000348369	4.2612	6.26674e-13	#N/A		MSI1
GSONMG00044381001		5.3584	2.27738e-14	500	#N/A	#N/A		CACNA1D
GSONMG00081513001		5.3522	2.74736e-09	1.0946	0.406859	YES		DUSP4
GSONMG00027710001		5.3386	1.84804e-05	500	#N/A	YES		C1QTNF3
GSONMG00002967001		5.3305	1.01425e-19	2.0114	3.86701e-06	#N/A		MTSS1L
GSONMG00012858001		5.3286	1.99271e-16	2.7788	1.4963e-172	#N/A		SGK1
GSONMG00047229001		5.3281	3.99155e-08	0.6501	0.073207	YES		PRDM1
GSONMG00006252001		5.3264	0.000737134	500	#N/A	#N/A		FRRS1L
GSONMG00061956001		5.3257	2.89788e-32	2.2332	4.74807e-08	#N/A		MYLK
GSONMG00042678001		5.3248	6.98158e-13	500	#N/A	#N/A
GSONMG00061555001		5.3088	6.22107e-06	1.9211	0.000969949	#N/A		TMCC3
GSONMG00042813001		5.3039	5.29808e-22	4.652	1.2125e-13	#N/A		FRMPD1
GSONMG00025759001		5.2848	1.78445e-21	2.8928	6.95931e-38	#N/A		DEPDC1
GSONMG00035684001		5.2615	4.37715e-78	2.8582	8.05408e-13	#N/A		GPD1
GSONMG00014518001		5.2571	8.84066e-26	500	#N/A	YES		MX1
GSONMG00033660001		5.2552	7.87687e-08	500	#N/A	YES		INHBA
GSONMG00000033001		5.2533	7.28935e-16	2.6396	4.22197e-06	YES		DMXL2
GSONMG00082684001		5.2486	4.13854e-05	2.7266	0.00049591	#N/A		STK10
GSONMG00033988001		5.2482	0	4.4743	8.5231e-228	#N/A		TXNRD3
GSONMG00058926001		5.2307	9.08897e-21	1.7205	0.000216968	#N/A		MGARP
GSONMG00072495001		5.2286	4.4943e-196	2.2557	5.49783e-89	#N/A		RALGDS
GSONMG00070285001		5.225	5.3426e-75	1.4575	1.99487e-24	YES		SERPINE1
GSONMG00027286001		5.224	7.9679e-173	1.5142	1.23492e-14	#N/A		ERRFI1
GSONMG00012053001		5.2128	0.000621703	500	#N/A	#N/A		IMPG2
GSONMG00020321001		5.1932	1.14188e-08	1.9091	5.19457e-06	#N/A		TRIM47
GSONMG00072137001		5.1844	2.09672e-87	1.8986	1.41643e-44	#N/A		MLLT4
GSONMG00006116001		5.1708	0	3.9751	0	YES		SLC2A1
GSONMG00066794001		5.1569	1.78517e-25	1.9935	1.23421e-39	#N/A		LDLRAP1
GSONMG00070597001		5.1538	8.12165e-07	4.322	3.20171e-33	YES		PLIN2
GSONMG00005122001		5.1519	1.41152e-13	2.0071	2.86354e-87	#N/A		EPHA2
GSONMG00001716001		5.1509	3.2781e-170	3.614	6.2561e-239	#N/A		MAPK8IP1
GSONMG00055091001		5.1407	6.73808e-39	6.4414	1.30657e-86	#N/A		G6PD
GSONMG00039496001		5.1404	5.694e-206	2.4765	2.03083e-50	#N/A		NUP93
GSONMG00047303001		5.1294	1.02274e-32	6.1974	1.33655e-11	#N/A		EFEMP2
GSONMG00045288001		5.1222	1.8951e-116	500	#N/A	YES		MEFV
GSONMG00073163001		5.1053	5.41195e-08	4.8443	6.45266e-10	YES		PPP1R16A
GSONMG00006611001		5.0892	1.64652e-08	500	#N/A	YES		ARAP1
GSONMG00064016001		5.0871	1.79231e-22	500	#N/A	YES		RNF213
GSONMG00081052001		5.0853	7.44583e-05	1.198	0.54353	#N/A		HDAC7
GSONMG00078419001		5.0733	3.5823e-12	500	#N/A	#N/A		MSS51
GSONMG00033530001		5.0724	1.15628e-06	0.4235	2.44398e-28	YES		TRIM25
GSONMG00021695001		5.0569	6.52953e-06	500	#N/A	#N/A		NODAL
GSONMG00072379001		5.0567	1.58218e-10	500	#N/A	#N/A		NWD1
GSONMG00041677001		5.0529	1.35166e-05	3.2337	1.08113e-11	YES		PIK3CD
GSONMG00047400001		5.0498	0.00047836	500	#N/A	#N/A		TAF4B
GSONMG00026919001		5.0387	2.5651e-236	2.3396	3.56566e-62	#N/A		NUP93
GSONMG00033835001		5.0337	0.000363318	500	#N/A	YES		PTGER4
GSONMG00047774001		5.0304	3.03284e-38	9.5116	7.80074e-64	YES		PFKFB4				yes	no
GSONMG00067416001		5.0263	1.00621e-23	2.6354	0.000178997	#N/A		TNFRSF10A
GSONMG00057183001		5.0208	1.38827e-06	500	#N/A	YES		OGFR
GSONMG00076140001		5.0116	2.713e-49	1.2442	1.03764e-06	#N/A		SPRY4
GSONMG00038567001		4.9885	5.55304e-08	500	#N/A	#N/A
GSONMG00051283001		4.9796	2.9734e-214	2.231	4.7301e-101	#N/A		POLR2A
GSONMG00056441001		4.9707	3.93082e-18	500	#N/A	YES		IRF8
GSONMG00077149001		4.9701	0.000263891	1.1668	0.444751	YES		CTNND2
GSONMG00009922001		4.959	2.93203e-63	3.083	6.80535e-51	#N/A		LRRN1
GSONMG00066997001		4.9561	1.76726e-24	7.7553	1.77373e-38	YES		GCSH
GSONMG00026610001		4.9484	1.16852e-35	2.4781	2.38358e-10	YES		PLIN2
GSONMG00008860001		4.9417	6.23425e-35	500	#N/A	#N/A
GSONMG00005089001		4.9287	3.60069e-08	500	#N/A	YES		MX1
GSONMG00042081001		4.9223	2.22709e-09	2.0294	2.02296e-14	#N/A
GSONMG00075785001		4.9103	3.51874e-08	1.5993	0.112114	#N/A		ATG2B
GSONMG00028180001		4.9067	1.50378e-11	1.055	0.86112	YES		SAMD9L
GSONMG00004013001		4.8963	3.3228e-09	500	#N/A	YES		NFATC1
GSONMG00070400001		4.8888	1.70497e-06	500	#N/A	#N/A		MICALL2
GSONMG00066051001		4.8882	7.35688e-08	2.3828	3.843e-08	#N/A		PHLPP2
GSONMG00034345001		4.881	6.2907e-278	0.7756	0.220683	#N/A		KCNQ2
GSONMG00043181001		4.8572	0.000169917	500	#N/A	#N/A		DHRS7C
GSONMG00052897001		4.8539	5.17727e-11	1.6096	2.84282e-27	#N/A
GSONMG00029428001		4.8516	8.73571e-06	500	#N/A	#N/A		KIAA1211L
GSONMG00048084001		4.8503	0.000164817	500	#N/A	#N/A		NLRC3
GSONMG00002353001		4.8461	2.70059e-75	2.4698	3.09214e-10	#N/A		POLR2A
GSONMG00034546001		4.8322	5.98708e-24	500	#N/A	YES		GBP3
GSONMG00010685001		4.8312	2.18743e-14	2.6034	1.00207e-08	YES		ADORA2B
GSONMG00078912001		4.8214	8.00308e-06	500	#N/A	#N/A		GPR133
GSONMG00077093001		4.8049	1.02739e-84	5.9434	2.18978e-45	#N/A		ETHE1
GSONMG00039129001		4.8005	1.49224e-06	500	#N/A	#N/A		CABP7
GSONMG00060502001		4.7904	3.99249e-25	2.2643	1.89278e-07	#N/A		SLC6A1
GSONMG00074272001		4.7745	6.08207e-17	500	#N/A	#N/A		MAPK4
GSONMG00006637001		4.7739	1.02505e-16	1.3615	0.0155096	#N/A		SPRY3
GSONMG00048244001		4.7648	0.000165401	500	#N/A	YES		CITED2
GSONMG00018494001		4.7633	7.65837e-05	500	#N/A	#N/A		CD276
GSONMG00074342001		4.7569	8.37365e-54	3.01	1.67925e-11	#N/A		PPP1R14B
GSONMG00071842001		4.756	9.77899e-45	7.4387	5.37109e-20	YES		ARID3A
GSONMG00052466001		4.7518	1.56333e-06	1.0637	0.780467	YES		GIMAP4
GSONMG00059335001		4.7487	1.64443e-84	2.4279	1.09354e-39	YES		DUSP5
GSONMG00046829001		4.7479	1.07158e-06	0.492	0.000110135	YES		RNF213
GSONMG00055795001		4.7467	0.000967795	500	#N/A	#N/A		PNPLA2
GSONMG00078413001		4.7461	3.50415e-08	500	#N/A	#N/A		CRP
GSONMG00061635001		4.7424	1.56379e-18	2.4548	1.96586e-10	YES		SERPINA1
GSONMG00081152001		4.7419	0.000270871	500	#N/A	#N/A		CYSLTR2
GSONMG00012174001		4.7407	7.75988e-76	4.2872	1.62095e-32	#N/A		KISS1R
GSONMG00014992001		4.7356	6.11518e-07	1.9498	4.38721e-05	#N/A		HIVEP3
GSONMG00029115001		4.7333	7.73111e-54	4.5465	2.29594e-08	YES		MAST1
GSONMG00005265001		4.7329	8.49081e-08	500	#N/A	#N/A		MICALL2
GSONMG00033886001		4.7328	7.105e-11	2.3827	2.52158e-07	#N/A		PKD1L2
GSONMG00060334001		4.7268	1.00746e-23	1.935	6.89081e-07	YES		SPTLC2
GSONMG00015987001		4.7075	7.806e-159	3.2482	4.627e-99	#N/A		SLC25A1
GSONMG00042756001		4.7023	4.75322e-06	500	#N/A	YES		FCHO1
GSONMG00061737001		4.6956	2.18422e-12	500	#N/A	#N/A
GSONMG00063220001		4.691	2.49486e-06	2.4937	0.000541894	YES		MACF1
GSONMG00080888001		4.6881	0.000396205	500	#N/A	#N/A		KIF26B
GSONMG00020534001		4.6849	2.11729e-20	1.7352	3.94312e-05	#N/A		CRYGB
GSONMG00008608001		4.6833	7.22199e-67	3.3312	2.9586e-46	YES		RNF19A
GSONMG00003271001		4.6731	1.5483e-151	7.7035	4.7649e-130	#N/A		TMEM56
GSONMG00004012001		4.6715	4.59135e-20	1.8209	0.0120961	YES		NFATC1
GSONMG00019717001		4.6547	5.43111e-06	500	#N/A	YES		REEP5
GSONMG00028426001		4.651	7.34775e-05	500	#N/A	#N/A
GSONMG00036032001		4.6476	3.17074e-08	500	#N/A	YES		IL16
GSONMG00081253001		4.6474	1.1123e-215	4.4541	7.9195e-216	YES		GADD45B
GSONMG00065857001		4.6342	2.0554e-14	1.7006	0.0201289	#N/A		F2RL3
GSONMG00022791001		4.6292	1.59035e-14	5.1364	4.39753e-90	#N/A		HIST2H2AB
GSONMG00077998001		4.6284	2.84774e-37	3.2861	1.3175e-18	YES		CPEB1
GSONMG00045167001		4.6235	0.000121498	9.4594	1.55636e-10	#N/A		ABLIM3
GSONMG00023227001		4.6219	1.02737e-27	0.7347	0.267987	#N/A		SHANK1
GSONMG00053637001		4.6207	0.000228433	500	#N/A	#N/A		TRIM39
GSONMG00021664001		4.6146	2.96867e-34	1.2339	0.0602899	#N/A		MMP13
GSONMG00080162001		4.6113	3.48769e-09	500	#N/A	#N/A		TNNI1
GSONMG00043499001		4.6049	2.7715e-133	4.5592	1.7378e-158	#N/A		LARP6
GSONMG00047579001		4.5844	9.31692e-17	0.8421	0.152058	#N/A		ERN1
GSONMG00035535001		4.5789	3.2646e-169	2.8263	3.7354e-130	YES		PPP1R10
GSONMG00015313001		4.5772	3.84308e-21	4.083	1.3181e-37	YES		RAB37
GSONMG00001295001		4.5746	3.0452e-105	4.3293	4.2062e-178	#N/A
GSONMG00081500001		4.5616	2.03075e-29	1.6802	6.75783e-05	#N/A		SH3BP2
GSONMG00052898001		4.5611	2.45591e-13	1.6201	5.79344e-23	#N/A		NES
GSONMG00030452001		4.56	0.00471742	1.2875	0.0549721	#N/A		EPO
GSONMG00043498001		4.5597	9.32976e-77	4.4552	2.48338e-93	#N/A		LRRC49
GSONMG00069889001		4.5583	1.5417e-123	1.8417	1.05968e-50	#N/A		SRGAP1
GSONMG00063090001		4.5497	0.000177798	500	#N/A	YES		PARP12
GSONMG00023619001		4.5487	8.8734e-237	2.3591	1.1253e-116	#N/A		YWHAG
GSONMG00065426001		4.5475	2.43412e-07	6.5085	5.59893e-31	#N/A		NTN4
GSONMG00055389001		4.5426	8.33924e-16	500	#N/A	YES		MAST1
GSONMG00008609001		4.5262	1.057e-157	3.2822	6.0629e-110	YES		RNF19B
GSONMG00079971001		4.5247	1.25649e-09	500	#N/A	YES		AGAP2
GSONMG00048456001		4.5234	2.20763e-24	2.3678	2.31582e-17	YES		IRS2
GSONMG00008162001		4.5218	5.62826e-25	2.5982	4.90631e-21	#N/A		CCDC88A
GSONMG00082673001		4.5108	3.1547e-194	1.3803	3.28733e-20	#N/A		PDLIM4
GSONMG00027569001		4.5073	0.00117881	500	#N/A	#N/A		TMEM238
GSONMG00067163001		4.5053	2.13963e-05	500	#N/A	#N/A
GSONMG00013013001		4.498	4.39771e-15	3.4	2.72142e-12	#N/A		CYR61
GSONMG00052099001		4.4953	7.93364e-82	3.0976	1.77885e-44	YES		PALLD
GSONMG00071934001		4.4948	2.19089e-14	3.8688	1.14686e-14	YES		MACF1
GSONMG00062646001		4.4928	9.43243e-62	3.2738	1.65794e-51	#N/A		PITPNA
GSONMG00054962001		4.4883	1.7493e-16	1.7444	6.60536e-52	#N/A		CHST11
GSONMG00006712001		4.4881	1.50668e-17	3.6649	6.30621e-41	#N/A		CRIP3
GSONMG00066701001		4.4864	1.7513e-283	3.6028	1.2133e-221	YES		GCLM
GSONMG00044997001		4.4833	6.9077e-134	2.8915	0.000120776	#N/A
GSONMG00029917001		4.4743	0.000236072	500	#N/A	#N/A
GSONMG00032295001		4.4711	2.50482e-62	2.2087	1.37417e-10	#N/A		STX5
GSONMG00048073001		4.4626	0	4.8929	0	#N/A		TKTL2
GSONMG00062372001		4.4618	1.93036e-05	1.9482	1.12555e-11	YES		TTYH2
GSONMG00069105001		4.4608	1.87754e-14	1.5089	0.00265618	#N/A		TCF15
GSONMG00066504001		4.4555	2.42648e-32	1.7831	1.63218e-05	#N/A		TRIM39
GSONMG00009042001		4.4539	2.38112e-32	1.1927	0.000158322	#N/A		SACS
GSONMG00050256001		4.449	4.53766e-07	500	#N/A	#N/A		CD247
GSONMG00069887001		4.4469	1.1049e-116	1.8533	1.86131e-45	#N/A		SRGAP1
GSONMG00032741001		4.4429	0.000642416	500	#N/A	#N/A		SYT12
GSONMG00081988001		4.4406	1.19509e-48	4.1376	2.19016e-63	YES		PELI1
GSONMG00020539001		4.4284	1.11566e-61	3.9068	1.49471e-39	#N/A		FAM53A
GSONMG00063194001		4.428	1.8473e-18	3.8765	2.44967e-22	YES		MAP3K9
GSONMG00082012001		4.4268	0.00116472	500	#N/A	YES		GPR137B
GSONMG00082671001		4.4251	4.7173e-207	1.3793	5.48605e-28	#N/A		PDLIM4
GSONMG00005223001		4.4237	2.08654e-27	1.2754	5.24777e-15	#N/A		CHST11
GSONMG00027311001		4.4237	1.14758e-08	500	#N/A	#N/A		ROBO3
GSONMG00044794001		4.4207	4.04173e-13	500	#N/A	#N/A		OTOP1
GSONMG00077188001		4.4178	0.00187076	500	#N/A	#N/A		FITM1
GSONMG00065469001		4.4111	9.05172e-18	500	#N/A	#N/A		SLC16A12
GSONMG00042184001		4.4006	6.52035e-08	500	#N/A	#N/A
GSONMG00067486001		4.3799	4.0561e-15	1.8432	1.14833e-40	#N/A		ATP13A3
GSONMG00065379001		4.3737	1.29736e-53	2.01	3.88776e-20	#N/A		NDRG3
GSONMG00040970001		4.3737	6.64945e-13	500	#N/A	#N/A
GSONMG00002451001		4.3719	2.96613e-06	0.797	0.0430657	YES		PPP3CA
GSONMG00054129001		4.3709	0.000810642	1.5559	0.115827	#N/A
GSONMG00033276001		4.3688	1.04829e-35	1.299	1.12122e-08	YES		GADD45A
GSONMG00057803001		4.3652	3.06537e-29	4.177	2.60928e-09	#N/A		ERICH3
GSONMG00065714001		4.3635	9.90667e-06	500	#N/A	#N/A
GSONMG00018177001		4.3576	1.56306e-43	5.3499	1.94961e-66	YES		PPP1R16A
GSONMG00022551001		4.3475	8.09801e-08	2.18	0.00159207	YES		MAP3K5
GSONMG00054590001		4.3437	7.04814e-07	1.1945	0.327099	#N/A		MVD
GSONMG00033190001		4.3323	0.000186206	0.8914	0.392013	#N/A
GSONMG00033398001		4.3314	2.96954e-15	500	#N/A	YES		RNF144A
GSONMG00056997001		4.3297	7.43952e-30	3.2	3.34325e-23	#N/A		MKNK2
GSONMG00042742001		4.3242	0.000337812	500	#N/A	YES		MYO1F
GSONMG00047754001		4.3178	0.0003443	500	#N/A	#N/A		CACNA1D
GSONMG00035558001		4.3119	2.5383e-05	1.7648	4.92753e-06	#N/A		HOXD10
GSONMG00064444001		4.3052	0.000882759	500	#N/A	#N/A		BAG3
GSONMG00026390001		4.3047	1.82636e-74	1.5626	6.31222e-22	YES		SPRY1
GSONMG00077621001		4.298	1.82385e-07	2.0774	0.00629982	#N/A		IPCEF1
GSONMG00074235001		4.294	1.01994e-44	3.3542	2.06088e-11	#N/A		SULT6B1
GSONMG00048932001		4.2877	6.26835e-07	0.6586	0.000782244	YES		RBM4B
GSONMG00047626001		4.2831	5.90947e-90	0.8864	0.709247	YES		HIP1R
GSONMG00071644001		4.28	4.2158e-73	2.269	1.22156e-28	YES		SCARB2
GSONMG00044554001		4.2711	1.8792e-10	500	#N/A	#N/A		TECTA
GSONMG00059524001		4.2706	4.09571e-29	2.4539	4.1857e-13	YES		SCARB2
GSONMG00045860001		4.2643	2.3025e-244	3.7296	0	#N/A		CHKA
GSONMG00066040001		4.2616	1.49412e-05	1.7821	0.00455614	#N/A		PTGES3L-AARSD1
GSONMG00038873001		4.2594	7.67671e-54	2.1779	6.7399e-109	YES		ETS2
GSONMG00065713001		4.2543	3.58837e-14	500	#N/A	#N/A		ESRRG
GSONMG00014791001		4.2536	7.62027e-05	500	#N/A	YES		GIMAP7
GSONMG00042419001		4.2479	0.000156583	500	#N/A	#N/A
GSONMG00003790001		4.2459	5.59149e-10	1.3698	0.000402832	#N/A		SCRG1
GSONMG00074929001		4.2382	8.4383e-235	1.8395	9.33255e-61	#N/A		MAT2A
GSONMG00037509001		4.2379	2.11686e-11	15.2994	1.3172e-12	#N/A		PIH1D3
GSONMG00052841001		4.2337	3.11733e-21	2.1746	4.413e-11	#N/A		MICALL2
GSONMG00013844001		4.2328	0.00146457	500	#N/A	#N/A		TMEM198
GSONMG00054875001		4.2327	1.05155e-29	3.8805	5.06595e-06	YES		TRIM25
GSONMG00006406001		4.2302	2.3845e-08	1.3294	0.0651455	#N/A		PARD6B
GSONMG00069726001		4.2287	1.91087e-48	8.0517	1.21747e-25	YES		NFATC1
GSONMG00081197001		4.2278	6.99504e-88	2.7291	2.83126e-62	YES		TRIM36
GSONMG00081752001		4.2272	0.000388346	500	#N/A	YES		CRY1
GSONMG00069527001		4.2238	6.4643e-202	1.9364	2.0895e-110	#N/A		EHD1
GSONMG00033482001		4.2202	2.34558e-49	1.7235	7.7647e-10	#N/A		PIK3R6
GSONMG00055527001		4.2172	9.77501e-11	500	#N/A	#N/A		UBA52
GSONMG00072878001		4.2144	5.84556e-82	2.614	2.54466e-34	YES		VEGFA
GSONMG00034545001		4.2105	3.66863e-12	500	#N/A	YES		GBP1
GSONMG00076116001		4.2072	2.51314e-31	0.5356	5.79077e-06	#N/A		TRIM16
GSONMG00045428001		4.2071	1.74384e-09	2.8599	0.00100625	YES		DOCK3
GSONMG00063386001		4.1989	5.48685e-14	3.8933	1.50143e-07	#N/A		ROBO4
GSONMG00032317001		4.1978	6.48321e-05	3.1929	3.97386e-09	YES		PLAU
GSONMG00000669001		4.1906	1.6845e-100	1.0624	0.502875	YES		TRIM21
GSONMG00002504001		4.1901	5.5541e-30	3.8569	2.98377e-24	YES		DMXL2
GSONMG00006340001		4.1887	6.48773e-83	1.3275	0.00396016	YES		PARP14
GSONMG00067967001		4.1855	5.79482e-33	1.6658	1.28297e-05	YES		PDE4DIP
GSONMG00020708001		4.1813	1.08185e-76	1.7909	3.21836e-13	YES		ITM2C
GSONMG00043364001		4.1774	2.12744e-11	1.5047	0.129726	#N/A		CUBN
GSONMG00069725001		4.1737	3.7659e-244	7.6815	7.022e-173	YES		NFATC1
GSONMG00031669001		4.1716	8.02974e-16	500	#N/A	YES		IL4I1
GSONMG00060668001		4.1681	5.3305e-71	1.2964	0.0145105	#N/A		SLC25A34
GSONMG00063850001		4.166	6.34851e-37	2.6018	2.88107e-11	#N/A
GSONMG00047366001		4.161	0.000846498	1.6207	0.000389636	#N/A		DPYSL2
GSONMG00068147001		4.1502	2.08701e-08	4.1212	2.4935e-05	#N/A		MCF2L
GSONMG00060232001		4.1473	3.32157e-24	2.0661	5.57602e-07	#N/A
GSONMG00060503001		4.1471	2.0916e-10	2.2385	0.000754026	YES		SLC6A9
GSONMG00046012001		4.1389	0.00093347	500	#N/A	YES		ABCG2
GSONMG00008573001		4.1382	0.000827723	1.255	0.296053	#N/A
GSONMG00074678001		4.1333	0.00117678	0.5613	0.00390759	#N/A		PHOSPHO1
GSONMG00067662001		4.1288	5.70793e-07	2.0439	0.00573088	YES		IQGAP2
GSONMG00058633001		4.1244	1.24193e-72	3.2249	6.06805e-29	#N/A		AFG3L2
GSONMG00056561001		4.1211	0.124444	8.946	1.0932e-08	#N/A		AVIL
GSONMG00065809001		4.1189	7.9186e-208	2.1458	7.4215e-92	#N/A		FAM49B
GSONMG00078909001		4.1148	2.97438e-19	3.2959	3.29225e-11	YES		ULK1
GSONMG00058872001		4.114	3.25354e-05	500	#N/A	YES		EDEM1
GSONMG00034371001		4.1064	2.27042e-25	1.7494	7.64238e-85	#N/A		PLA2G4A
GSONMG00021663001		4.1061	5.19427e-42	500	#N/A	#N/A		MMP20
GSONMG00076793001		4.1043	0.00170373	1.7579	0.0111237	#N/A		SENP6
GSONMG00078910001		4.1019	1.01927e-07	500	#N/A	#N/A		GPR133
GSONMG00063193001		4.0979	1.38265e-10	3.2754	2.32421e-10	YES		MAP3K9
GSONMG00072653001		4.0967	1.0377e-194	3.0278	3.0696e-205	YES		RNF19B
GSONMG00050405001		4.0952	0	2.9996	4.4438e-293	YES		MBNL2
GSONMG00008570001		4.0918	4.14282e-20	2.0928	1.03884e-20	#N/A		GFOD2
GSONMG00065666001		4.091	1.14498e-68	0.9057	0.607108	YES		IFI44L
GSONMG00079798001		4.0893	0.000240412	500	#N/A	#N/A		LAMC2
GSONMG00002695001		4.0872	8.68617e-26	1.3499	0.184901	#N/A		MYLK
GSONMG00015990001		4.0861	1.4635e-152	2.1011	3.14353e-32	#N/A		TOR4A
GSONMG00001698001		4.086	8.33922e-07	4.6797	1.61932e-08	#N/A		SPRY2
GSONMG00065052001		4.0825	1.10149e-06	2.3558	3.79114e-07	#N/A		DST
GSONMG00025161001		4.0721	2.76073e-05	500	#N/A	YES		SLCO5A1
GSONMG00025710001		4.0672	5.20602e-07	1.8169	0.00214428	#N/A		ENO2
GSONMG00052895001		4.0651	2.5427e-186	1.6714	9.10167e-41	#N/A
GSONMG00054862001		4.0613	1.93756e-12	1.8099	1.06064e-05	#N/A		PAK1
GSONMG00010191001		4.0613	3.34936e-21	1.5526	0.000266082	#N/A		COL4A3BP
GSONMG00004134001		4.0549	1.6158e-121	2.418	2.24542e-75	#N/A		KPNA3
GSONMG00011747001		4.0518	1.45724e-05	1.1154	0.683255	YES		RGL1
GSONMG00014814001		4.0514	0.000172587	500	#N/A	YES		NFIL3
GSONMG00062278001		4.0445	6.36258e-08	0.8556	0.315497	YES		ALOX5AP
GSONMG00074571001		4.044	1.1456e-104	2.5914	1.2814e-102	YES		CERS6
GSONMG00071645001		4.0424	3.8477e-233	2.3501	3.3791e-130	YES		SCARB2
GSONMG00001789001		4.0391	6.12998e-10	3.4204	2.66125e-33	YES		PIK3CD
GSONMG00029463001		4.0372	3.98564e-05	4.0335	2.18746e-15	YES		SEMA4D
GSONMG00052595001		4.0362	5.83329e-07	1.4541	0.163035	#N/A		CYGB
GSONMG00013307001		4.0341	1.97862e-06	0.9095	0.740485	#N/A		HFM1
GSONMG00059507001		4.0303	2.5781e-97	2.9349	1.07924e-87	#N/A		PAK1
GSONMG00077121001		4.0263	9.21e-146	1.043	0.289333	#N/A		AGO3
GSONMG00064018001		4.0129	1.21638e-23	0.5059	8.51258e-55	YES		RNF213
GSONMG00016238001		4.0095	9.0081e-236	3.2063	1.3238e-129	#N/A		FAM53C
GSONMG00052832001		4.007	1.2268e-220	1.4244	6.97523e-29	#N/A		NES
GSONMG00058870001		4.0051	2.30812e-08	500	#N/A	YES		GNAT1
GSONMG00072415001		4.0036	1.25038e-23	0.8379	0.0591956	YES		IER5
GSONMG00047778001		4.0031	3.0497e-285	1.7226	2.79296e-77	#N/A		RAB7A
GSONMG00051950001		3.999	7.3681e-11	1.9085	4.01247e-06	#N/A		MYO9A
GSONMG00075491001		3.9971	1.68336e-05	500	#N/A	YES		RASGRP1
GSONMG00035819001		3.9967	6.03959e-08	500	#N/A	YES		SLC2A1
GSONMG00045697001		3.9846	1.3694e-53	500	#N/A	YES		INHBA
GSONMG00012354001		3.979	0.00112769	500	#N/A	#N/A		IGFALS
GSONMG00062123001		3.9779	1.18983e-49	0.4957	2.35237e-06	#N/A
GSONMG00063192001		3.964	1.4791e-175	3.3164	1.7798e-201	YES		MLK4
GSONMG00032356001		3.9615	0.00279489	0.9183	0.706311	#N/A		MCF2L
GSONMG00065236001		3.9603	1.47303e-30	2.3735	8.10046e-08	#N/A		MAP1A
GSONMG00051039001		3.9597	1.81124e-50	1.4845	0.00754038	YES		IL1R2
GSONMG00029843001		3.9553	3.08849e-07	500	#N/A	YES		TRIM69
GSONMG00009293001		3.9545	1.3746e-123	3.0189	2.04034e-30	YES		TRIM25
GSONMG00008161001		3.9399	4.641e-153	2.6064	1.5875e-191	#N/A		CCDC88A
GSONMG00056998001		3.9348	2.0673e-222	3.0973	2.469e-280	#N/A		MKNK2
GSONMG00068952001		3.9341	6.23568e-07	0.7564	0.0839026	#N/A		36769
GSONMG00057865001		3.934	9.67684e-31	1.9004	1.16291e-11	#N/A		MYO9A
GSONMG00031475001		3.9326	0.000200768	500	#N/A	YES		TMEM255A
GSONMG00011850001		3.9326	3.0476e-08	500	#N/A	#N/A
GSONMG00043949001		3.9307	1.25393e-14	2.1916	1.53242e-07	YES		NCOR2
GSONMG00015067001		3.9246	8.8469e-05	1.3234	0.014696	#N/A		AGPAT4
GSONMG00055631001		3.9213	2.75428e-14	0.9807	0.84524	#N/A
GSONMG00055653001		3.9206	2.46897e-47	500	#N/A	YES		HERC6
GSONMG00047377001		3.9175	0.00025119	500	#N/A	#N/A		SH3D19
GSONMG00011985001		3.9168	4.87574e-05	500	#N/A	YES		FYB
GSONMG00070733001		3.9112	4.56221e-15	2.8439	4.94266e-07	YES		PSTPIP2
GSONMG00000915001		3.9106	0.00217114	500	#N/A	YES		CD40
GSONMG00079278001		3.9091	0.000186726	500	#N/A	#N/A		TLX3
GSONMG00065253001		3.9082	5.08294e-18	500	#N/A	#N/A		MRC1
GSONMG00037668001		3.9039	1.27411e-20	3.1954	1.5117e-92	#N/A		FRYL
GSONMG00008100001		3.901	1.52108e-18	500	#N/A	#N/A		IFNA2
GSONMG00075776001		3.8993	0.000122309	2.6949	0.00012727	#N/A		ALDH6A1
GSONMG00065785001		3.895	1.9353e-132	2.6836	5.01456e-38	YES		TRIM25
GSONMG00025791001		3.8946	1.14328e-34	500	#N/A	#N/A		XKR8
GSONMG00066370001		3.8912	1.03957e-66	0.6095	2.61018e-10	#N/A		ZNF367
GSONMG00055371001		3.8874	8.40862e-05	500	#N/A	#N/A		TSGA10
GSONMG00043019001		3.8871	3.0675e-134	2.7884	3.78422e-78	YES		TMEM120B
GSONMG00079795001		3.8857	1.90502e-61	2.2569	4.62654e-29	#N/A		CYP7B1
GSONMG00012232001		3.8851	5.9041e-285	2.0127	1.57388e-81	YES		SPRY1
GSONMG00005135001		3.8847	2.67574e-90	1.3829	1.37918e-14	YES		HIVEP2
GSONMG00050911001		3.8815	2.04131e-08	0.8387	0.0359094	#N/A		HSPB7
GSONMG00003221001		3.8815	7.05811e-95	2.2551	1.8041e-142	#N/A		CCDC73
GSONMG00072553001		3.8785	0.000207243	2.2831	0.00306592	#N/A		CERS1
GSONMG00025793001		3.8757	6.92182e-05	500	#N/A	#N/A
GSONMG00002118001		3.8735	8.37883e-08	2.5398	2.22163e-17	#N/A		SEMA4G
GSONMG00065661001		3.8696	3.04182e-05	500	#N/A	YES		ADK
GSONMG00016281001		3.8696	3.13631e-05	500	#N/A	#N/A		IL10RB
GSONMG00025516001		3.8694	0.000383476	500	#N/A	#N/A
GSONMG00002414001		3.8685	5.3134e-10	2.5692	0.000746625	#N/A
GSONMG00066340001		3.865	1.46001e-23	6.167	5.55607e-28	#N/A		HPGD
GSONMG00053587001		3.8634	4.3815e-11	4.2136	4.78873e-20	#N/A		ERMP1
GSONMG00029035001		3.863	3.77667e-32	4.2392	1.19411e-63	#N/A		DHRSX
GSONMG00065191001		3.8602	1.59738e-08	1.5511	0.0318607	YES		CH25H
GSONMG00026756001		3.8602	7.1095e-57	0.897	0.130956	#N/A
GSONMG00009785001		3.8583	5.5378e-87	1.6893	4.05923e-34	YES		EHD4
GSONMG00011836001		3.8561	1.20925e-79	1.2031	5.45552e-06	YES		NCKAP5L
GSONMG00076716001		3.8494	8.79323e-05	500	#N/A	#N/A		HSPA4L
GSONMG00005117001		3.8486	2.84095e-26	9.3046	6.28548e-12	#N/A		SDHB
GSONMG00047359001		3.8476	0.00945394	2.2423	0.00164616	YES		SV2A
GSONMG00027348001		3.8464	8.1032e-100	1.3629	1.01063e-10	#N/A
GSONMG00009253001		3.8426	7.9712e-112	2.7803	3.3966e-159	YES		FAM111A
GSONMG00021753001		3.8343	2.28931e-22	2.3081	1.69418e-06	#N/A		SCAF4
GSONMG00063343001		3.8336	0.00011606	500	#N/A	#N/A		MYO1E
GSONMG00037678001		3.8283	1.36794e-06	1.9152	0.0195327	YES		ACSL1
GSONMG00038427001		3.8258	3.5757e-133	500	#N/A	YES		HERC6
GSONMG00082451001		3.825	3.27939e-59	1.6505	0.00401084	#N/A		TRIM39
GSONMG00012903001		3.823	5.73856e-09	2.9875	2.66859e-08	YES		ADRB2
GSONMG00046100001		3.8208	1.44628e-15	1.1887	0.00357871	YES		HEG1
GSONMG00059912001		3.8182	6.56935e-09	3.8259	1.33173e-13	#N/A		GRTP1
GSONMG00062645001		3.8137	3.25366e-26	2.6965	4.36121e-20	#N/A		PITPNA
GSONMG00025212001		3.8137	0.000965675	500	#N/A	#N/A		ZNF648
GSONMG00052124001		3.8074	7.60684e-23	2.4766	7.98193e-05	#N/A		PHYHIP
GSONMG00063283001		3.8054	7.92167e-05	500	#N/A	#N/A		NYAP1
GSONMG00054588001		3.8016	5.49041e-14	1.7939	2.90732e-09	#N/A		RALYL
GSONMG00029763001		3.8012	2.4301e-07	500	#N/A	#N/A		STXBP1
GSONMG00053342001		3.7954	1.22225e-09	2.191	3.42961e-31	#N/A		PLXNA3
GSONMG00011750001		3.7944	1.55811e-16	2.0642	5.45731e-18	YES		RGL1
GSONMG00013748001		3.794	1.82908e-26	2.6083	7.54396e-06	#N/A
GSONMG00039123001		3.7929	5.48267e-50	2.3518	1.16208e-07	#N/A		PRODH
GSONMG00011746001		3.7914	1.86823e-11	1.4053	0.0402928	YES		RGL1
GSONMG00076650001		3.7903	0.000929521	500	#N/A	#N/A		BRF1
GSONMG00060384001		3.7866	1.98111e-19	2.617	4.24254e-15	#N/A
GSONMG00079780001		3.7829	4.17936e-94	2.311	1.47583e-34	YES		SLCO5A1
GSONMG00076417001		3.7827	0.00157779	500	#N/A	#N/A		TIMD4
GSONMG00026927001		3.7754	1.91822e-32	500	#N/A	YES		NLRC5
GSONMG00082341001		3.7636	0.000474991	500	#N/A	#N/A		RP5-864K19.6
GSONMG00077370001		3.7633	2.3869e-103	5.0511	3.9001e-162	YES		IDS
GSONMG00031735001		3.7622	1.31567e-08	9.1835	1.32447e-15	#N/A		TRIM42
GSONMG00033397001		3.7612	2.93255e-16	500	#N/A	YES		RSAD2
GSONMG00064803001		3.76	1.99362e-07	2.2567	0.00346333	#N/A		TMEM220
GSONMG00048091001		3.7557	6.4688e-164	0.8405	0.25939	YES		HELZ2
GSONMG00048580001		3.7506	1.21775e-06	500	#N/A	#N/A
GSONMG00073182001		3.7495	2.82531e-07	500	#N/A	#N/A		GABRR2
GSONMG00008110001		3.7478	1.42024e-05	3.0329	7.42901e-06	#N/A		PHLPP2
GSONMG00066623001		3.7453	1.71366e-05	500	#N/A	#N/A		GRIA3
GSONMG00032995001		3.7448	6.90814e-08	1.8993	0.0139554	#N/A		TRIM35
GSONMG00019072001		3.7447	7.58864e-20	3.8461	1.51033e-15	YES		ADPRM
GSONMG00079094001		3.7447	5.99988e-12	1.9585	7.0479e-18	#N/A		CCDC64
GSONMG00069507001		3.7443	1.55873e-06	1.3136	0.00315284	#N/A		SIPA1L1
GSONMG00063638001		3.7397	2.34386e-06	1.2157	0.0629374	YES		OGFRL1
GSONMG00062890001		3.7386	4.13454e-44	2.5329	1.26348e-20	#N/A		VPS37B
GSONMG00040702001		3.738	6.03597e-48	1.9664	8.34783e-41	#N/A		MYO9A
GSONMG00037232001		3.737	2.00958e-05	500	#N/A	#N/A		ARHGEF7
GSONMG00035324001		3.7365	1.74333e-29	1.8124	4.46174e-23	YES		DOCK9
GSONMG00001429001		3.7344	1.41423e-05	500	#N/A	YES		RNF213
GSONMG00037669001		3.7278	1.8491e-30	3.5391	9.4217e-29	#N/A		FRYL
GSONMG00057534001		3.7271	4.28341e-09	4.3711	7.92575e-10	#N/A		DVL1
GSONMG00053529001		3.7268	2.4694e-17	2.053	2.02395e-10	#N/A		MYOM1
GSONMG00066348001		3.7264	4.06439e-37	1.7662	3.13039e-06	#N/A
GSONMG00066545001		3.7221	4.1932e-186	3.6572	1.6162e-188	YES		ERGIC3
GSONMG00055141001		3.7192	0.00425562	1.2206	0.0516735	#N/A		ZEB1
GSONMG00039878001		3.7175	3.54582e-09	1.1316	1.57581e-05	#N/A		LDLRAP1
GSONMG00024789001		3.7133	8.3584e-11	3.8994	4.80867e-10	YES		PTPN4
GSONMG00017157001		3.7121	3.58718e-45	500	#N/A	#N/A		PITX2
GSONMG00008511001		3.7107	4.6039e-116	1.8866	2.52184e-38	#N/A		MICALL1
GSONMG00054070001		3.7094	6.52733e-07	1.2562	0.00561528	#N/A		WNT7A
GSONMG00003470001		3.7016	0.00383615	500	#N/A	#N/A		PIEZO2
GSONMG00024071001		3.7004	4.9129e-92	2.6501	5.54377e-13	YES		IFFO1
GSONMG00008373001		3.6998	2.16823e-29	1.3737	2.19265e-34	#N/A		LIM2
GSONMG00011148001		3.6983	0.00221302	5.7552	1.11565e-08	#N/A		TAS1R1
GSONMG00057057001		3.698	4.05779e-17	1.8997	0.000217293	#N/A		DNMT3B
GSONMG00066022001		3.6953	3.48874e-77	1.8927	2.04837e-30	#N/A		ETV4
GSONMG00000044001		3.693	0.00168162	500	#N/A	YES		DCAF6
GSONMG00003768001		3.6916	0.00184691	500	#N/A	YES		HIP1R
GSONMG00064020001		3.6833	2.1125e-110	0.4993	1.27744e-08	YES		RNF213
GSONMG00009389001		3.6806	2.40539e-26	2.7429	2.30529e-19	#N/A
GSONMG00017879001		3.6796	5.8702e-06	1.6756	3.53148e-06	#N/A		CGN
GSONMG00030518001		3.6747	4.96264e-07	500	#N/A	#N/A		ROBO2
GSONMG00057254001		3.6744	8.80473e-45	2.6812	3.25425e-42	#N/A		DHRSX
GSONMG00023434001		3.6698	9.97336e-62	1.6328	8.09599e-06	#N/A		CDCA7L
GSONMG00055394001		3.6664	3.47572e-05	500	#N/A	#N/A		SNX27
GSONMG00002022001		3.6661	3.49647e-22	1.1241	0.353443	YES		FAM60A
GSONMG00011251001		3.6622	2.97287e-16	0.8484	0.385969	YES		RNF213
GSONMG00057995001		3.657	0.000481615	500	#N/A	YES		ALOX5
GSONMG00011738001		3.6508	1.64707e-05	500	#N/A	#N/A		SLC35A3
GSONMG00074871001		3.6499	2.72081e-07	3.3963	3.34175e-05	#N/A
GSONMG00014599001		3.6497	1.23153e-47	3.0373	1.0113e-21	#N/A		DALRD3
GSONMG00016519001		3.6474	9.74214e-53	2.1659	3.72111e-12	YES		PI4K2A
GSONMG00030548001		3.6454	1.0107e-159	2.1739	1.60075e-35	YES		CMKLR1
GSONMG00010683001		3.645	2.98609e-92	2.1413	3.12853e-37	#N/A		ZSWIM7
GSONMG00010962001		3.6432	0.00143825	500	#N/A	#N/A		ITSN2
GSONMG00039122001		3.6414	8.1433e-196	2.014	1.3107e-34	#N/A		PRODH
GSONMG00047403001		3.6393	9.42063e-18	500	#N/A	#N/A		ZEB1
GSONMG00050510001		3.6358	3.00342e-30	500	#N/A	YES		LMO2
GSONMG00025007001		3.6354	1.27919e-15	2.0264	0.000135854	#N/A		ETNK1
GSONMG00021510001		3.6321	0.000176035	0.8294	0.370751	#N/A		SYN3
GSONMG00032226001		3.6312	1.99548e-53	1.2438	0.320411	#N/A		BCOR
GSONMG00037709001		3.6258	7.06287e-60	2.1186	1.87786e-17	#N/A		CIC
GSONMG00079131001		3.6246	1.76823e-40	2.6508	5.30196e-64	YES		ABHD15
GSONMG00052866001		3.6246	0.00328344	500	#N/A	YES		C17orf58
GSONMG00063583001		3.623	5.6493e-185	1.8217	1.09071e-06	#N/A		BHLHA15
GSONMG00007333001		3.6171	2.72874e-08	500	#N/A	#N/A		FRRS1
GSONMG00026926001		3.616	7.68295e-07	500	#N/A	YES		NLRC5
GSONMG00016956001		3.6108	3.34291e-06	500	#N/A	#N/A		JAKMIP1
GSONMG00066547001		3.61	2.76087e-92	3.7068	8.3478e-112	YES		ERGIC3
GSONMG00007758001		3.6089	4.0909e-20	2.9608	0.00145778	YES		MAPRE2
GSONMG00023765001		3.6078	8.0212e-207	2.8707	1.2693e-207	#N/A		PQLC1
GSONMG00023670001		3.6044	4.3118e-271	2.2414	5.1225e-147	#N/A		AFG3L2
GSONMG00015948001		3.6029	0.000641986	500	#N/A	#N/A		PCNXL4
GSONMG00042185001		3.5989	1.41009e-40	1.9101	1.15002e-07	#N/A		ITPKA
GSONMG00082557001		3.5968	9.3019e-167	2.2972	1.63879e-49	YES		PAPSS2
GSONMG00036980001		3.5967	7.55363e-13	4.2996	2.1571e-10	YES		TRIM25
GSONMG00028592001		3.5955	0.000335148	2.415	0.000115694	#N/A
GSONMG00070684001		3.5867	5.7632e-194	3.6556	9.5571e-232	#N/A		GPX2
GSONMG00009919001		3.5848	1.61336e-09	2.1304	7.33404e-05	YES		PIM3
GSONMG00048680001		3.5771	1.22673e-42	1.4386	0.000124478	YES		RAPH1
GSONMG00081733001		3.5755	0.00447181	0.5696	0.0055954	YES		CAMK1G
GSONMG00079779001		3.5741	1.71041e-23	1.9175	4.75788e-06	YES		SLCO5A1
GSONMG00057182001		3.574	4.35173e-35	3.0882	1.17033e-13	#N/A
GSONMG00043256001		3.5717	1.44854e-06	2.2955	0.00229146	#N/A		FOXL1
GSONMG00080903001		3.5716	3.3019e-297	3.8771	2.19358e-62	#N/A		HSP90AA1
GSONMG00026925001		3.5682	1.87643e-43	500	#N/A	YES		NLRC5
GSONMG00077714001		3.5664	1.58481e-37	0.7937	2.54178e-05	#N/A		RND3
GSONMG00024497001		3.565	9.54169e-07	2.1703	0.000248289	#N/A		SMTNL2
GSONMG00055717001		3.5647	0.00188807	2.324	0.00951193	#N/A		ZFYVE9
GSONMG00081374001		3.5614	1.671e-139	2.3798	2.861e-99	YES		GRK6
GSONMG00068182001		3.5594	1.479e-29	500	#N/A	#N/A		NLN
GSONMG00043285001		3.5586	1.85265e-15	2.3022	1.23864e-10	#N/A		ZFYVE9
GSONMG00059783001		3.5582	8.53222e-13	2.0853	8.24958e-26	#N/A		DPYSL2
GSONMG00039223001		3.558	5.35648e-19	1.0011	0.992967	#N/A		RPS6KL1
GSONMG00026074001		3.5562	1.7183e-22	2.0367	3.05711e-05	#N/A
GSONMG00056788001		3.5536	6.37749e-50	3.6101	2.27996e-20	#N/A		TOB2
GSONMG00005347001		3.545	0.00425447	500	#N/A	YES		PVRL3
GSONMG00047116001		3.542	6.51573e-07	1.0964	0.701897	#N/A		CACHD1
GSONMG00035530001		3.5389	3.63014e-87	3.2671	1.99149e-43	#N/A		C6orf136
GSONMG00052468001		3.538	0.00519001	500	#N/A	#N/A		DLGAP4
GSONMG00056986001		3.5357	0.00292434	500	#N/A	YES		PDE4DIP
GSONMG00018730001		3.5357	6.03307e-07	500	#N/A	#N/A
GSONMG00009305001		3.5332	1.03701e-12	2.6041	5.51407e-07	#N/A		DHX33
GSONMG00065861001		3.5315	0	4.0953	0	#N/A		SQSTM1
GSONMG00062371001		3.5288	7.8591e-11	2.0232	3.78063e-97	YES		TTYH2
GSONMG00035259001		3.5252	5.34562e-05	1.1165	0.0377697	#N/A		PLXND1
GSONMG00023563001		3.5244	3.4131e-103	2.0525	2.65387e-40	#N/A		HNRNPC
GSONMG00050179001		3.524	2.43187e-22	1.8281	6.31766e-05	YES		ARL5B
GSONMG00037384001		3.5236	5.97857e-11	1.7503	5.48569e-06	#N/A		TRPV1
GSONMG00021292001		3.5171	1.37414e-09	1.5618	0.0287382	#N/A		TESK2
GSONMG00061719001		3.5167	2.7876e-113	2.2759	1.50759e-83	#N/A		ANKRD10
GSONMG00042516001		3.5133	1.4241e-102	1.2764	0.133789	YES		C3orf38
GSONMG00061976001		3.5088	7.2293e-38	2.0997	8.09553e-27	#N/A		MICALL1
GSONMG00015934001		3.5083	1.53853e-08	1.4329	3.21218e-14	YES		FGFRL1
GSONMG00048490001		3.5071	9.49291e-16	4.0784	1.26763e-15	#N/A		FRYL
GSONMG00028560001		3.5059	4.3902e-142	1.4453	0.00395525	YES		CD9
GSONMG00022425001		3.5039	1.6545e-13	1.0689	0.464365	#N/A		FLVCR1
GSONMG00075917001		3.5023	1.84144e-07	500	#N/A	YES		MB21D1
GSONMG00060163001		3.5004	3.14621e-06	500	#N/A	YES		GPR125
GSONMG00024663001		3.4996	1.17855e-06	2.4454	3.44187e-05	#N/A		RPS6KL1
GSONMG00079603001		3.4984	0.00017581	1.7065	8.9702e-10	#N/A		SYN3
GSONMG00079723001		3.4972	0.000474687	1.893	8.26811e-14	#N/A		STPG1
GSONMG00019421001		3.4916	3.60159e-17	1.3189	0.00165619	YES		VEGFA
GSONMG00008479001		3.4909	0.000151032	1.9384	0.0269732	#N/A		AOX1
GSONMG00012523001		3.4894	0.00946014	1.1541	0.118362	YES		PRKG1
GSONMG00042344001		3.484	4.2455e-61	2.3798	2.1845e-24	#N/A		NUDT15
GSONMG00065187001		3.4836	3.47448e-05	1.2927	0.324915	YES		STAMBPL1
GSONMG00082414001		3.4811	5.3446e-161	2.6829	1.7008e-139	#N/A		TNFRSF10A
GSONMG00066970001		3.4761	2.99789e-14	3.7831	2.05206e-09	#N/A		TMX2
GSONMG00019419001		3.4736	2.02403e-65	1.2685	7.52038e-08	YES		VEGFA
GSONMG00060588001		3.4704	1.01084e-09	2.0774	1.25594e-16	#N/A		EFNB1
GSONMG00019494001		3.4682	2.48201e-19	2.291	4.5087e-109	YES		NCEH1
GSONMG00081630001		3.4678	3.62365e-08	0.6541	1.97425e-10	#N/A		INHBB
GSONMG00066140001		3.4668	0.00183111	500	#N/A	#N/A		SELP
GSONMG00067840001		3.4609	4.79709e-10	4.4493	8.954e-163	#N/A		SLC6A1
GSONMG00032916001		3.458	7.46759e-06	500	#N/A	#N/A		SLC26A2
GSONMG00003345001		3.4555	2.48945e-59	2.9158	3.3588e-13	#N/A		LYRM5
GSONMG00074093001		3.454	5.425e-156	4.7439	0	YES		TNFRSF1B
GSONMG00032506001		3.4538	3.35721e-25	1.4135	1.10119e-06	YES		KDM6B
GSONMG00030857001		3.4516	3.87456e-85	1.4531	1.59938e-26	#N/A		ACLY
GSONMG00005874001		3.4506	7.83205e-08	3.3086	1.01992e-05	#N/A
GSONMG00047332001		3.4498	3.80421e-60	0.4966	0.00257542	YES		OGFR
GSONMG00031069001		3.449	1.27327e-24	1.4162	9.31286e-05	#N/A		PSD2
GSONMG00005266001		3.4464	4.12655e-29	2.0911	5.2123e-06	#N/A
GSONMG00017807001		3.445	2.38946e-07	500	#N/A	#N/A		PAG1
GSONMG00043456001		3.445	6.88603e-86	1.5259	1.40363e-07	#N/A		CDK12
GSONMG00051406001		3.4445	7.7698e-07	500	#N/A	#N/A		BBS10
GSONMG00043730001		3.4412	4.1955e-171	2.7071	4.27895e-46	YES		CMKLR1
GSONMG00037962001		3.4409	1.204e-11	2.6411	1.03235e-17	YES		ACYP1
GSONMG00054667001		3.4404	3.59402e-53	1.4345	5.41832e-05	YES		STK38L
GSONMG00029989001		3.44	1.1626e-175	3.2931	1.6485e-118	YES		TRIM25
GSONMG00082312001		3.4386	5.4001e-05	1.4348	0.12029	#N/A		PLEKHA5
GSONMG00072472001		3.4268	5.2547e-63	2.7613	1.94991e-35	#N/A		C12orf5
GSONMG00065975001		3.4255	6.78379e-05	500	#N/A	#N/A		TTLL6
GSONMG00064821001		3.4252	7.6974e-248	2.0284	4.5242e-109	#N/A		ACLY
GSONMG00011253001		3.4244	2.69041e-33	500	#N/A	YES		RNF213
GSONMG00025760001		3.4222	1.73815e-94	2.9416	3.4728e-161	#N/A		RPE65
GSONMG00023436001		3.422	1.94316e-48	2.7828	1.99998e-64	YES		BTG3
GSONMG00034674001		3.4218	0.00394264	500	#N/A	YES		FOXJ1
GSONMG00018417001		3.4212	1.3374e-113	2.2418	5.6154e-45	#N/A		TROVE2
GSONMG00012215001		3.4198	2.74415e-27	1.4585	0.00170321	#N/A		ARHGEF5
GSONMG00064813001		3.4195	6.53212e-07	1.1996	0.0713594	#N/A		MPRIP
GSONMG00007693001		3.4181	6.6437e-07	500	#N/A	#N/A		CCDC136
GSONMG00041669001		3.4156	2.16827e-08	500	#N/A	#N/A		PEG10
GSONMG00001183001		3.4154	4.33486e-32	3.3051	9.37137e-31	#N/A		FAM110B
GSONMG00025227001		3.412	7.35773e-48	3.3192	3.1239e-147	#N/A		ARHGAP44
GSONMG00021573001		3.4083	5.09462e-07	3.1263	8.13003e-20	YES		CDHR5
GSONMG00071125001		3.4079	0.00730156	1.2587	0.0281484	#N/A		COL10A1
GSONMG00040812001		3.4066	5.24399e-09	3.4468	1.51588e-21	YES		CD274
GSONMG00082129001		3.4064	1.60791e-07	500	#N/A	#N/A
GSONMG00067964001		3.405	1.47393e-22	2.0473	4.78497e-10	YES		PDE4DIP
GSONMG00039521001		3.4023	1.15541e-15	2.3948	4.13372e-06	YES		IRS1
GSONMG00010627001		3.4016	3.6167e-11	1.7813	6.23166e-17	YES		SQLE
GSONMG00013182001		3.4002	2.44027e-48	1.4474	6.76022e-10	YES		CD40
GSONMG00050343001		3.3973	0.00365869	1.1717	0.0328586	YES		PDLIM3
GSONMG00007331001		3.396	8.74756e-15	500	#N/A	#N/A		FIP1L1
GSONMG00055629001		3.3915	9.37e-113	0.9173	0.00390572	#N/A		SMTN
GSONMG00048196001		3.39	3.87247e-14	6.6063	2.23283e-24	YES		PTPN4
GSONMG00018131001		3.3864	3.13148e-14	2.8193	1.17984e-11	#N/A		MYO9B
GSONMG00002673001		3.3861	7.73232e-05	1.6115	0.0363957	YES		RAPH1
GSONMG00008553001		3.3854	6.81164e-77	8.8501	4.0772e-116	#N/A		LNX2
GSONMG00067441001		3.3853	1.36818e-27	7.1875	4.2107e-104	#N/A		JUND
GSONMG00020463001		3.3841	2.6725e-240	1.7209	6.80991e-36	#N/A		CDK12
GSONMG00058631001		3.3827	4.41208e-05	500	#N/A	#N/A
GSONMG00073100001		3.3815	0.00454902	10.0446	1.92956e-21	#N/A		SYT2
GSONMG00079111001		3.3795	2.83404e-61	1.1911	0.00345797	YES		LIMK1
GSONMG00080767001		3.3795	1.24182e-07	2.2773	0.000783732	#N/A		ZNF408
GSONMG00039374001		3.3794	3.1007e-49	2.8893	4.57215e-39	#N/A		FRYL
GSONMG00060500001		3.3783	2.72631e-17	2.3851	2.15708e-11	#N/A		SLC6A1
GSONMG00079607001		3.3776	9.1741e-19	0.7358	8.81303e-08	#N/A		RASSF3
GSONMG00053577001		3.3766	2.53079e-20	2.9831	2.62991e-17	#N/A		SACM1L
GSONMG00022921001		3.3743	3.37123e-09	0.7973	0.00393416	YES		SAMD4A
GSONMG00077890001		3.3735	0.00347649	500	#N/A	YES		RIPK2
GSONMG00043299001		3.3721	4.5295e-20	1.7787	4.3122e-77	YES		DOCK9
GSONMG00018116001		3.3714	5.7587e-109	2.6058	5.67402e-49	#N/A		LRRC8C
GSONMG00066193001		3.3712	3.87032e-07	3.9465	1.56752e-07	#N/A		RFESD
GSONMG00022974001		3.3705	9.05744e-14	3.0493	1.10909e-10	YES		DMXL2
GSONMG00080410001		3.3695	1.06847e-21	500	#N/A	#N/A		TNFAIP2
GSONMG00028232001		3.3693	9.16673e-55	1.8581	1.48082e-12	#N/A		C1orf106
GSONMG00029532001		3.3692	4.0491e-18	2.8253	2.20939e-11	#N/A		SIRT3
GSONMG00005058001		3.3687	4.04994e-08	2.7844	0.000186937	#N/A		ZMAT4
GSONMG00024411001		3.3649	1.52345e-06	500	#N/A	YES		TRIM69
GSONMG00041978001		3.3604	1.57147e-40	2.3102	2.45697e-37	#N/A		ATP2C1
GSONMG00064019001		3.3578	5.00945e-39	0.4736	0.000956034	YES		RNF213
GSONMG00001430001		3.3554	1.7431e-43	500	#N/A	YES		RNF213
GSONMG00004135001		3.3533	2.60527e-05	3.1945	2.58412e-06	#N/A		KPNA3
GSONMG00020998001		3.351	7.3859e-247	3.6749	2.808e-286	YES		TXN
GSONMG00079954001		3.3503	2.99286e-06	2.9672	1.02179e-09	#N/A		PMEL
GSONMG00046217001		3.3459	5.1282e-13	1.3606	0.0385463	YES		SESN1
GSONMG00010830001		3.3456	1.7171e-132	2.8788	6.63513e-71	#N/A		OSBPL3
GSONMG00007970001		3.3451	8.19635e-07	500	#N/A	YES		TRIM8
GSONMG00039902001		3.3443	3.70571e-35	2.3932	2.04572e-18	YES		CSRNP2
GSONMG00053149001		3.344	0.000141808	0.8253	0.472461	#N/A		MTMR9
GSONMG00041426001		3.3407	6.9078e-239	2.2985	1.22339e-70	YES		NAMPT
GSONMG00055628001		3.3405	4.47834e-47	0.9273	0.142315	#N/A		SMTN
GSONMG00057133001		3.3386	1.64765e-22	500	#N/A	#N/A
GSONMG00051302001		3.3384	7.4792e-121	3.1451	2.96507e-28	YES		TRIM25
GSONMG00035283001		3.3377	1.62979e-55	1.5231	4.50218e-08	#N/A		CIC
GSONMG00070143001		3.3347	6.80867e-17	1.0667	0.824822	YES		SLC9A3R1
GSONMG00033429001		3.3347	5.45352e-31	500	#N/A	#N/A		STXBP1
GSONMG00008662001		3.3342	0.00178632	0.6954	0.132998	YES		VCL
GSONMG00043603001		3.3332	2.7876e-113	1.8789	1.32226e-06	YES		EIF4G3
GSONMG00030774001		3.3314	0.00342689	0.4161	6.16552e-26	#N/A		STARD9
GSONMG00038174001		3.3311	6.0381e-147	1.78	3.65981e-25	YES		AGPAT9
GSONMG00020999001		3.3302	6.2805e-225	3.6773	3.5474e-287	#N/A		PTGR1
GSONMG00059844001		3.3274	1.14956e-36	1.8741	1.09558e-22	#N/A		ERGIC2
GSONMG00000737001		3.3251	4.22147e-13	2.8073	2.25276e-11	#N/A		SACM1L
GSONMG00046414001		3.3245	1.19012e-18	1.4245	0.00455239	YES		PHLDA1
GSONMG00066259001		3.323	1.89183e-14	2.1128	0.341877	#N/A		SLC12A8
GSONMG00007122001		3.3221	2.97439e-47	2.8125	9.10996e-32	#N/A		YME1L1
GSONMG00078142001		3.3196	0.00297307	500	#N/A	#N/A		ANK1
GSONMG00077916001		3.3173	6.16671e-06	500	#N/A	#N/A		MYO7A
GSONMG00035284001		3.315	2.56723e-27	1.4944	0.00143015	#N/A		CIC
GSONMG00074092001		3.3129	2.89859e-16	3.9676	3.00492e-41	YES		TNFRSF1B
GSONMG00027402001		3.3123	6.69241e-28	2.1114	3.93328e-22	#N/A		MYO9A
GSONMG00014598001		3.3095	7.18548e-13	3.0809	1.77123e-06	#N/A		DALRD3
GSONMG00062652001		3.3076	2.48236e-10	500	#N/A	YES		XAF1
GSONMG00020830001		3.306	0.00325689	1.9559	0.00184555	YES		ARHGAP26
GSONMG00022225001		3.3054	8.61624e-10	0.6806	0.00308022	YES		FRMD4B
GSONMG00067659001		3.3012	0.00122447	0.8035	0.329731	#N/A		IQGAP1
GSONMG00008758001		3.2989	0.00020192	1.4995	0.147258	YES		DDIT4
GSONMG00016101001		3.2978	0.00313147	500	#N/A	YES		TNC
GSONMG00075101001		3.2927	1.894e-144	1.9178	3.5783e-17	YES		STAT1
GSONMG00025226001		3.2908	2.20063e-46	2.2894	2.27378e-66	#N/A		C7orf62
GSONMG00065463001		3.2894	2.18687e-22	2.5011	7.00041e-13	YES		STAMBPL1
GSONMG00014031001		3.2877	2.998e-21	1.5906	8.0501e-06	#N/A		TMEM138
GSONMG00002732001		3.2869	4.19557e-18	500	#N/A	YES		IFI44L
GSONMG00074193001		3.2856	2.40675e-33	3.7448	3.29481e-42	#N/A		RFX2
GSONMG00077891001		3.2842	0.000451544	500	#N/A	YES		RIPK2
GSONMG00001887001		3.2803	8.6558e-207	0.4042	3.88258e-32	YES		ZNFX1
GSONMG00051923001		3.2801	4.28973e-05	500	#N/A	YES		MAP3K5
GSONMG00080267001		3.2763	0.000442521	500	#N/A	#N/A		XKR5
GSONMG00013236001		3.2757	2.79364e-08	3.5923	1.11581e-87	YES		CYTH1
GSONMG00047040001		3.2748	0.00601987	500	#N/A	#N/A
GSONMG00055632001		3.2739	2.88368e-11	0.8722	0.122635	#N/A
GSONMG00001647001		3.269	1.13893e-31	1.9353	6.17574e-06	YES		TRIM25
GSONMG00081647001		3.2647	4.3189e-105	3.3258	8.47636e-71	#N/A		NUCB2
GSONMG00006391001		3.2607	1.23323e-95	1.5553	1.77534e-17	YES		FKBP1B
GSONMG00043062001		3.2595	8.15141e-18	1.7203	0.00457047	#N/A		MTF1
GSONMG00048234001		3.2589	1.64759e-41	1.2196	2.92137e-08	YES		VEGFA
GSONMG00040703001		3.2583	7.9817e-46	1.9251	5.35634e-37	#N/A		MYO9A
GSONMG00065192001		3.2563	6.19392e-83	500	#N/A	YES		IFIT5
GSONMG00063133001		3.2557	5.20904e-16	1.6775	0.000292103	#N/A		SCAP
GSONMG00005784001		3.2554	8.82578e-07	500	#N/A	YES		ELMO2
GSONMG00020511001		3.2546	3.0346e-144	2.7836	2.2196e-152	YES		PPP1R10
GSONMG00048083001		3.2528	2.93153e-13	500	#N/A	#N/A		TRIM16
GSONMG00075698001		3.248	1.96673e-16	1.406	2.36934e-06	#N/A		TNFAIP8L1
GSONMG00020859001		3.2466	3.21599e-09	1.4197	0.0930353	#N/A		SLC27A4
GSONMG00003431001		3.2461	0.000107128	1.1017	0.447224	#N/A		FAM69B
GSONMG00006074001		3.2458	6.83721e-16	1.326	2.77645e-07	#N/A		ZDHHC9
GSONMG00054423001		3.2426	1.65628e-50	1.6774	2.38402e-06	#N/A		AP3B2
GSONMG00074409001		3.2412	7.52764e-09	2.2241	8.41518e-07	#N/A		PRR11
GSONMG00017846001		3.2407	2.00153e-06	500	#N/A	YES		GIMAP8
GSONMG00067629001		3.2406	0.00706139	500	#N/A	#N/A
GSONMG00062962001		3.2378	9.4162e-08	1.191	0.175605	#N/A		UBE2QL1
GSONMG00008651001		3.2361	5.7401e-06	500	#N/A	#N/A		NMNAT2
GSONMG00073720001		3.236	0.00514524	3.1494	8.62254e-25	YES		ITGA5
GSONMG00025775001		3.2342	0	4.0494	0	#N/A		DNTTIP2
GSONMG00066221001		3.2323	0.00536596	500	#N/A	#N/A		OTOP1
GSONMG00078379001		3.2296	7.92912e-51	2.3945	8.5204e-27	#N/A		C8orf33
GSONMG00058786001		3.2286	1.23347e-05	500	#N/A	YES		ST3GAL1
GSONMG00043601001		3.2285	1.5946e-24	500	#N/A	#N/A		EIF4G1
GSONMG00052305001		3.2261	5.92406e-07	500	#N/A	#N/A		ERICH2
GSONMG00006063001		3.2231	2.38807e-36	1.502	6.9796e-08	YES		CLIC2
GSONMG00000751001		3.2228	7.98372e-06	1.0163	0.959306	#N/A		MYL6
GSONMG00046147001		3.2182	1.31896e-74	1.4955	1.55572e-20	#N/A		FHDC1
GSONMG00024971001		3.2178	2.67382e-06	500	#N/A	#N/A		SNX27
GSONMG00064774001		3.2131	1.12786e-17	500	#N/A	#N/A		CABP7
GSONMG00080755001		3.2127	2.81195e-09	1.7986	1.26709e-15	YES		DGKZ
GSONMG00014548001		3.2095	0.00258631	3.0434	1.01408e-06	#N/A		CCDC158
GSONMG00073034001		3.2082	2.23357e-27	2.5009	9.91085e-07	#N/A		SNX20
GSONMG00067348001		3.2032	0.0078671	500	#N/A	#N/A		DENND5B
GSONMG00019009001		3.203	3.37615e-13	0.8143	0.429473	YES		PLEKHG6
GSONMG00054709001		3.198	1.1638e-20	500	#N/A	YES		TRIM25
GSONMG00009853001		3.1952	9.0082e-167	3.153	1.5144e-197	#N/A		MYO6
GSONMG00054003001		3.1945	7.59891e-34	1.7668	1.40165e-09	#N/A		ETNK1
GSONMG00044902001		3.1922	1.29689e-39	500	#N/A	#N/A		ABCC1
GSONMG00079282001		3.1892	4.01077e-12	2.4493	2.27363e-05	#N/A		KCNIP1
GSONMG00064226001		3.1826	1.42658e-14	1.2788	3.82067e-08	#N/A		HOXC5
GSONMG00024062001		3.1806	3.24036e-11	3.8008	4.26535e-08	#N/A		ENO2
GSONMG00079496001		3.1786	3.09081e-08	500	#N/A	#N/A		TCN1
GSONMG00024455001		3.177	8.78193e-08	0.7451	0.00221938	#N/A		FMO5
GSONMG00072484001		3.1758	7.4558e-162	1.8339	1.67202e-11	YES		SLC16A7
GSONMG00073723001		3.1752	2.00185e-05	2.9543	9.9582e-191	YES		ITGA5
GSONMG00081435001		3.1748	4.13049e-34	1.8751	0.00804638	#N/A
GSONMG00003965001		3.1735	1.85703e-12	1.003	0.986872	#N/A		ARHGAP39
GSONMG00061963001		3.1706	6.54151e-23	2.6709	0	#N/A		PTRF
GSONMG00048268001		3.1679	5.06288e-07	500	#N/A	#N/A		IL20RA
GSONMG00078368001		3.1675	1.0711e-103	1.6762	1.27614e-53	#N/A		KCTD5
GSONMG00068148001		3.166	1.8664e-11	11.4407	2.07836e-14	#N/A
GSONMG00017624001		3.166	1.06596e-25	2.0569	1.48086e-14	#N/A		SCHIP1
GSONMG00048729001		3.1647	2.77615e-06	500	#N/A	#N/A		RCBTB2
GSONMG00020568001		3.1639	0.00120666	2.0325	0.011821	YES		ELOVL7
GSONMG00040786001		3.1636	5.80466e-14	1.1612	0.0376935	YES		ABCC5
GSONMG00081088001		3.1631	3.75817e-08	2.0437	0.00651767	#N/A		ERGIC2
GSONMG00041090001		3.1601	2.99612e-16	1.5928	0.00596595	YES		TGFB1
GSONMG00082203001		3.1597	1.9844e-103	5.1842	0	#N/A		CYB5A
GSONMG00030029001		3.1597	2.11994e-07	1.1727	0.496902	YES		PSMC3IP
GSONMG00070132001		3.1582	6.8556e-80	3.4501	5.5248e-39	#N/A		MXRA7
GSONMG00050298001		3.1562	1.82212e-47	2.4957	1.32839e-27	#N/A		MYB
GSONMG00080992001		3.1542	1.47305e-06	2.2742	0.00147498	#N/A		DNMT3B
GSONMG00025578001		3.1529	0.00675562	1.6058	0.0523625	#N/A
GSONMG00039648001		3.147	5.43073e-33	2.3567	2.16881e-19	#N/A		CCDC134
GSONMG00005782001		3.1462	1.4467e-12	500	#N/A	#N/A
GSONMG00018771001		3.1455	0.00392995	0.7239	2.8399e-19	#N/A		ERN1
GSONMG00065603001		3.144	7.7187e-101	3.4036	1.7464e-125	#N/A		ARL6IP5
GSONMG00072500001		3.1422	3.13331e-05	0.881	0.62876	YES		SLC25A25
GSONMG00002539001		3.1411	6.82941e-16	1.5377	0.000204436	#N/A		MVD
GSONMG00035256001		3.1407	8.65889e-11	1.1853	0.00202688	#N/A		PLXND1
GSONMG00070439001		3.1403	0.00653597	1.417	0.12804	YES		CBX4
GSONMG00053500001		3.1396	4.75558e-25	1.3575	0.00172694	#N/A		PCYT1A
GSONMG00070403001		3.1324	3.2853e-149	3.7991	5.4102e-206	#N/A		ZFAND2B
GSONMG00030856001		3.1281	4.8179e-201	1.4732	7.94046e-43	#N/A		ACLY
GSONMG00055667001		3.126	1.14278e-35	1.5659	1.44057e-46	#N/A		DPYSL2
GSONMG00070996001		3.1256	1.38985e-36	1.7247	2.21938e-09	#N/A		SLC40A1
GSONMG00069520001		3.1212	2.16643e-48	1.3074	2.64453e-06	#N/A		TM7SF2
GSONMG00081471001		3.121	4.5759e-197	1.6732	3.45703e-47	YES		SLC2A1
GSONMG00068154001		3.1207	1.68438e-18	2.1069	7.39984e-13	#N/A		KPNA3
GSONMG00003064001		3.1192	2.0596e-163	2.9762	5.4356e-127	YES		TRIM25
GSONMG00071564001		3.1183	5.66039e-09	500	#N/A	#N/A		ATAD2
GSONMG00079831001		3.1176	0.000515718	1.3746	0.512642	#N/A		PTCH2
GSONMG00033986001		3.1175	2.91144e-21	1.2658	0.000965296	YES		ITGA5
GSONMG00020728001		3.1142	0.00918369	2.2649	0.00443239	YES		ABCG2
GSONMG00066423001		3.1137	1.88624e-09	2.6936	5.2698e-23	YES		ELOVL7
GSONMG00060820001		3.1137	2.07125e-07	500	#N/A	#N/A		PRDM6
GSONMG00055053001		3.1136	1.04428e-14	2.5315	9.04169e-05	#N/A		C19orf26
GSONMG00038763001		3.111	2.47181e-16	2.5241	6.78721e-09	#N/A		PLA2G12B
GSONMG00063959001		3.1104	4.51457e-34	2.6085	1.32833e-06	YES		ARAP3
GSONMG00059719001		3.109	4.59201e-23	1.696	0.00533017	#N/A		CFAP70
GSONMG00032348001		3.1084	2.42959e-13	3.9111	7.84499e-21	YES		PTPLB
GSONMG00053576001		3.1063	3.7012e-17	3.5418	5.50403e-22	#N/A		SACM1L
GSONMG00028288001		3.1061	9.71308e-19	1.6477	0.000285334	YES		ZMAT3
GSONMG00028757001		3.106	1.19669e-69	3.7648	4.07594e-35	#N/A		SLC7A11
GSONMG00028386001		3.1058	0.000404594	500	#N/A	#N/A		L3MBTL1
GSONMG00051738001		3.1044	0.00267512	4.2504	2.03572e-17	#N/A		PAQR6
GSONMG00041719001		3.1038	1.15058e-06	500	#N/A	#N/A		ZNF385D
GSONMG00067691001		3.1031	1.59322e-14	1.7936	0.0475562	YES		BLNK
GSONMG00079637001		3.1016	4.73952e-09	3.0017	1.0308e-20	#N/A		TNS3
GSONMG00006903001		3.0947	2.2464e-120	2.9311	1.5321e-99	#N/A		FRYL
GSONMG00035416001		3.0923	2.2299e-06	500	#N/A	YES		MAP3K5
GSONMG00009588001		3.0901	2.17187e-06	1.4723	0.00938864	#N/A		ACAP1
GSONMG00066707001		3.0866	3.2861e-115	0.8319	1.05675e-08	#N/A		FNBP1L
GSONMG00023996001		3.086	2.05177e-07	0.9569	0.728934	#N/A		DGKH
GSONMG00071664001		3.0857	1.54501e-08	2.3644	4.36975e-05	#N/A		SLC16A12
GSONMG00078902001		3.0835	1.25546e-42	2.0905	6.7428e-23	YES		NCOR2
GSONMG00017409001		3.0817	3.86133e-43	1.8138	5.18449e-32	YES		STARD13
GSONMG00007607001		3.0798	4.27589e-90	2.7968	1.6113e-66	#N/A		PTH1R
GSONMG00014659001		3.0755	2.7739e-120	2.2247	1.2245e-66	#N/A		MAPKAPK2
GSONMG00047051001		3.0716	8.97287e-06	1.9586	0.00827372	#N/A		LRCH3
GSONMG00033841001		3.0705	2.57656e-41	1.0976	0.138795	#N/A		PPAP2A
GSONMG00072374001		3.07	6.0904e-25	4.5718	3.57384e-80	#N/A		DIRAS2
GSONMG00019117001		3.0666	2.97589e-16	1.8325	2.32042e-10	#N/A		ERGIC2
GSONMG00048659001		3.0653	3.45699e-38	1.0022	0.984131	YES		USP2
GSONMG00005325001		3.0653	1.67082e-05	500	#N/A	#N/A		TYW1
GSONMG00032456001		3.0637	1.90163e-08	500	#N/A	YES		SH3TC1
GSONMG00050854001		3.062	2.19429e-05	0.9584	0.872158	#N/A		ATP11C
GSONMG00014682001		3.0614	6.33907e-07	3.2059	3.38813e-06	YES		DMXL2
GSONMG00068474001		3.0603	0.00268744	500	#N/A	YES		TOP1
GSONMG00062040001		3.0597	1.20151e-09	500	#N/A	#N/A		KLHDC8A
GSONMG00005255001		3.0582	2.77272e-09	0.6897	2.79737e-07	#N/A
GSONMG00007121001		3.0574	8.26898e-42	2.1967	4.08716e-16	#N/A		YME1L1
GSONMG00061709001		3.0574	0.000510923	500	#N/A	#N/A		SYTL5
GSONMG00008892001		3.0558	3.78307e-47	1.0135	0.855433	YES		CASP8
GSONMG00030637001		3.0554	3.09449e-78	0.7066	9.28715e-05	#N/A		UBE3B
GSONMG00080689001		3.0544	4.87659e-44	3.8985	1.64587e-45	YES		PNPLA6
GSONMG00040639001		3.0535	1.57178e-38	3.4613	1.27387e-06	#N/A		STX12
GSONMG00072948001		3.0528	2.0737e-43	1.1355	0.172606	#N/A		FBXO48
GSONMG00018113001		3.0501	3.5454e-33	2.1561	5.8809e-22	#N/A		GLRX2
GSONMG00080687001		3.0493	5.98605e-30	3.4468	2.50343e-35	YES		PNPLA6
GSONMG00006902001		3.0486	5.91991e-28	2.6792	9.72537e-23	#N/A		FRYL
GSONMG00026377001		3.0455	3.94251e-06	5.3682	1.63541e-08	#N/A		ATP11A
GSONMG00076496001		3.0451	1.87203e-77	2.5747	5.31974e-26	YES		FYN
GSONMG00047791001		3.044	9.15225e-18	1.912	0.0124747	#N/A		MYOZ2
GSONMG00062777001		3.0423	3.99508e-68	3.2008	1.08819e-05	#N/A		PTPN12
GSONMG00082450001		3.042	1.0047e-121	1.5504	4.28269e-30	#N/A		COL4A3BP
GSONMG00006365001		3.0418	3.73678e-43	2.2829	3.6045e-29	YES		ABHD17B
GSONMG00035435001		3.0381	1.10116e-26	2.3035	3.21031e-30	#N/A		UBE2A
GSONMG00070045001		3.038	3.11778e-52	2.8075	5.91546e-59	#N/A		CRELD1
GSONMG00036678001		3.0366	6.2958e-136	1.4482	8.51095e-26	#N/A		DTNBP1
GSONMG00049445001		3.0361	2.24966e-13	2.1934	4.18056e-07	#N/A		MYO5A
GSONMG00011745001		3.0354	2.40507e-40	1.5341	1.14084e-10	YES		RGL1
GSONMG00051766001		3.0338	1.2249e-215	2.4667	9.3439e-114	#N/A		PMPCB
GSONMG00073469001		3.0297	3.00024e-37	2.3879	3.46633e-22	#N/A		EPS15
GSONMG00036982001		3.0286	1.7187e-144	2.67	8.0532e-149	#N/A		TRIM16
GSONMG00020483001		3.0255	2.73826e-07	2.1733	0.00277683	#N/A		RDH12
GSONMG00063299001		3.0246	5.618e-15	2.076	3.99504e-06	#N/A		MAMDC4
GSONMG00052876001		3.0243	6.80684e-28	500	#N/A	YES		HERC5
GSONMG00064938001		3.0236	9.1414e-31	500	#N/A	#N/A
GSONMG00063725001		3.0234	1.38321e-10	1.0328	0.851992	#N/A		RASGEF1C
GSONMG00071534001		3.0233	0.000352173	500	#N/A	#N/A		BNIPL
GSONMG00063635001		3.0232	9.14993e-12	2.5338	9.93267e-06	#N/A		SMAP1
GSONMG00054615001		3.0197	1.77461e-05	500	#N/A	YES		ATP4A
GSONMG00062620001		3.0136	1.61919e-12	1.0622	0.472037	#N/A		PPP1R14A
GSONMG00029675001		3.0117	0.00327777	0.9939	0.976138	#N/A		TUBA1A
GSONMG00022433001		3.01	1.3896e-117	1.575	1.34219e-44	YES		ATF3
GSONMG00017549001		3.0098	5.56451e-12	1.7027	0.000146975	#N/A		SFMBT2
GSONMG00001143001		3.0078	1.05365e-12	1.4413	3.02102e-12	#N/A		SYTL5
GSONMG00025402001		3.0077	6.25459e-81	3.4851	0	YES		DHCR7
GSONMG00042755001		3.0064	0.00018863	500	#N/A	#N/A		FCHO2
GSONMG00081285001		3.0063	4.85322e-32	8.2438	4.142e-137	#N/A		JUND
GSONMG00059845001		3.0056	0.000614596	500	#N/A	YES		FAR1
GSONMG00074087001		3.0037	9.58694e-06	2.0383	4.70918e-13	#N/A		FAM213B
GSONMG00001348001		3.001	5.94101e-06	0.7741	0.419711	#N/A		ATAD2
GSONMG00041410001		3.0009	9.4063e-172	4.2238	0	#N/A		PRDX1
GSONMG00051325001		2.9995	3.811e-171	1.0242	0.471115	#N/A		FILIP1L
GSONMG00022518001		2.999	0.00392514	0.8277	0.0162644	#N/A		B3GNT5
GSONMG00063820001		2.9986	7.46258e-07	2.0809	0.000125843	#N/A		HPRT1
GSONMG00004809001		2.9983	4.74084e-46	0.8803	0.000131725	#N/A		BMP4
GSONMG00036245001		2.9978	0.000549543	500	#N/A	#N/A		CDX2
GSONMG00034723001		2.9977	1.04726e-10	1.3247	0.00133323	YES		GADD45A
GSONMG00011181001		2.9972	3.35e-184	2.1205	3.4739e-100	#N/A		HEXIM1
GSONMG00044842001		2.9968	0.00130594	500	#N/A	#N/A		CNTNAP5
GSONMG00022004001		2.996	0.000799287	500	#N/A	#N/A		CNTN1
GSONMG00019193001		2.9957	2.83365e-06	500	#N/A	#N/A		ASCL4
GSONMG00082058001		2.9956	2.95139e-26	1.3083	4.94052e-05	YES		SPTBN1
GSONMG00009292001		2.9931	1.95597e-77	2.0682	1.30216e-32	#N/A		TRIM16
GSONMG00060779001		2.993	1.48203e-06	1.7827	3.4837e-08	#N/A		RBM24
GSONMG00068773001		2.9926	7.29671e-49	1.9905	9.84971e-35	YES		TACC1
GSONMG00001488001		2.9896	5.38731e-05	500	#N/A	#N/A		SNTB2
GSONMG00030806001		2.9894	0.00487787	500	#N/A	YES		DGKZ
GSONMG00015436001		2.9889	1.90921e-15	1.8064	0.000410672	YES		ITPR1
GSONMG00011979001		2.9888	0.00233394	500	#N/A	#N/A		TLN2
GSONMG00080960001		2.9887	7.91831e-10	500	#N/A	#N/A		OCSTAMP
GSONMG00019334001		2.9877	1.06351e-24	1.8118	2.7718e-08	#N/A		MYO5A
GSONMG00061715001		2.9842	2.98124e-05	500	#N/A	YES		NIPBL
GSONMG00021998001		2.9841	0.00137587	500	#N/A	#N/A		MICAL3
GSONMG00067195001		2.9835	1.17204e-96	1.2408	7.74043e-14	YES		CORO1B
GSONMG00029205001		2.9833	1.77363e-07	500	#N/A	YES		ATP4A
GSONMG00060402001		2.9825	4.40777e-05	500	#N/A	#N/A		B3GNT9
GSONMG00071005001		2.9822	9.34286e-07	500	#N/A	YES		STAT4
GSONMG00006113001		2.9814	2.35703e-79	1.0057	0.90768	#N/A		PHC2
GSONMG00078284001		2.9808	1.90693e-06	500	#N/A	#N/A		MYLK4
GSONMG00058022001		2.9794	5.95355e-14	1.505	1.77777e-17	YES		ANTXR2
GSONMG00073339001		2.979	0.00417952	1.1728	0.536187	YES		CTSL
GSONMG00000883001		2.9774	0.000530353	500	#N/A	YES		GLS
GSONMG00004311001		2.977	0.000223631	500	#N/A	#N/A		SLC25A33
GSONMG00019493001		2.9764	2.4184e-255	1.5823	1.15338e-80	#N/A		PLD1
GSONMG00048530001		2.9678	0.00531281	500	#N/A	YES		INPP5J
GSONMG00001526001		2.9636	9.0855e-162	2.8047	4.0672e-149	#N/A		SVEP1
GSONMG00072158001		2.9633	1.08306e-41	1.6804	6.04242e-07	#N/A		CEP85L
GSONMG00013067001		2.9629	6.68602e-24	1.6033	5.817e-10	#N/A		ARL4D
GSONMG00078228001		2.9622	0.000901113	500	#N/A	YES		USP13
GSONMG00071738001		2.9616	1.3407e-110	2.2317	8.96624e-96	#N/A		FAM89A
GSONMG00060694001		2.9613	2.26198e-28	1.4135	2.92825e-06	#N/A		38595
GSONMG00077717001		2.9609	1.28924e-28	1.3679	9.32592e-06	#N/A		RND3
GSONMG00029445001		2.9588	5.88511e-08	2.6852	8.74937e-08	#N/A		SCAMP1
GSONMG00034238001		2.9539	3.3914e-117	0.7486	9.5992e-09	#N/A		MAGI1
GSONMG00039479001		2.9488	2.01565e-10	1.2129	0.004725	#N/A		TINAGL1
GSONMG00068876001		2.9488	0.000132087	500	#N/A	#N/A		SLC6A13
GSONMG00058581001		2.9482	1.53932e-19	1.1868	0.208252	YES		WNK1
GSONMG00050468001		2.9463	7.41688e-44	500	#N/A	#N/A
GSONMG00011067001		2.9461	2.0387e-116	1.2391	2.00926e-08	YES		ADAM12
GSONMG00017735001		2.9458	0.0054961	500	#N/A	#N/A		CACHD1
GSONMG00058209001		2.9455	1.13672e-35	1.8972	3.89799e-13	#N/A		CBFB
GSONMG00012213001		2.9447	7.48216e-11	1.3845	0.0598695	#N/A
GSONMG00019697001		2.9433	1.67917e-07	500	#N/A	YES		SOBP
GSONMG00067341001		2.942	2.2388e-111	1.0386	0.610585	YES		TRIM25
GSONMG00003448001		2.9417	6.62859e-06	500	#N/A	#N/A		MAGI1
GSONMG00056886001		2.9396	0.000467338	500	#N/A	#N/A		CAPN15
GSONMG00030855001		2.9396	2.85838e-69	1.4937	9.4271e-24	#N/A		ACLY
GSONMG00010419001		2.9384	8.61571e-13	2.2806	3.26922e-39	YES		TMCC1
GSONMG00077510001		2.9364	2.47965e-76	0.7083	1.32037e-19	YES		PTGES
GSONMG00073214001		2.9344	2.3025e-59	2.5676	8.46507e-31	#N/A		CCDC141
GSONMG00045871001		2.9339	9.22697e-12	2.0696	0.00448061	#N/A		MBTPS1
GSONMG00077996001		2.9328	2.5259e-212	1.8575	5.30893e-77	#N/A		AP3B2
GSONMG00036613001		2.9326	2.53853e-12	500	#N/A	#N/A		CDR2L
GSONMG00054280001		2.9317	0.0153932	2.6247	0.000544234	#N/A		ETFA
GSONMG00006582001		2.928	4.6608e-100	2.797	1.74473e-88	#N/A		PPP1R12A
GSONMG00067055001		2.9279	9.22078e-08	1.8871	2.30416e-08	#N/A		MRPL28
GSONMG00062868001		2.9278	2.04561e-05	1.1191	0.455003	#N/A		EFNB2
GSONMG00012390001		2.9265	8.47853e-05	2.1083	7.22062e-15	#N/A		SLC45A4
GSONMG00053501001		2.9264	5.54839e-19	1.3357	0.00625797	#N/A		MMP23B
GSONMG00001500001		2.9255	6.66291e-13	1.2475	0.433631	#N/A		TLN2
GSONMG00040218001		2.9251	2.53888e-62	2.3053	5.83474e-22	#N/A		ABCC2
GSONMG00036731001		2.9233	5.91116e-17	1.7319	0.00044548	#N/A		PPP1R27
GSONMG00054361001		2.9222	2.2946e-102	1.1397	0.00252438	#N/A		EHD1
GSONMG00080688001		2.9201	1.16865e-74	3.7085	6.17599e-79	YES		PNPLA6
GSONMG00000681001		2.9188	1.52459e-57	2.5139	9.38378e-34	YES		TOB1
GSONMG00080690001		2.9181	4.45208e-81	2.5296	3.86489e-66	#N/A		MYH9
GSONMG00002398001		2.9174	5.30121e-32	1.9574	1.17422e-09	#N/A		FAM49B
GSONMG00037701001		2.9172	3.93734e-14	1.2658	0.000293728	YES		ABCC5
GSONMG00043169001		2.9143	2.02241e-43	0.6351	0.002278	#N/A
GSONMG00077321001		2.9141	7.21446e-38	1.1375	0.36558	#N/A
GSONMG00012180001		2.9112	5.9041e-12	2.3646	4.90632e-18	#N/A		RIC8A
GSONMG00017084001		2.9107	0.00807355	500	#N/A	YES		ATP4A
GSONMG00048658001		2.9103	9.96755e-34	2.0577	0.0110725	#N/A		TECTA
GSONMG00004814001		2.9058	0.00128907	1.5781	0.00415654	#N/A		FLNC
GSONMG00021799001		2.9051	2.09787e-06	0.7298	0.0788954	#N/A		SH3BP2
GSONMG00053610001		2.9033	1.04339e-50	2.0966	2.19106e-19	YES		PPP1R16A
GSONMG00060697001		2.8993	1.59155e-06	500	#N/A	#N/A		CD276
GSONMG00065528001		2.8972	2.2685e-171	4.2578	6.1143e-269	#N/A		TEAD1
GSONMG00040520001		2.8965	1.6199e-110	2.7156	4.6475e-120	#N/A		SLC52A3
GSONMG00050441001		2.8958	8.78662e-05	0.6951	0.00123323	YES		ARID3A
GSONMG00065010001		2.8944	1.26442e-09	1.2088	0.0820722	#N/A		MICAL3
GSONMG00073033001		2.8942	5.50967e-54	2.1162	6.02204e-12	YES		PAPD5
GSONMG00007577001		2.8929	2.7408e-107	1.2392	2.20695e-06	#N/A		CAMSAP1
GSONMG00013711001		2.8917	0.00472394	500	#N/A	#N/A		LRRC69
GSONMG00047374001		2.8903	3.67248e-09	0.8721	0.244654	#N/A		FAM160A1
GSONMG00008689001		2.8892	1.1148e-133	2.8539	1.89579e-91	YES		TRIM25
GSONMG00043864001		2.8856	3.66163e-77	1.2321	0.126284	#N/A		AKR1B1
GSONMG00037298001		2.8846	1.63452e-61	1.8879	1.94068e-22	#N/A		MCF2
GSONMG00025037001		2.8838	3.195e-137	1.8572	5.98765e-80	YES		NLRP12
GSONMG00046229001		2.8823	5.85367e-18	3.8853	1.3518e-17	YES		PNPLA6
GSONMG00067873001		2.8823	6.94014e-06	1.2594	0.452447	#N/A
GSONMG00028381001		2.8812	1.42483e-06	1.5157	0.0562626	#N/A
GSONMG00048730001		2.88	1.67168e-47	500	#N/A	YES		HERC5
GSONMG00082057001		2.8742	5.49073e-93	1.3535	5.44908e-29	YES		SPTBN1
GSONMG00016806001		2.8739	0.00602428	500	#N/A	YES		SH3BP1
GSONMG00060399001		2.8729	4.3152e-99	1.8437	2.30819e-52	#N/A		CBFB
GSONMG00037120001		2.8726	1.24886e-62	2.5811	1.0146e-184	#N/A		SH3BP4
GSONMG00038888001		2.8722	4.04569e-33	2.461	1.01844e-16	#N/A		OXSM
GSONMG00029934001		2.872	3.4984e-160	2.6148	1.0878e-153	#N/A		PPP1R12A
GSONMG00024152001		2.8713	2.31339e-07	500	#N/A	YES		DCAF6
GSONMG00080150001		2.8698	1.0262e-06	4.6066	1.43958e-20	#N/A		TULP1
GSONMG00012372001		2.8692	8.75471e-05	0.8915	0.39048	#N/A		NAB2
GSONMG00007349001		2.8692	9.08449e-21	1.907	3.37301e-09	#N/A		ABHD10
GSONMG00074299001		2.8691	0.000262239	2.5766	0.00147197	#N/A		CDO1
GSONMG00027966001		2.8677	3.83865e-13	1.8941	2.08354e-13	#N/A		FGFR1
GSONMG00062222001		2.8677	1.38159e-09	0.9499	0.861143	#N/A		TLN2
GSONMG00008341001		2.8676	7.48999e-75	3.6285	4.63547e-55	#N/A		FKBP1C
GSONMG00050679001		2.8643	7.75393e-07	2.1433	0.000710982	#N/A		NOVA1
GSONMG00069153001		2.8639	2.3679e-167	1.05	0.142714	#N/A		SLC7A3
GSONMG00063657001		2.8636	7.59754e-53	1.7219	9.2324e-46	YES		SQLE
GSONMG00021008001		2.8617	8.0442e-09	0.6114	4.91062e-22	#N/A		MAP1A
GSONMG00003146001		2.8612	4.51171e-35	2.4415	2.94695e-33	#N/A		IMPACT
GSONMG00047000001		2.86	3.36084e-74	1.1582	1.10039e-05	#N/A		HYAL2
GSONMG00015629001		2.8585	1.6224e-62	3.2377	6.60647e-49	#N/A		GDPD1
GSONMG00018966001		2.8581	1.93724e-13	2.4947	3.12958e-08	#N/A
GSONMG00029674001		2.855	5.12086e-12	1.2296	0.00128347	#N/A		TUBA1B
GSONMG00016053001		2.8537	0.00187482	500	#N/A	#N/A		BCR
GSONMG00042963001		2.8519	5.1006e-06	3.3574	1.13005e-07	#N/A
GSONMG00063356001		2.8511	0.000123393	1.2067	0.28163	#N/A
GSONMG00033985001		2.8488	2.6122e-128	1.2242	2.35391e-14	YES		ITGA5
GSONMG00015931001		2.8485	1.42582e-30	3.3739	2.72683e-38	YES		ZFYVE28
GSONMG00036983001		2.8477	3.7149e-118	2.9884	3.23285e-45	YES		TRIM25
GSONMG00036234001		2.8476	1.11998e-09	2.9592	6.93243e-06	#N/A		GLP2R
GSONMG00021133001		2.8458	1.39376e-10	2.2339	4.395e-07	#N/A
GSONMG00073215001		2.8456	4.66369e-20	2.8897	1.95833e-14	#N/A		CCDC141
GSONMG00031451001		2.8446	7.8399e-06	2.7226	0.000237068	#N/A		SNTB2
GSONMG00034554001		2.8444	7.18408e-06	500	#N/A	YES		GPR132
GSONMG00081376001		2.8397	8.6534e-05	2.2272	0.000417506	YES		GRK6
GSONMG00073863001		2.839	8.62849e-22	3.6055	8.38182e-34	YES		NR4A1
GSONMG00073323001		2.8372	1.33875e-22	1.9357	0.0112699	#N/A		KCNH1
GSONMG00032795001		2.8353	7.56933e-13	2.5382	2.75252e-17	YES		NR4A1
GSONMG00073467001		2.8344	7.21073e-86	2.5383	5.04682e-60	YES		TTC39A
GSONMG00028446001		2.833	1.18121e-07	2.1374	1.45261e-10	YES		CDC42EP2
GSONMG00063187001		2.8321	2.7886e-27	2.1593	4.96812e-16	#N/A		CSDC2
GSONMG00003989001		2.8317	4.3522e-222	2.71	6.3709e-205	#N/A		TRIM16
GSONMG00029381001		2.8312	2.71068e-53	3.5546	1.2465e-134	#N/A		ITGB1
GSONMG00075227001		2.8311	0.00144328	500	#N/A	#N/A		FAM222A
GSONMG00070107001		2.8302	1.56547e-59	2.7114	3.93833e-52	YES		HK1
GSONMG00079791001		2.8296	1.71353e-10	4.288	2.75859e-22	YES		PDE7A
GSONMG00079608001		2.8288	2.5717e-116	2.6011	1.69345e-61	YES		BCL2L14
GSONMG00072058001		2.8267	1.91628e-08	2.4361	4.15909e-20	#N/A		PKP3
GSONMG00012647001		2.8254	2.23778e-33	0.7009	0.0316897	YES		CD83
GSONMG00018938001		2.8231	3.39782e-17	1.129	0.0321253	#N/A		ZCCHC24
GSONMG00032085001		2.8226	1.7288e-132	4.7355	1.1924e-184	YES		DDIT4
GSONMG00073324001		2.8224	2.83561e-13	500	#N/A	#N/A		KCNH1
GSONMG00055976001		2.822	0.00589675	500	#N/A	#N/A
GSONMG00035067001		2.8217	6.92952e-22	0.8371	6.85572e-05	YES		YPEL2
GSONMG00075816001		2.8206	0.00138216	2.1751	1.32379e-05	YES		ZNF644
GSONMG00032974001		2.8202	0.00676544	500	#N/A	#N/A		GUCY2C
GSONMG00001485001		2.8198	5.21622e-07	0.9528	0.691445	#N/A		CHST6
GSONMG00046401001		2.8185	1.59629e-27	1.6897	1.34649e-26	YES		ITGA5
GSONMG00071903001		2.8177	1.57805e-71	0.9692	0.667615	#N/A		TPBG
GSONMG00055247001		2.8175	1.17862e-54	2.2218	2.15155e-18	#N/A		ZFP14
GSONMG00025580001		2.816	4.71279e-19	500	#N/A	#N/A		PET100
GSONMG00048448001		2.8153	1.67021e-06	1.3249	0.000770409	#N/A		SYTL1
GSONMG00015153001		2.8147	1.61664e-07	1.7665	0.00189992	YES		SPAG9
GSONMG00051408001		2.8126	8.838e-150	2.0856	1.37762e-60	YES		NAMPT
GSONMG00023352001		2.8114	2.9652e-05	2.1322	0.00601657	#N/A		APBB3
GSONMG00064552001		2.8107	9.23839e-38	1.7768	2.24256e-21	YES		HELLS
GSONMG00019247001		2.8101	2.24374e-33	2.5501	3.12581e-23	#N/A		ARRDC3
GSONMG00059111001		2.8097	2.2758e-113	2.1163	1.2569e-99	#N/A		AP1S1
GSONMG00035771001		2.8089	0.000388807	1.24	0.263111	#N/A		NECAP2
GSONMG00019335001		2.8083	0.000110514	1.7108	1.04333e-05	#N/A		MYO5A
GSONMG00075770001		2.8082	2.35775e-06	2.1059	7.37564e-05	#N/A		TMEM63C
GSONMG00021075001		2.8075	1.89232e-59	2.1726	5.9818e-17	YES		ST8SIA4
GSONMG00035523001		2.8072	5.05728e-06	500	#N/A	YES		LPCAT1
GSONMG00046295001		2.8072	2.9932e-133	1.6233	5.14866e-27	#N/A		PAK4
GSONMG00011172001		2.8065	2.41035e-09	500	#N/A	YES		ATP4A
GSONMG00066080001		2.8062	0.00350601	4.9102	1.3491e-07	YES		GCOM1
GSONMG00008143001		2.8053	8.6126e-06	1.2732	0.049767	#N/A		FOXG1
GSONMG00039525001		2.8049	7.19347e-27	1.3004	0.000226955	#N/A		ACAP3
GSONMG00035267001		2.804	8.16578e-10	1.3215	0.2972	YES		SLC7A8
GSONMG00043170001		2.8039	5.6115e-24	0.5587	1.70287e-15	#N/A		TRAP1
GSONMG00079824001		2.8024	0.00541389	1.301	0.000128235	#N/A		TNR
GSONMG00048719001		2.8018	5.90097e-38	1.2184	0.0157693	YES		UHRF1
GSONMG00079410001		2.801	8.4787e-177	1.2417	3.14989e-13	#N/A		YWHAZ
GSONMG00074980001		2.8008	1.72818e-20	2.3433	2.11344e-20	#N/A
GSONMG00054004001		2.8001	2.3819e-124	1.7019	1.29292e-30	#N/A		SOX13
GSONMG00061672001		2.7999	0.00104746	500	#N/A	YES		AGTPBP1
GSONMG00035060001		2.7987	8.95466e-18	2.0688	5.74684e-17	#N/A		CRYBG3
GSONMG00006369001		2.7985	0.000347018	1.669	0.0644676	#N/A		GDA
GSONMG00058294001		2.7979	2.4411e-127	2.3135	1.27651e-96	#N/A		UAP1
GSONMG00075784001		2.7955	0.00933422	500	#N/A	#N/A		ATG2B
GSONMG00079731001		2.7942	8.70159e-11	1.5718	0.00126482	#N/A		ZC3H12A
GSONMG00032691001		2.7939	2.22214e-14	3.607	1.45305e-23	#N/A		GMNN
GSONMG00011250001		2.7928	1.59304e-05	500	#N/A	YES		RNF213
GSONMG00012818001		2.7907	7.38266e-05	1.0536	0.319508	#N/A		TINAGL1
GSONMG00048817001		2.7885	1.45473e-06	500	#N/A	#N/A		TRIML1
GSONMG00080477001		2.7885	0.00213457	500	#N/A	#N/A		C2orf43
GSONMG00061658001		2.7879	0.00118374	2.2817	0.000728591	#N/A		RFK
GSONMG00049480001		2.7873	1.40217e-08	500	#N/A	#N/A		TFAP2B
GSONMG00019552001		2.7844	3.45451e-42	2.7096	8.66933e-31	#N/A		LARP6
GSONMG00002184001		2.783	9.19098e-06	6.2355	9.99468e-28	#N/A		PROSER2
GSONMG00057261001		2.7824	4.59817e-05	1.0218	0.88942	#N/A		DSCC1
GSONMG00028831001		2.781	0.00606983	500	#N/A	#N/A		TLN2
GSONMG00009969001		2.7807	1.74878e-13	1.204	0.211926	#N/A		ARHGEF7
GSONMG00061718001		2.7799	6.2527e-19	2.4205	1.92067e-08	YES		RPGR
GSONMG00060949001		2.7799	0.000107092	2.3575	0.000461195	#N/A		LRRN1
GSONMG00013621001		2.7782	7.51821e-08	5.9686	1.62095e-48	#N/A		ANK1
GSONMG00071555001		2.7778	1.05603e-05	1.3482	0.00460541	#N/A		COL14A1
GSONMG00001527001		2.7771	7.2882e-247	2.287	3.6412e-169	YES		TXN
GSONMG00074048001		2.7771	1.01513e-13	0.8953	0.326736	#N/A
GSONMG00073290001		2.7742	0.0068721	1.6274	0.0379202	#N/A		EFEMP1
GSONMG00076188001		2.7735	2.60423e-08	1.1238	0.245686	YES		ZMAT3
GSONMG00025984001		2.7726	1.66588e-12	3.0501	1.22941e-22	#N/A		PTDSS1
GSONMG00073470001		2.7721	7.3555e-150	2.4025	1.7472e-162	#N/A		EPS15
GSONMG00074127001		2.772	0.000225427	500	#N/A	YES		RASSF1
GSONMG00046862001		2.7697	2.3936e-13	1.4862	0.0100944	#N/A		USP11
GSONMG00003708001		2.7686	9.10923e-17	1.5562	2.3968e-05	#N/A		CBFB
GSONMG00011137001		2.7673	1.65306e-42	2.4149	9.32081e-16	#N/A		STX12
GSONMG00059822001		2.7645	5.75451e-12	0.5508	7.20494e-23	#N/A		GFRA2
GSONMG00072258001		2.7645	0.0035364	500	#N/A	#N/A		TPBG
GSONMG00021775001		2.764	0.000217558	500	#N/A	#N/A
GSONMG00017518001		2.7621	2.3119e-182	2.7792	3.0552e-191	#N/A		FIBP
GSONMG00030767001		2.7587	6.66321e-07	500	#N/A	#N/A		KCTD7
GSONMG00073885001		2.7579	1.8922e-06	2.9602	0.000391844	#N/A		GPR20
GSONMG00032292001		2.7579	1.77976e-45	2.6006	1.24522e-20	#N/A		GCDH
GSONMG00064916001		2.7555	1.37102e-21	2.8537	8.41241e-33	YES		SLC25A37
GSONMG00026216001		2.755	2.05936e-09	1.8327	3.12363e-10	YES		WSB1
GSONMG00028221001		2.7549	9.51024e-05	0.5534	5.79085e-15	#N/A		CHST11
GSONMG00031708001		2.7546	7.3514e-06	1.3607	1.90698e-05	#N/A		ZNF703
GSONMG00035713001		2.7545	0.00125149	500	#N/A	#N/A
GSONMG00024658001		2.7534	7.24379e-26	1.298	0.00126315	YES		VASH1
GSONMG00027068001		2.7509	4.4411e-05	3.1161	2.31085e-20	YES		SLC2A1
GSONMG00049876001		2.7503	0.00166758	500	#N/A	YES		CASP8
GSONMG00010427001		2.7496	4.92665e-54	1.9397	1.94361e-32	#N/A		CRELD1
GSONMG00045350001		2.7486	2.11261e-19	2.244	2.06994e-12	#N/A		RC3H2
GSONMG00047573001		2.7476	2.53152e-10	1.3314	2.06345e-07	YES		WNK1
GSONMG00062110001		2.747	5.04393e-05	4.5703	1.13115e-79	YES		ANKRD1
GSONMG00071799001		2.7464	1.14498e-68	2.2489	1.17889e-39	#N/A		MCPH1
GSONMG00078499001		2.746	4.72999e-19	0.5574	2.71875e-49	YES		FAM46C
GSONMG00064347001		2.7457	1.7376e-158	1.5854	1.14171e-34	#N/A		GPX1
GSONMG00032168001		2.7454	2.46976e-06	1.712	0.00324143	#N/A		PRKRIR
GSONMG00075736001		2.7434	1.55406e-89	8.5967	9.5474e-123	#N/A		KANK1
GSONMG00069655001		2.743	2.2465e-208	2.069	4.1425e-132	YES		RBMS1
GSONMG00041164001		2.7421	1.5291e-154	2.53	2.4223e-168	#N/A		CD97
GSONMG00054345001		2.7417	0.00260335	1.8159	0.0153784	#N/A		CYTH3
GSONMG00035316001		2.7413	9.21965e-26	1.6336	4.41394e-05	YES		ARHGEF19
GSONMG00067006001		2.74	1.45642e-16	1.708	0.00526572	#N/A		BCO1
GSONMG00005257001		2.7396	9.9133e-07	0.7118	8.30829e-05	#N/A
GSONMG00042013001		2.7395	0.000136238	1.315	0.189617	YES		MCM6
GSONMG00063148001		2.739	1.30565e-23	3.7745	1.00744e-22	#N/A		TMOD4
GSONMG00001777001		2.738	1.1144e-245	1.9389	7.69391e-94	#N/A		PGD
GSONMG00060693001		2.7377	3.3567e-148	1.439	6.26675e-34	#N/A		38595
GSONMG00045617001		2.7366	0.00345992	8.5102	8.78889e-16	#N/A		LONRF2
GSONMG00071862001		2.7364	1.03606e-37	2.943	1.34098e-60	#N/A		ARNTL
GSONMG00070124001		2.7356	2.65176e-21	1.9204	0.000368409	#N/A		TMEM100
GSONMG00063476001		2.7343	2.5297e-11	1.5219	1.66417e-09	YES		PFKFB4
GSONMG00060938001		2.7331	0.000360315	0.3284	1.4378e-09	YES		EGR2
GSONMG00046963001		2.7314	2.91563e-09	2.6761	2.86209e-67	YES		NUP210
GSONMG00003566001		2.7312	0.00570026	500	#N/A	#N/A		DEPTOR
GSONMG00019976001		2.7296	1.48694e-21	1.5219	7.42901e-06	#N/A		SCHIP1
GSONMG00031953001		2.7295	1.80027e-05	500	#N/A	#N/A		RNF135
GSONMG00072511001		2.7293	0.000208671	1.4098	0.228925	YES		MEGF9
GSONMG00057686001		2.7292	0.00199026	1.6253	0.00273686	YES		TGFA
GSONMG00081310001		2.7292	2.3702e-19	1.2	0.318038	#N/A		MED26
GSONMG00009415001		2.7282	1.65338e-87	2.4482	8.4258e-69	#N/A		MED26
GSONMG00074125001		2.7279	1.30174e-09	500	#N/A	#N/A		CISH
GSONMG00002209001		2.7278	1.66137e-20	1.1161	0.465407	YES		MUC4
GSONMG00052748001		2.7276	0.00140713	500	#N/A	YES		SERPINF2
GSONMG00039102001		2.7273	5.85016e-09	1.8858	0.00201258	#N/A		TRIM16
GSONMG00012221001		2.7265	0.00145089	1.2165	0.0304544	YES		EPHB2
GSONMG00015434001		2.7264	2.3168e-08	0.8823	4.59288e-05	#N/A		SEMA3F
GSONMG00013234001		2.7263	4.40499e-79	1.3835	4.95872e-27	YES		TIMP2
GSONMG00067007001		2.7247	3.76534e-16	1.6966	0.00585751	#N/A		BOLA3
GSONMG00035458001		2.7242	4.87886e-66	2.5872	1.36553e-46	#N/A		HYAL2
GSONMG00056273001		2.7211	1.8832e-114	2.2986	7.28558e-90	YES		PIM3
GSONMG00014552001		2.7207	0.00620597	1.814	3.28959e-27	YES		RAB27B
GSONMG00080283001		2.7198	4.17453e-42	2.644	3.36591e-47	YES		STON2
GSONMG00034213001		2.7192	2.55579e-39	1.4288	1.85951e-09	#N/A		B3GALT4
GSONMG00047375001		2.7186	7.8573e-06	0.8635	0.309265	#N/A		FAM160A1
GSONMG00013447001		2.715	2.27812e-17	1.6117	4.43618e-07	#N/A		CLASP1
GSONMG00073721001		2.7149	1.66256e-05	3.1564	0	YES		ITGA5
GSONMG00005473001		2.7148	0.00875142	500	#N/A	#N/A		APBA1
GSONMG00054111001		2.7146	1.09957e-96	1.9611	8.55211e-85	YES		CSNK1G1
GSONMG00077448001		2.7133	0.00853098	500	#N/A	#N/A		TTC26
GSONMG00032985001		2.7129	3.91497e-05	0.9387	0.820011	#N/A		MICALL1
GSONMG00033983001		2.7087	2.68963e-72	1.2922	8.18662e-13	YES		ITGA5
GSONMG00033984001		2.7083	4.0807e-37	1.2921	6.43077e-08	YES		ITGA5
GSONMG00048673001		2.7074	1.4479e-07	1.571	0.00160773	#N/A		MGAT5
GSONMG00066055001		2.7073	3.58776e-05	3.5903	1.51003e-09	#N/A		ZNF821
GSONMG00080093001		2.704	0.00953193	500	#N/A	YES		IPO9
GSONMG00029939001		2.7027	2.39963e-10	500	#N/A	YES		RGS12
GSONMG00079570001		2.7026	2.34509e-65	1.8325	1.52012e-11	#N/A		ERMAP
GSONMG00038754001		2.7025	5.48209e-05	1.3742	0.101709	#N/A		QPRT
GSONMG00065033001		2.7023	2.57863e-55	2.5313	2.82402e-39	#N/A		GCLC
GSONMG00070149001		2.7018	1.7347e-111	1.8577	3.49919e-84	#N/A		LZTS2
GSONMG00020646001		2.7002	0.00312365	500	#N/A	#N/A		GFOD1
GSONMG00075710001		2.6985	7.17265e-34	2.4473	3.258e-32	#N/A		ANKRD13C
GSONMG00005773001		2.6982	1.45196e-14	3.3039	1.102e-12	#N/A		RUFY2
GSONMG00026582001		2.6976	2.0808e-24	1.3418	0.0360648	#N/A		PLCL2
GSONMG00022089001		2.6967	2.6735e-113	2.4548	2.22619e-56	#N/A		PCDH12
GSONMG00035623001		2.6962	0.000799829	500	#N/A	#N/A		NUGGC
GSONMG00069631001		2.6956	2.36964e-05	500	#N/A	#N/A		GALNT3
GSONMG00031903001		2.6953	5.13614e-31	1.2456	0.0264719	#N/A		PMF1-BGLAP
GSONMG00036958001		2.6951	1.14351e-15	1.7168	1.36782e-20	#N/A		SPECC1L
GSONMG00068529001		2.6948	5.21528e-30	3.589	1.90909e-55	#N/A		DGAT1
GSONMG00045451001		2.6946	1.66568e-08	4.9162	4.08148e-64	#N/A		MTFR1
GSONMG00049521001		2.6945	8.20336e-28	1.0216	0.857504	YES		GEM
GSONMG00023828001		2.6921	2.18883e-13	2.3121	5.76681e-05	#N/A		SLC25A35
GSONMG00074324001		2.69	0.00223572	0.8798	0.678819	YES		TMEM39B
GSONMG00011252001		2.6891	3.59864e-06	500	#N/A	YES		RNF213
GSONMG00017287001		2.6886	2.76949e-29	2.7423	6.43587e-30	#N/A		RUSC1
GSONMG00062229001		2.6867	0.000202494	1.579	0.115491	#N/A		MTMR7
GSONMG00033051001		2.6857	2.02249e-39	0.8558	0.189495	#N/A		ZDBF2
GSONMG00042522001		2.6846	2.37902e-31	1.5638	1.65926e-12	#N/A		SRGAP1
GSONMG00067013001		2.6829	2.14419e-24	0.9397	0.362359	#N/A		MICAL2
GSONMG00025031001		2.6815	1.66172e-19	2.4961	1.05412e-13	#N/A
GSONMG00026322001		2.6805	0.00368728	1.1533	0.348505	#N/A		PKP2
GSONMG00034664001		2.6772	1.78364e-34	0.8472	0.00257433	#N/A		LITAF
GSONMG00006545001		2.677	5.37375e-07	2.1614	5.2992e-09	#N/A		KLF9
GSONMG00067834001		2.6767	2.53196e-41	3.1203	3.8327e-201	#N/A		WSCD2
GSONMG00029676001		2.674	1.59231e-09	1.1895	0.0104977	#N/A		TUBA1C
GSONMG00013012001		2.6737	0.000605045	3.0558	6.1887e-16	YES		LMO4
GSONMG00009231001		2.6732	0.00166928	500	#N/A	YES		DCAF6
GSONMG00016175001		2.6716	1.60673e-14	1.9523	0.000318524	YES		SLC25A29
GSONMG00051924001		2.6702	1.30094e-16	3.2542	3.64547e-11	YES		MAP3K5
GSONMG00057266001		2.6663	2.03629e-06	1.3235	0.00258268	YES		ABCC5
GSONMG00005258001		2.6653	4.08943e-07	0.7003	4.30831e-06	#N/A		ILDR2
GSONMG00030026001		2.6642	2.79122e-69	2.1918	4.00285e-61	#N/A		TUBG1
GSONMG00062163001		2.6641	1.28352e-08	500	#N/A	YES		ZCCHC2
GSONMG00011312001		2.664	3.83209e-14	2.1247	8.87967e-11	#N/A		DNAL1
GSONMG00077873001		2.6628	1.62371e-91	2.0063	1.16467e-65	YES		PYCARD
GSONMG00032598001		2.6621	2.35492e-17	2.4573	3.25998e-09	YES		MAP3K5
GSONMG00055907001		2.6602	3.6223e-146	1.261	3.31648e-08	#N/A		GTF2A1
GSONMG00058666001		2.6599	3.74839e-33	1.6039	3.36635e-16	#N/A
GSONMG00033414001		2.6577	7.84547e-42	0.8785	0.0207203	#N/A		FAM83H
GSONMG00078149001		2.6571	8.8793e-188	2.3307	5.4851e-105	#N/A		ABCC2
GSONMG00072252001		2.6555	1.64082e-43	1.5953	1.82168e-09	#N/A		PAQR7
GSONMG00072235001		2.6553	4.62341e-11	2.6597	6.21177e-07	YES		MAP3K5
GSONMG00030892001		2.6547	9.15695e-42	1.2327	0.000680856	#N/A		RTKN
GSONMG00012375001		2.6546	0.00428055	2.8665	2.54504e-11	#N/A		MYH10
GSONMG00013605001		2.654	0.00274758	500	#N/A	#N/A		SNCG
GSONMG00029338001		2.6521	2.88862e-30	1.9291	2.59959e-10	#N/A		CIC
GSONMG00020645001		2.6511	6.05267e-19	1.6613	0.000217704	#N/A		GFOD1
GSONMG00022569001		2.651	8.27967e-06	500	#N/A	YES		ELMO2
GSONMG00074126001		2.6497	1.96096e-05	4.1682	3.55489e-11	#N/A		ZMYND10
GSONMG00046402001		2.6488	3.22979e-39	2.3221	1.41742e-19	#N/A		ABCC2
GSONMG00057385001		2.6458	3.9418e-19	1.6949	3.77947e-19	#N/A		KIAA1324L
GSONMG00076739001		2.6456	5.53774e-20	500	#N/A	#N/A		TRIM39
GSONMG00047075001		2.6448	1.1378e-106	3.8117	1.1811e-296	#N/A		ERMP1
GSONMG00022627001		2.6446	3.29385e-06	4.4355	3.24941e-09	#N/A		POLR3G
GSONMG00024618001		2.6445	5.1089e-47	1.9163	3.7864e-27	YES		AGO1
GSONMG00028226001		2.6426	3.9722e-06	500	#N/A	#N/A		KIAA1324
GSONMG00012320001		2.6411	1.10899e-59	1.7516	2.56618e-35	#N/A		TIMELESS
GSONMG00067578001		2.6409	1.30202e-57	3.2391	7.3302e-100	YES		TSKU
GSONMG00053234001		2.6406	9.35375e-09	2.2852	1.80631e-05	#N/A		H2AFX
GSONMG00048444001		2.636	1.03301e-11	1.4347	1.59005e-05	YES		SPTBN1
GSONMG00061038001		2.6356	1.73753e-13	1.2578	0.000651955	#N/A		CRIM1
GSONMG00055693001		2.6351	8.31933e-07	4.2849	5.97565e-21	YES		ASB13
GSONMG00024246001		2.6347	0.000470691	500	#N/A	#N/A
GSONMG00033707001		2.6326	0.00267494	3.9892	5.60511e-06	#N/A		CFAP221
GSONMG00044839001		2.6326	0.0041358	500	#N/A	#N/A		NLRP1
GSONMG00053743001		2.6312	1.47867e-47	3.6685	6.6424e-100	#N/A		HMG20B
GSONMG00031705001		2.6304	5.14351e-13	4.067	1.6459e-14	#N/A		TNFRSF21
GSONMG00001531001		2.6284	5.05982e-22	1.1442	0.292212	#N/A		HAUS3
GSONMG00063417001		2.6284	1.2492e-10	1.3298	0.11557	#N/A		SDHA
GSONMG00079507001		2.6284	1.90876e-33	2.0506	2.01941e-30	#N/A		GFM1
GSONMG00053822001		2.6282	0.00129903	2.0212	1.42122e-05	#N/A
GSONMG00011744001		2.6281	8.36676e-35	2.3123	4.46979e-28	#N/A		SP5
GSONMG00010787001		2.6271	2.41117e-22	0.5104	0.00447554	#N/A		TNS2
GSONMG00075709001		2.6267	4.06578e-63	2.2765	4.46329e-69	#N/A		ANKRD13C
GSONMG00049399001		2.6249	2.2608e-06	2.0703	7.13494e-54	#N/A		EPB41L1
GSONMG00031161001		2.6247	8.46699e-08	1.7783	1.37064e-05	#N/A
GSONMG00008430001		2.6246	0.0077307	1.6566	0.0381369	#N/A		ZNF852
GSONMG00079792001		2.6244	1.02651e-70	4.3665	5.7324e-166	YES		PDE7A
GSONMG00055882001		2.6217	7.59644e-42	2.1429	9.03672e-55	#N/A		TSPAN5
GSONMG00058066001		2.6216	0.00873055	0.7213	0.220062	YES		FCHSD2
GSONMG00068775001		2.6216	0.00212872	500	#N/A	#N/A		DDHD2
GSONMG00043610001		2.621	4.4746e-24	2.306	2.17372e-32	#N/A		FAM20C
GSONMG00036102001		2.6209	1.6446e-215	500	#N/A	#N/A		TP53INP2
GSONMG00067172001		2.6202	2.48341e-41	2.5723	3.1556e-46	#N/A		ZDHHC21
GSONMG00007131001		2.6183	5.11078e-19	2.2867	4.97819e-40	YES		APBB1IP
GSONMG00018114001		2.6177	5.26005e-05	500	#N/A	#N/A		LRRC8C
GSONMG00073635001		2.6169	3.53619e-16	500	#N/A	#N/A		HPD
GSONMG00014465001		2.6167	7.64727e-20	1.2271	0.0147859	YES		BRD4
GSONMG00079639001		2.6166	2.29394e-05	2.0941	7.4797e-117	YES		DSP
GSONMG00007229001		2.6149	1.2496e-187	2.715	2.1999e-213	YES		MBNL2
GSONMG00079518001		2.6143	0.00598651	500	#N/A	YES		FOSB
GSONMG00063325001		2.6141	1.45685e-05	500	#N/A	#N/A		NAV2
GSONMG00039222001		2.6136	2.60737e-34	1.5692	2.19879e-08	#N/A		DLST
GSONMG00005667001		2.6133	2.10238e-16	2.1991	2.01033e-12	YES		ULK2
GSONMG00002750001		2.6119	0.000143597	0.6323	0.000177101	YES		CAMSAP2
GSONMG00028549001		2.6116	3.21089e-24	1.1802	0.134292	#N/A		GTF2A1
GSONMG00013132001		2.6112	1.86597e-15	2.2923	2.4063e-10	#N/A
GSONMG00065519001		2.6099	8.23814e-08	3.6688	6.94107e-08	#N/A		MICAL2
GSONMG00054248001		2.6098	0.00271371	500	#N/A	#N/A		DNAH8
GSONMG00046899001		2.6095	0.00010958	1.2301	0.000368522	#N/A		MYH10
GSONMG00077849001		2.6081	1.72736e-10	1.4138	0.000582269	#N/A		RGS5
GSONMG00052922001		2.6077	5.0807e-249	2.111	7.7729e-127	#N/A
GSONMG00025061001		2.6073	2.43741e-20	1.7423	0.00780653	#N/A		ACSL3
GSONMG00065412001		2.6051	5.1144e-182	1.9035	2.92418e-70	#N/A		RBM38
GSONMG00052948001		2.6046	1.30789e-05	1.0957	0.618959	#N/A		SYNGAP1
GSONMG00038527001		2.6037	0.00304877	1.4029	0.193122	YES		CCNY
GSONMG00062287001		2.6025	2.88066e-32	2.5523	6.38803e-39	#N/A		PFKFB2
GSONMG00066371001		2.602	1.36877e-08	0.6808	0.00288611	#N/A		SLC35D1
GSONMG00014238001		2.6019	3.42611e-26	1.4551	1.46086e-14	YES		DENND5A
GSONMG00008194001		2.6002	0.000128631	500	#N/A	#N/A		IZUMO1
GSONMG00045895001		2.6	1.19361e-14	2.2795	5.9906e-16	#N/A		CFDP1
GSONMG00026972001		2.5997	1.12809e-26	1.1952	1.14751e-07	#N/A		PLXND1
GSONMG00057624001		2.5962	2.87703e-12	500	#N/A	#N/A
GSONMG00021036001		2.5949	3.25484e-70	2.3576	5.35068e-43	#N/A		KIAA0895
GSONMG00071331001		2.5946	1.58367e-16	1.4526	0.00203338	#N/A		FBXO33
GSONMG00027347001		2.5919	1.03769e-05	500	#N/A	#N/A		KCNH4
GSONMG00046199001		2.5896	2.83415e-13	2.0493	2.7498e-20	#N/A		SMYD2
GSONMG00011085001		2.5892	2.9285e-27	2.0598	6.42956e-16	#N/A		PRKCQ
GSONMG00068571001		2.5888	1.0508e-134	1.2742	1.22461e-23	#N/A		DAAM2
GSONMG00077901001		2.5882	4.18271e-35	2.296	9.11316e-26	#N/A		SEC22B
GSONMG00073265001		2.5875	0.00516799	8.8878	2.08989e-17	#N/A		EML6
GSONMG00074102001		2.587	5.40632e-10	1.2018	3.66838e-06	#N/A		EMP3
GSONMG00078003001		2.5869	1.56882e-12	7.5561	1.51128e-25	#N/A		SNX22
GSONMG00065275001		2.5868	1.21324e-84	2.0152	2.0479e-119	#N/A		MIDN
GSONMG00015227001		2.5867	2.14965e-16	1.1403	0.649335	YES		ESR1
GSONMG00063352001		2.5866	1.17793e-95	1.593	1.43064e-40	#N/A
GSONMG00031160001		2.5862	1.21951e-13	1.8908	1.63339e-12	#N/A		SH2D7
GSONMG00039482001		2.585	3.76599e-45	2.235	7.38095e-77	#N/A		MTSS1L
GSONMG00071165001		2.5848	2.18198e-74	2.3314	3.18424e-63	#N/A		NUP43
GSONMG00050012001		2.5842	7.78561e-90	2.1971	1.09937e-91	YES		IER3
GSONMG00058425001		2.5834	1.1297e-28	2.2478	7.2853e-24	#N/A		P4HTM
GSONMG00024401001		2.5821	9.8425e-09	1.5882	0.009306	YES		RAPH1
GSONMG00079829001		2.5816	9.16919e-71	1.1116	0.00226378	YES		PLK3
GSONMG00010725001		2.5812	1.17576e-90	1.699	7.09753e-26	#N/A
GSONMG00033667001		2.5811	3.28586e-06	1.408	0.163704	#N/A		LTBP4
GSONMG00030083001		2.5804	0.00906463	0.7362	0.105725	#N/A		SYTL2
GSONMG00055487001		2.5785	3.73276e-90	1.5309	9.6904e-17	YES		EZR
GSONMG00050247001		2.5777	2.0191e-106	1.8141	2.90327e-42	#N/A		HCFC2
GSONMG00056165001		2.5758	0.00302688	0.9368	0.749388	#N/A		PDE6G
GSONMG00072340001		2.5751	2.70399e-05	1.8559	3.41849e-07	#N/A		DDR2
GSONMG00005528001		2.5733	3.0185e-25	1.3054	0.0047436	#N/A
GSONMG00074131001		2.5722	3.6596e-134	2.7451	8.5892e-278	#N/A		HYAL2
GSONMG00050231001		2.5707	1.3789e-146	3.044	3.2325e-258	YES		SAT1
GSONMG00015982001		2.5703	2.02954e-36	3.0782	2.01756e-24	#N/A		HIC2
GSONMG00036402001		2.5686	2.3089e-136	0.8698	3.0946e-05	YES		SLC7A5
GSONMG00042075001		2.5654	9.07893e-67	3.2552	1.26089e-31	#N/A		LRRC58
GSONMG00064762001		2.5654	8.60476e-55	1.6616	3.57054e-11	#N/A		FAM83H
GSONMG00067643001		2.5645	3.0398e-35	1.81	5.19529e-30	#N/A		AKAP6
GSONMG00010636001		2.5643	8.66321e-16	500	#N/A	#N/A
GSONMG00029503001		2.5633	9.38494e-22	0.8266	0.14647	YES		TRIM69
GSONMG00078997001		2.5631	9.57341e-91	2.694	1.18284e-89	YES		SLC25A37
GSONMG00011965001		2.5628	1.7265e-130	2.9897	4.0577e-212	#N/A		DCUN1D5
GSONMG00050086001		2.5615	4.01625e-06	1.0849	0.494475	YES		DOCK4
GSONMG00048679001		2.5614	8.03783e-07	1.5713	0.0219372	YES		RAPH1
GSONMG00034261001		2.5596	1.08168e-05	1.2903	0.183574	#N/A		SHD
GSONMG00011609001		2.5584	1.0714e-106	2.2329	5.415e-140	YES		PAPD5
GSONMG00022171001		2.5583	0.00114417	500	#N/A	#N/A		TRIM27
GSONMG00041311001		2.5582	2.84902e-48	1.6944	4.6603e-07	#N/A		SLC25A34
GSONMG00078361001		2.558	4.75997e-60	1.9898	1.20991e-40	#N/A		PHKG2
GSONMG00048398001		2.5568	4.44196e-27	2.3237	3.00885e-10	#N/A		HSPA8
GSONMG00081313001		2.5541	6.21787e-86	1.408	7.56699e-11	#N/A		SLC35E1
GSONMG00035282001		2.554	1.38763e-55	1.6008	1.99168e-09	#N/A		CIC
GSONMG00070043001		2.5533	2.72309e-58	2.8862	1.13514e-61	YES		MBD4
GSONMG00036162001		2.5514	1.9901e-152	2.7416	2.0091e-196	#N/A		ABCB6
GSONMG00053825001		2.5508	1.11009e-81	1.9384	3.13845e-89	#N/A		TNFSF11
GSONMG00039230001		2.5507	3.61175e-35	2.2923	1.84717e-29	#N/A		FCF1
GSONMG00054666001		2.5505	6.03866e-27	1.6966	1.55807e-05	#N/A		ARNTL
GSONMG00040083001		2.5495	2.76012e-16	2.6712	5.64296e-26	#N/A		DPYSL5
GSONMG00049728001		2.5493	9.02388e-23	0.7244	0.0524826	#N/A
GSONMG00002854001		2.549	1.51271e-16	3.7943	6.23238e-36	#N/A		SHROOM2
GSONMG00037085001		2.548	3.12308e-29	1.3702	3.84215e-05	#N/A		ERBB4
GSONMG00056417001		2.5479	2.48224e-28	1.2969	5.40558e-05	#N/A		CIPC
GSONMG00030013001		2.5466	0.000134472	1.6156	0.00355754	#N/A		FNBP1
GSONMG00080932001		2.5464	4.4689e-07	2.1864	2.39906e-05	#N/A		DPP10
GSONMG00059704001		2.5457	3.01823e-65	1.1445	7.93219e-05	YES		HK1
GSONMG00057376001		2.545	5.06898e-10	2.3281	1.09434e-06	YES		SORL1
GSONMG00036971001		2.5442	0.00343284	500	#N/A	#N/A
GSONMG00035492001		2.5431	9.61783e-12	3.1483	1.46082e-10	#N/A		ZMAT1
GSONMG00024659001		2.5428	3.86448e-05	1.5148	0.0450543	#N/A		LRRC74A
GSONMG00078674001		2.5427	2.41357e-16	1.2548	0.0326215	#N/A		SMTNL2
GSONMG00040607001		2.5423	0.00421335	500	#N/A	YES		SELO
GSONMG00053440001		2.5412	3.38918e-12	2.0138	8.23454e-27	#N/A		S1PR1
GSONMG00043032001		2.5412	0.00831307	500	#N/A	#N/A		TMEM198
GSONMG00015666001		2.5411	4.05985e-11	0.9424	0.709608	#N/A		PIP5K1A
GSONMG00030352001		2.5407	6.30874e-10	3.2222	6.4885e-122	#N/A		SHROOM2
GSONMG00014325001		2.5407	4.31963e-26	500	#N/A	#N/A
GSONMG00005072001		2.5401	7.19816e-12	1.1179	0.231927	#N/A		BAIAP2
GSONMG00053341001		2.5401	4.41935e-21	2.0516	2.54838e-88	#N/A		PLXNA3
GSONMG00040968001		2.5397	7.45752e-32	1.2667	0.0029559	YES		SAMD9
GSONMG00022716001		2.5383	1.77875e-06	1.8423	0.000391074	#N/A
GSONMG00015074001		2.5374	4.45797e-41	1.497	3.39015e-06	#N/A		LZTS2
GSONMG00069284001		2.5373	6.90801e-10	1.5356	2.38619e-22	#N/A		PITPNM1
GSONMG00003767001		2.5372	1.63938e-32	1.7881	2.27942e-16	YES		KNTC1
GSONMG00077267001		2.5366	1.88634e-62	1.638	2.86814e-23	YES		BPGM
GSONMG00039483001		2.5356	3.4049e-101	1.6673	8.28757e-53	#N/A		37864
GSONMG00043766001		2.5355	0.000267314	3.264	3.01739e-14	#N/A		ARHGAP44
GSONMG00014586001		2.535	0.00016754	500	#N/A	#N/A		RAD54L2
GSONMG00020599001		2.5349	1.02345e-58	2.7103	1.85651e-15	YES		ARAP3
GSONMG00037292001		2.5314	2.22472e-24	1.5426	2.05799e-05	#N/A		SLC35A1
GSONMG00018004001		2.5292	1.7155e-09	1.889	1.6398e-12	#N/A		AKAP6
GSONMG00049149001		2.5287	8.7907e-136	2.3438	9.6158e-119	#N/A		MYO1E
GSONMG00018404001		2.5287	5.83581e-28	1.7823	5.54916e-07	#N/A		GPATCH11
GSONMG00065595001		2.5282	1.90327e-19	1.1467	0.0875331	YES		ITPR1
GSONMG00000551001		2.5279	8.16221e-38	1.3267	0.000293017	#N/A		CDK12
GSONMG00050921001		2.5277	1.62139e-21	1.2047	0.0100438	YES		NAV3
GSONMG00020542001		2.5275	0.00968051	500	#N/A	YES		NME5
GSONMG00071899001		2.5271	1.94563e-79	2.5236	5.63161e-71	#N/A		DOPEY1
GSONMG00029143001		2.5248	0.00658809	0.6548	0.00436803	#N/A		ARID3B
GSONMG00031190001		2.524	1.57509e-41	1.2807	0.00169145	YES		FZD1
GSONMG00062630001		2.5222	4.73048e-07	1.7682	0.00139405	#N/A		SMTNL2
GSONMG00075260001		2.5221	2.4387e-132	1.2665	2.03613e-25	YES		CORO1C
GSONMG00071144001		2.5213	4.33615e-31	1.4135	0.00119007	#N/A		REV3L
GSONMG00045824001		2.5207	4.79421e-13	1.8952	3.94723e-09	#N/A
GSONMG00075314001		2.5178	8.1838e-165	2.7324	4.7539e-188	YES		C2CD2
GSONMG00015686001		2.5177	2.1735e-79	2.1466	6.07319e-06	#N/A		SYN2
GSONMG00069424001		2.5162	4.49219e-08	2.158	0.00318114	YES		TRIM65
GSONMG00039539001		2.5155	4.73678e-22	3.1043	2.70262e-38	#N/A		VASN
GSONMG00069326001		2.5155	6.47902e-06	2.2354	4.75702e-05	#N/A		SLC37A4
GSONMG00042681001		2.5153	1.56443e-13	1.454	0.0115154	YES		TRIM25
GSONMG00051262001		2.5152	4.8655e-133	2.5314	1.4264e-138	#N/A		IDH1
GSONMG00015085001		2.5143	0.00263872	0.8613	0.457163	#N/A		TMEM150A
GSONMG00068771001		2.5106	3.61072e-07	1.6046	5.85968e-11	#N/A		LOXL2
GSONMG00077738001		2.51	3.12822e-05	1.4906	0.0176811	#N/A		ARHGAP15
GSONMG00069478001		2.5064	0.000146638	2.1634	0.00142621	YES		ATP6V0A1
GSONMG00036203001		2.505	1.35484e-08	1.3313	0.0423847	#N/A		CACHD1
GSONMG00016508001		2.5046	0.000195541	500	#N/A	#N/A		SLC17A6
GSONMG00057094001		2.5044	0.000948506	1.635	9.84246e-10	#N/A		CD200
GSONMG00044510001		2.5035	3.5913e-11	2.2366	2.5435e-38	YES		GRK5
GSONMG00073381001		2.5022	0.000115553	3.1368	2.92648e-06	#N/A		AMN1
GSONMG00069234001		2.5018	0.00726656	1.6709	2.02855e-05	#N/A		CACNA1E
GSONMG00065982001		2.5013	8.16903e-17	2.4197	2.89062e-09	#N/A		SNX11
GSONMG00054718001		2.5012	7.46793e-34	1.489	2.37248e-14	#N/A		PTPN12
GSONMG00075055001		2.5007	1.44226e-39	3.5145	5.05348e-27	#N/A		PCNXL2
GSONMG00017085001		2.5006	6.70214e-39	2.468	3.54982e-70	YES		ATP4A
GSONMG00052812001		2.4978	6.98278e-08	3.1628	8.64956e-05	#N/A		HORMAD1
GSONMG00023413001		2.4963	1.07175e-34	2.7159	1.0502e-34	YES		SORL1
GSONMG00081485001		2.4734	1.62113e-17	2.8197	1.0766e-16	#N/A		NEK4
GSONMG00025410001		2.4575	1.42141e-30	2.6563	3.09746e-31	#N/A		ORAOV1
GSONMG00052559001		2.4566	0.0617655	2.7636	2.40673e-09	#N/A		IGF2BP1
GSONMG00074928001		2.4521	2.78381e-05	3.2378	7.79268e-07	YES		INPP5J
GSONMG00008753001		2.4521	2.46667e-58	3.0968	1.0854e-113	#N/A		HIF1AN
GSONMG00071510001		2.4499	2.71207e-33	4.5687	3.9267e-139	#N/A		PDIA3
GSONMG00044222001		2.4498	1.44151e-09	3.6135	6.22615e-07	#N/A		RERGL
GSONMG00073724001		2.4486	1.9799e-06	3.1014	4.6175e-102	#N/A		ITGA8
GSONMG00077300001		2.4466	6.24108e-70	3.3857	1.34135e-82	#N/A		DHTKD1
GSONMG00040517001		2.4443	1.1579e-12	3.3963	8.75283e-05	#N/A		TRIM35
GSONMG00044891001		2.4436	0.0445474	3.4239	5.13924e-42	YES		GIMAP4
GSONMG00027212001		2.4411	1.00737e-25	5.0449	9.67125e-47	#N/A		TNFRSF21
GSONMG00007342001		2.4336	0.000686731	3.1982	1.78734e-10	#N/A		CASR
GSONMG00005791001		2.4311	9.19241e-07	2.8063	0.000807269	YES		TSPAN33
GSONMG00056457001		2.4212	7.57641e-37	2.6314	7.0457e-39	YES		ALAS1
GSONMG00029379001		2.4101	7.57235e-23	3.6906	1.2002e-67	#N/A		ITGB1
GSONMG00072236001		2.398	1.09101e-32	2.8702	1.16476e-25	YES		MAP3K5
GSONMG00003192001		2.3971	1.1458e-12	2.771	0.00018603	#N/A		WNK2
GSONMG00025764001		2.3943	4.38994e-79	2.8363	9.9598e-121	#N/A		FNBP1L
GSONMG00065804001		2.3932	9.6552e-17	4.1523	2.96096e-44	#N/A		ANKH
GSONMG00021093001		2.3925	3.13828e-12	2.7064	2.44039e-08	#N/A		CLHC1
GSONMG00035681001		2.3918	5.9607e-217	3.2014	0	#N/A		G6PD
GSONMG00077992001		2.388	3.33692e-82	3.3451	3.72813e-80	YES		OAZ2
GSONMG00043798001		2.3731	2.53868e-08	2.7027	5.09643e-07	YES		TIPARP
GSONMG00040928001		2.3696	0.00754373	2.539	0.000218361	#N/A		ZDHHC14
GSONMG00049026001		2.3564	8.39156e-95	3.8228	0.00180694	YES		MAP1B
GSONMG00008119001		2.3529	1.50767e-22	3.4272	8.07889e-49	#N/A		CCNB2
GSONMG00021931001		2.3448	2.35318e-40	2.6762	1.13592e-31	#N/A
GSONMG00058155001		2.3439	4.00864e-18	2.7481	6.59049e-38	YES		TMEM173
GSONMG00029378001		2.3401	1.09465e-40	3.6326	5.7815e-123	#N/A		ITGB1
GSONMG00063034001		2.3387	0.0055573	2.854	9.00966e-34	YES		EPB41L4A
GSONMG00068527001		2.3332	5.5522e-06	2.9562	2.75878e-12	#N/A		DGAT1
GSONMG00049427001		2.333	0.00286771	3.1227	1.20129e-19	YES		SCD5
GSONMG00052646001		2.3242	0.000299646	3.2125	5.59273e-08	#N/A		SLC4A3
GSONMG00065859001		2.3179	9.0567e-227	2.5843	5.3198e-294	#N/A		TBC1D9B
GSONMG00018355001		2.316	1.81827e-10	4.0708	6.8826e-103	YES		EPB41L4A
GSONMG00038319001		2.3083	8.73584e-11	3.9213	1.96182e-14	#N/A		RUFY2
GSONMG00079624001		2.3071	6.42402e-08	5.2651	7.44079e-36	YES		TFEC
GSONMG00023087001		2.3067	0.00141971	2.7685	0.000136745	#N/A		ALG12
GSONMG00041118001		2.3003	2.36908e-22	4.201	1.10782e-26	#N/A		FIBP
GSONMG00060661001		2.2923	0.000338351	2.6535	4.2849e-07	#N/A
GSONMG00048873001		2.2874	1.27436e-16	2.7	2.74108e-40	#N/A		POC1B
GSONMG00058400001		2.2763	2.56543e-11	4.1952	5.91103e-35	#N/A		LNX1
GSONMG00052057001		2.2712	1.04518e-20	5.0106	3.00997e-85	#N/A		LNX1
GSONMG00043414001		2.2702	9.87325e-45	6.5211	1.8837e-275	YES		RBMS3
GSONMG00074270001		2.269	3.7547e-157	5.3978	0	#N/A		ARRDC3
GSONMG00073465001		2.2686	2.20784e-24	2.7407	5.38511e-05	YES		CDKN2C
GSONMG00035732001		2.2658	2.01238e-12	2.8198	1.70205e-17	#N/A		FDX1L
GSONMG00060770001		2.2619	2.17038e-19	2.5772	5.30011e-23	YES		GRINA
GSONMG00061147001		2.2482	4.72703e-61	3.4399	2.8949e-305	#N/A		DLGAP4
GSONMG00048206001		2.2467	0.000641243	3.0018	0.000152893	#N/A		ZNF524
GSONMG00003673001		2.2456	1.22578e-07	2.9799	1.66536e-47	YES		ANGPTL1
GSONMG00001623001		2.2409	0.00826369	6.2051	3.13317e-07	#N/A		ZDHHC8
GSONMG00042754001		2.2393	8.56735e-37	2.7701	1.21749e-33	#N/A		RFX2
GSONMG00016307001		2.2343	6.92843e-17	2.5815	4.2951e-19	YES		MBD5
GSONMG00025080001		2.2338	2.20726e-10	3.3183	7.16161e-32	#N/A		SAR1A
GSONMG00009001001		2.229	5.32642e-08	2.8337	3.3325e-09	YES		NBEAL1
GSONMG00073626001		2.2253	0.00793197	2.8957	3.58856e-07	#N/A		RNF34
GSONMG00016308001		2.2201	1.25929e-64	2.5623	8.08522e-85	YES		MBD5
GSONMG00067479001		2.2158	4.14705e-11	2.9669	3.47867e-19	#N/A		DAZAP1
GSONMG00064891001		2.2143	1.73289e-32	2.6155	1.26507e-49	#N/A		GFPT1
GSONMG00057375001		2.2136	2.50185e-75	2.5392	2.70292e-73	YES		SORL1
GSONMG00011111001		2.2122	0.00777171	2.6191	8.34998e-05	#N/A
GSONMG00052935001		2.2112	1.39155e-59	4.1108	1.2093e-241	YES		MTMR11
GSONMG00040651001		2.209	3.34074e-12	2.5967	6.20226e-18	#N/A		PPOX
GSONMG00009630001		2.2037	1.23428e-08	3.7477	1.58648e-44	#N/A		C15orf27
GSONMG00063946001		2.2012	4.03845e-11	2.8316	4.29333e-35	#N/A		NXNL2
GSONMG00002969001		2.1987	5.57082e-73	2.6302	1.2873e-110	YES		SELO
GSONMG00030327001		2.1978	7.9491e-48	3.0793	1.20231e-65	#N/A		MARCH7
GSONMG00032876001		2.1948	5.59433e-81	2.975	8.9508e-204	YES		RAP2B
GSONMG00042157001		2.1923	1.20576e-16	2.5141	3.05341e-40	#N/A		FDX1L
GSONMG00000701001		2.1844	3.00058e-07	3.1157	1.48665e-12	YES		PRKAG2
GSONMG00076318001		2.181	9.9094e-128	2.5671	9.815e-196	#N/A		ETS1
GSONMG00056786001		2.1796	8.53944e-06	2.6729	1.24433e-16	#N/A		TEF
GSONMG00019303001		2.1745	2.67433e-06	4.9197	4.06326e-12	#N/A		ATL1
GSONMG00005576001		2.1721	6.16481e-10	2.5557	2.77088e-16	#N/A		GRB2
GSONMG00050740001		2.1717	6.11245e-22	3.5221	1.4798e-213	#N/A		SORD
GSONMG00061146001		2.17	0.0347451	4.6859	3.6061e-08	#N/A		DLGAP4
GSONMG00047134001		2.1686	0.00231602	2.6519	9.33649e-46	#N/A		NR6A1
GSONMG00007987001		2.1683	8.54411e-22	2.6338	5.06189e-42	YES		CENPJ
GSONMG00020928001		2.1658	1.40002e-26	2.5905	3.8656e-37	#N/A		TMEM65
GSONMG00046916001		2.1587	1.29606e-08	4.2314	4.85486e-24	#N/A		DVL2
GSONMG00014587001		2.1523	4.31824e-89	6.3047	2.1229e-205	#N/A		RAD54L2
GSONMG00021040001		2.148	7.82341e-46	3.3359	2.86492e-48	YES		EEPD1
GSONMG00047520001		2.1376	6.81637e-27	3.4839	3.58833e-65	#N/A		FAM50A
GSONMG00013740001		2.1375	0.0371058	3.2527	8.86451e-11	YES		NT5DC2
GSONMG00041797001		2.1367	1.49947e-08	3.2491	3.02294e-21	#N/A		TTLL1
GSONMG00029377001		2.1359	4.08602e-27	3.5966	5.151e-87	#N/A		ITGB1
GSONMG00017952001		2.1352	1.36273e-65	2.8324	1.0052e-146	#N/A		PDCD6
GSONMG00065596001		2.1309	1.06368e-13	2.5771	4.86364e-30	#N/A		SETMAR
GSONMG00045448001		2.1232	0.0387176	16.3398	4.8809e-113	YES		PDE7A
GSONMG00007126001		2.1224	6.46237e-08	7.0299	3.96207e-24	YES		ACBD5
GSONMG00029070001		2.1132	2.35267e-16	2.5089	7.10805e-29	YES		NBEAL1
GSONMG00035608001		2.1089	2.51014e-16	3.2244	4.66829e-31	#N/A		DUSP23
GSONMG00021826001		2.1088	1.0993e-45	4.5089	0	#N/A		SLC25A1
GSONMG00070345001		2.1018	7.00101e-41	2.5265	7.0487e-115	YES		ERGIC3
GSONMG00058347001		2.1013	2.14957e-14	5.0978	7.93922e-47	#N/A		THAP4
GSONMG00014510001		2.098	3.33428e-20	4.1052	1.0567e-62	YES		TOB1
GSONMG00072403001		2.096	1.1603e-31	4.7034	4.2528e-305	#N/A		RC3H1
GSONMG00009372001		2.0921	1.87592e-16	3.1189	2.17548e-47	YES		USP46
GSONMG00071988001		2.0917	1.99141e-75	3.916	0	#N/A		GLCCI1
GSONMG00060061001		2.0875	1.77682e-29	2.7043	7.04337e-47	#N/A		RNASEK
GSONMG00013611001		2.085	4.54781e-20	3.8821	3.86444e-62	#N/A		SLC4A3
GSONMG00053809001		2.0834	8.40387e-14	2.5189	1.98595e-17	#N/A		DOPEY1
GSONMG00067753001		2.0815	2.17602e-16	3.3915	4.81454e-60	#N/A		OFD1
GSONMG00080947001		2.0779	1.99985e-25	3.0794	2.10423e-48	YES		LETMD1
GSONMG00076675001		2.0679	9.52091e-62	2.6125	1.0123e-44	#N/A		SGPP1
GSONMG00031982001		2.0659	1.50605e-17	3.4596	2.31009e-19	#N/A		DHRS13
GSONMG00043001001		2.0626	5.56981e-17	4.1948	7.01738e-75	#N/A		C16orf46
GSONMG00016726001		2.0583	5.23879e-06	3.8857	1.18797e-20	#N/A		RCOR2
GSONMG00004076001		2.0582	6.02169e-18	2.5099	2.61775e-06	#N/A		HHLA2
GSONMG00054706001		2.0581	3.00162e-06	2.6967	2.3587e-17	#N/A		PIP4K2A
GSONMG00007988001		2.0565	0.00083212	3.7321	1.22222e-11	YES		CENPJ
GSONMG00027237001		2.0527	7.79482e-71	2.5447	1.4e-145	#N/A		PDLIM2
GSONMG00045092001		2.0484	0.000125435	3.0157	9.4485e-15	#N/A		SPATA13
GSONMG00000688001		2.0425	6.6935e-101	3.4365	0	YES		H1F0
GSONMG00010437001		2.0411	8.51715e-75	2.5868	2.3531e-99	YES		FGD3
GSONMG00075047001		2.0334	2.33665e-61	2.6813	2.88913e-33	#N/A		KIAA1244
GSONMG00078445001		2.0328	1.43678e-09	5.6458	6.33784e-14	#N/A		RNF128
GSONMG00047776001		2.0173	4.62541e-83	3.857	0	YES		H1FX
GSONMG00029443001		2.0155	6.27282e-63	2.7426	1.8375e-124	#N/A		SCAMP1
GSONMG00049540001		2.0146	1.85008e-05	3.0747	2.10908e-15	YES		PDE7A
GSONMG00021134001		2.0144	2.88e-06	2.9182	2.20692e-11	YES		DEDD2
GSONMG00026553001		2.0071	0.134686	2.6599	0.000233607	YES		UNC45B
GSONMG00070769001		2.0034	5.1575e-70	3.5586	5.57239e-55	YES		SLC16A7
GSONMG00058085001		2.0033	0.00289065	2.618	1.66619e-05	#N/A		SETMAR
GSONMG00051003001		2.0023	5.1023e-05	2.7645	1.20001e-06	#N/A		NUDCD3
GSONMG00065748001		2.0018	2.3992e-110	3.2146	2.3598e-278	#N/A		TNFRSF21
GSONMG00066976001		2.001	1.81445e-31	2.8024	1.04527e-82	YES		STX3
GSONMG00038976001		1.999	1.25213e-07	3.3229	1.79359e-09	#N/A		HMOX2
GSONMG00079448001		1.9892	0.0630545	2.6385	1.19345e-07	#N/A		MLF1
GSONMG00002196001		1.9887	1.5553e-18	2.8863	3.82575e-25	#N/A		RECQL
GSONMG00023478001		1.9835	1.25886e-21	3.3467	1.8003e-121	YES		AK4
GSONMG00068557001		1.9835	4.86883e-13	2.9292	2.50482e-15	#N/A		SPTBN5
GSONMG00052196001		1.9827	0.000136061	2.8484	1.26592e-47	#N/A		TDRP
GSONMG00080156001		1.978	1.14654e-30	2.9115	1.58256e-73	#N/A		SMPD2
GSONMG00018819001		1.9773	0.000543219	6.8827	2.02023e-12	#N/A		MTERF2
GSONMG00063151001		1.9731	7.16272e-17	2.7163	5.90001e-18	#N/A		ENSA
GSONMG00051728001		1.964	1.64188e-70	4.167	9.474e-249	#N/A		MTMR10
GSONMG00029950001		1.961	2.87196e-72	4.3034	4.502e-231	YES		PLIN2
GSONMG00067558001		1.9548	1.15308e-45	2.694	6.13379e-86	#N/A		FAM118B
GSONMG00074933001		1.9537	7.22987e-11	2.6105	1.86659e-14	#N/A		USP39
GSONMG00025403001		1.9516	5.63644e-17	2.5081	3.6501e-34	#N/A		NADSYN1
GSONMG00036476001		1.9511	4.32062e-37	2.7441	4.8921e-115	#N/A		ZFAND2B
GSONMG00034484001		1.9463	2.63254e-10	2.6312	3.00166e-18	YES		PHACTR2
GSONMG00076555001		1.9454	0.0158973	3.0216	4.52826e-13	#N/A		STXBP6
GSONMG00041844001		1.9419	5.54588e-23	2.7247	2.26562e-39	YES		NT5C3A
GSONMG00042917001		1.9409	5.37137e-17	2.7833	8.48697e-35	#N/A		STX12
GSONMG00024914001		1.9297	9.53466e-05	6.0089	9.98386e-08	#N/A		TMEM117
GSONMG00042533001		1.9243	0.00649145	2.6579	5.97831e-05	#N/A		C9orf3
GSONMG00062627001		1.9216	1.66692e-17	2.6	2.16667e-35	#N/A		FAM57A
GSONMG00080585001		1.9216	7.15644e-38	2.5805	1.05416e-58	#N/A		LRRC41
GSONMG00067638001		1.9191	0.0692906	2.5337	0.00163487	#N/A		EGLN3
GSONMG00045593001		1.9153	2.91774e-39	2.5472	8.3631e-167	#N/A		ABCC4
GSONMG00034725001		1.9008	0.0629511	3.4112	7.44708e-06	#N/A		GNG12
GSONMG00023884001		1.8985	8.4422e-29	2.5139	5.7474e-104	YES		NBEAL1
GSONMG00049483001		1.8911	6.46436e-32	3.1561	2.04189e-73	#N/A		KIAA0319L
GSONMG00014793001		1.8885	9.07988e-80	6.3284	0	YES		HMOX1
GSONMG00055448001		1.886	2.42741e-07	2.9451	9.12296e-19	YES		FHL3
GSONMG00063039001		1.8827	6.2069e-35	3.0377	7.7872e-117	YES		DAB2
GSONMG00049689001		1.8779	0.00350647	4.3396	5.42632e-09	#N/A		PIP5K1C
GSONMG00052681001		1.8744	3.37373e-19	2.9871	6.01986e-18	#N/A		SSUH2
GSONMG00049001001		1.8727	0.00104734	2.7093	4.44436e-41	#N/A
GSONMG00081281001		1.8697	5.70261e-10	2.6198	4.57203e-14	#N/A		PGPEP1
GSONMG00001386001		1.8675	0.00125703	2.7037	2.62572e-14	#N/A
GSONMG00048027001		1.8659	1.48629e-06	3.0051	0.000162974	YES		PDXK
GSONMG00049647001		1.8599	0.473867	3.4493	7.9721e-125	YES		ACTA1
GSONMG00076330001		1.8585	1.72427e-46	3.2574	2.66829e-72	YES		RASA4
GSONMG00052303001		1.8583	0.0272325	2.6009	0.00141784	#N/A		MPG
GSONMG00077214001		1.8517	0.000260187	5.0854	2.5575e-18	YES		PRKAG2
GSONMG00030498001		1.8461	2.35238e-11	2.642	1.02047e-10	YES		PSD3
GSONMG00070137001		1.8429	9.33365e-14	2.5004	1.77657e-23	#N/A		EME1
GSONMG00030902001		1.842	0.176374	2.9542	1.0737e-166	YES		SEMA3C
GSONMG00051173001		1.8384	9.58598e-08	2.921	1.1419e-28	#N/A		WDR31
GSONMG00077004001		1.8292	7.62473e-07	2.783	1.44749e-27	#N/A		UBE2E2
GSONMG00071872001		1.827	4.59722e-38	2.687	3.00297e-93	#N/A		USP47
GSONMG00009716001		1.8266	5.24514e-16	3.1265	1.10823e-59	YES		FGFRL1
GSONMG00036475001		1.8206	0.612511	4.5342	4.6994e-106	#N/A		GALR2
GSONMG00053768001		1.8203	0.017462	6.8419	1.31311e-13	YES		RBMS3
GSONMG00075995001		1.8156	2.64833e-29	2.6748	3.00948e-08	YES		MAPK8IP3
GSONMG00021247001		1.8137	5.28785e-13	2.5179	6.45878e-38	#N/A		JAGN1
GSONMG00004066001		1.8133	8.39872e-12	2.5487	1.64191e-05	#N/A		RYR2
GSONMG00072489001		1.8131	3.28539e-07	7.0889	3.15737e-08	#N/A		ADORA2A
GSONMG00049147001		1.8074	1.41467e-27	2.5068	3.30121e-86	YES		PRUNE
GSONMG00036397001		1.8042	0.0266602	3.5877	8.02732e-05	YES		RGS14
GSONMG00058180001		1.8019	7.87726e-24	5.7268	4.83019e-43	#N/A		PPAP2C
GSONMG00046961001		1.8014	0.158879	2.5383	2.03896e-11	YES		NUP210
GSONMG00018632001		1.7963	0.222625	3.141	3.58957e-07	#N/A		SRL
GSONMG00067279001		1.7932	0.000216661	2.5663	8.00548e-12	#N/A		C5orf63
GSONMG00068346001		1.7915	4.2294e-19	2.5127	2.64005e-29	YES		FBRSL1
GSONMG00047652001		1.7848	0.180808	2.5205	0.00228272	#N/A		ABRA
GSONMG00075927001		1.7821	8.51893e-32	2.9051	3.68065e-79	#N/A		RIMKLB
GSONMG00071932001		1.7793	0.0448308	3.4393	2.24345e-05	#N/A		DST
GSONMG00077634001		1.7782	0.0255735	4.8023	1.3945e-11	YES		MAP3K5
GSONMG00016823001		1.7744	2.36007e-09	2.5952	6.37952e-10	#N/A		CLCN3
GSONMG00043555001		1.7742	0.133008	6.0208	6.13176e-27	#N/A		LRRC73
GSONMG00067559001		1.7671	8.66038e-08	2.6606	5.58718e-17	#N/A		FAM118B
GSONMG00066288001		1.7614	0.291414	4.5974	1.45665e-10	#N/A		SSFA2
GSONMG00045882001		1.7606	1.92262e-07	3.2506	4.8958e-108	YES		PARD6A
GSONMG00062595001		1.7512	8.017e-33	2.5038	1.44396e-51	#N/A		OCRL
GSONMG00073448001		1.7492	3.30191e-40	2.6084	6.5456e-171	#N/A		KIF13B
GSONMG00023651001		1.7471	0.000667548	3.7492	1.64185e-19	#N/A		ATMIN
GSONMG00006820001		1.7376	1.05606e-08	3.0497	2.33967e-46	YES		TFEB
GSONMG00025513001		1.7343	2.42229e-09	2.8427	1.70791e-32	YES		PTPN4
GSONMG00056899001		1.7313	9.17663e-17	2.5182	3.41466e-38	YES		ZBED1
GSONMG00075107001		1.7309	3.74784e-98	4.4628	3.12853e-37	#N/A		SLC40A1
GSONMG00027187001		1.7188	7.42145e-38	2.7152	1.5073e-117	#N/A		PDK3
GSONMG00011418001		1.7157	0.0183773	2.8143	0.000416351	#N/A		MGAT5
GSONMG00034782001		1.7133	0.000306081	3.0081	1.3669e-12	#N/A		METTL23
GSONMG00024524001		1.7115	0.000847135	4.4452	4.55557e-19	#N/A		TFB1M
GSONMG00000426001		1.7105	1.6093e-07	2.5859	1.75226e-14	#N/A		ZSCAN22
GSONMG00002697001		1.6955	0.0153123	3.3881	1.35225e-06	#N/A		COQ10B
GSONMG00078387001		1.6947	1.1137e-69	4.1171	0	YES		H1F0
GSONMG00013217001		1.6895	5.11043e-32	2.6763	4.5855e-177	YES		SLC9A3R1
GSONMG00009647001		1.6853	0.0385668	2.8268	1.64657e-08	YES		TWIST1
GSONMG00069884001		1.6834	0.120083	2.8059	5.04455e-07	YES		HIPK2
GSONMG00032372001		1.6814	6.64486e-34	2.5127	3.24676e-06	#N/A		GDPD2
GSONMG00077459001		1.6765	6.14455e-25	2.5905	1.54329e-62	YES		MCOLN1
GSONMG00027418001		1.6746	4.64498e-20	4.022	2.34228e-36	YES		TOB1
GSONMG00055039001		1.6718	0.000724869	2.5492	5.12294e-15	YES		HIPK2
GSONMG00034326001		1.6716	7.50155e-63	2.7065	0	YES		EFHD2
GSONMG00072633001		1.6706	1.29146e-37	4.5709	1.3504e-185	#N/A		SLC17A5
GSONMG00050806001		1.6645	0.0158397	3.4617	4.56109e-18	#N/A		UROD
GSONMG00055959001		1.6614	1.90842e-40	2.5074	1.1104e-109	YES		CPEB4
GSONMG00070136001		1.6586	0.000153499	2.7088	1.25472e-09	#N/A		EME1
GSONMG00016106001		1.658	4.03046e-34	2.8427	8.707e-193	#N/A		CLDN12
GSONMG00075496001		1.6512	5.37375e-07	3.3686	2.24419e-45	#N/A		DPF3
GSONMG00035031001		1.649	8.98283e-11	3.5712	6.19481e-33	#N/A		STEAP1
GSONMG00047716001		1.6453	2.50932e-25	3.8646	1.63548e-94	#N/A		PDIA3
GSONMG00073466001		1.6404	1.47074e-52	2.8756	9.4028e-170	#N/A		RNF11
GSONMG00007513001		1.6321	4.675e-09	3.7784	5.12093e-21	#N/A		TBC1D24
GSONMG00068345001		1.63	0.040809	2.5805	0.00048286	YES		FBRSL1
GSONMG00051862001		1.629	0.00210317	3.0639	1.13272e-10	#N/A		VDR
GSONMG00034306001		1.6287	3.76939e-12	2.9087	8.37339e-42	#N/A		GLTSCR1L
GSONMG00075775001		1.6136	0.0442289	2.554	1.60458e-08	#N/A		CCDC176
GSONMG00003182001		1.6084	0.000851983	6.0767	7.12367e-06	#N/A		IL17RC
GSONMG00037379001		1.6075	1.32848e-58	2.6285	3.3976e-201	#N/A		P2RX5
GSONMG00078878001		1.6032	2.38035e-06	3.2932	6.20351e-09	#N/A		HPD
GSONMG00041956001		1.6031	0.169946	2.6015	4.73726e-05	#N/A		PPP1R2
GSONMG00055800001		1.601	0.02048	3.5916	4.92579e-10	#N/A		HPGDS
GSONMG00082135001		1.5926	2.27518e-10	6.5837	4.40315e-13	#N/A		KAL1
GSONMG00067203001		1.5893	0.0308591	3.5163	7.25764e-07	YES		RGS12
GSONMG00007001001		1.5891	4.62463e-28	4.0627	1.48e-304	#N/A		FSTL3
GSONMG00073726001		1.5868	1.91357e-13	2.7848	3.18839e-64	YES		CSRNP2
GSONMG00038264001		1.5867	1.74586e-17	2.9219	3.73779e-64	YES		CSRNP1
GSONMG00006394001		1.5854	9.86358e-05	3.8342	8.7406e-79	#N/A		FAM110B
GSONMG00078962001		1.5812	1.20226e-11	2.5539	1.88031e-29	YES		TMEM230
GSONMG00026398001		1.5783	3.36879e-07	2.8507	1.06608e-28	YES		CETN2
GSONMG00035976001		1.5664	3.06715e-10	2.5937	3.31898e-56	YES		TMEM63B
GSONMG00066083001		1.5648	1.51891e-08	3.2966	3.36081e-19	#N/A		TCF12
GSONMG00029130001		1.5641	1.84547e-31	3.3232	1.2619e-164	#N/A		TCF12
GSONMG00049806001		1.558	0.00250603	2.6485	2.46077e-18	YES		CPEB1
GSONMG00003872001		1.5462	0.00283416	2.5365	3.93697e-09	#N/A		SLC2A5
GSONMG00049558001		1.531	0.00442717	3.2117	7.87716e-08	YES		ALAD
GSONMG00073334001		1.5261	3.87956e-16	3.5471	5.24098e-51	#N/A		HEBP1
GSONMG00004045001		1.5164	0.0246239	2.9966	3.05356e-06	#N/A		NEU4
GSONMG00071893001		1.5127	0.151426	6.6938	1.11691e-27	#N/A		CYB5A
GSONMG00025818001		1.5098	0.0015362	2.5329	1.84617e-11	YES		ATP1A1
GSONMG00067393001		1.5044	0.000201967	2.8522	2.95728e-07	#N/A		VAMP2
GSONMG00068122001		1.4992	7.07268e-25	2.8058	1.6216e-142	YES		SLC30A1
GSONMG00076329001		1.4975	1.89922e-05	3.2074	6.12472e-15	YES		RASA4
GSONMG00077213001		1.4935	0.0366504	3.133	1.35718e-06	YES		PRKAG2
GSONMG00032693001		1.4908	0.277532	4.0479	5.86484e-06	YES		FAM65B
GSONMG00024652001		1.4854	0.0348383	3.4504	3.55616e-17	#N/A		NPDC1
GSONMG00074236001		1.4801	5.69242e-17	2.7545	2.12014e-48	#N/A		ACOXL
GSONMG00072563001		1.4744	0.00400194	3.7523	1.27181e-68	#N/A		KLF2
GSONMG00080021001		1.4649	0.0378179	3.1565	6.88526e-07	#N/A		OLFM4
GSONMG00027185001		1.4527	1.12677e-15	2.6287	7.01738e-75	#N/A		PCYT1B
GSONMG00021141001		1.4471	0.000110724	2.5869	2.67956e-18	#N/A		SAMD3
GSONMG00007884001		1.4434	0.00157386	2.7664	1.51266e-18	#N/A		COL28A1
GSONMG00074558001		1.4203	2.48204e-07	2.567	3.89742e-53	#N/A		TTC21B
GSONMG00019673001		1.4153	8.55262e-27	2.7657	1.9431e-297	#N/A		KEAP1
GSONMG00033687001		1.4138	0.010436	2.5294	8.51917e-26	YES		CPEB1
GSONMG00014857001		1.41	0.000598152	2.8547	1.56677e-11	#N/A		ARL4D
GSONMG00013561001		1.4091	0.00435276	2.933	2.59431e-27	#N/A		DNAJC30
GSONMG00018640001		1.4034	0.0166657	2.7038	4.6872e-13	YES		TECR
GSONMG00061554001		1.4018	0.00058759	2.5078	2.35094e-29	#N/A		HPSE2
GSONMG00003868001		1.3891	0.296533	3.7102	6.34118e-21	YES		MYCL
GSONMG00023922001		1.3833	1.60035e-17	2.7945	2.05916e-32	YES		ELL2
GSONMG00081924001		1.3823	6.74929e-10	2.7238	1.9569e-79	YES		GPR137B
[truncated: 190 more rows]
