# Supplementary material for: Genetic and transcriptomic analyses provide new insights on the early antiviral response to VHSV in resistant and susceptible rainbow trout
Source: BMC Genomics. 2018 Jun 19;19:482. doi: 10.1186/s12864-018-4860-1 (PMC6009034; doi:10.1186/s12864-018-4860-1)
Supplement: Supplementary file 5 — Description of genes significantly up- or down- regulated in B57 naïve cells compared to A22 naïve cells. (XLSX 878 kb) [file 12864_2018_4860_MOESM5_ESM.xlsx]

## Sheet: Feuil1
Additional File 5: Description of genes significantly up- or down- regulated in B57 naïve cells compared to A22 naïve cells.
Legend:	144.713	FC, significant induction in A22 compared to B57
	0.309793	FC, significant repression in A22 compared to B57
	Differential expression in naive A22 and B57 cells			Annotation: human homologs (best blast hits)					Annotation: Zebrafish homologs (best blast hits)					Raw counts - B57				Raw counts - A22
Gene ID (Rainbow Trout)	FC (A22/B57) in Ctrl	adj p value		Gene symbol	Ensembl gene (human)	Description	eValue		Gene symbol	Ensembl gene (danio rerio)	Description	eValue		B57 C1	B57 C2	B57 C3		A22 C1	A22 C2	A22 C3
GSONMG00068249001	144.713	1.56808e-156		DHRS3	ENSG00000162496	dehydrogenase/reductase (SDR family) member 3 [Source:HGNC Symbol;Acc:HGNC:17693]	0		dhrs3a	ENSDARG00000044982	dehydrogenase/reductase (SDR family) member 3a [Source:ZFIN;Acc:ZDB-GENE-040801-217]	1e-125		7	4	21		1365	1302	1305
GSONMG00059197001	132.053	1.11306e-27		PPP1R12B	ENSG00000077157	protein phosphatase 1, regulatory subunit 12B [Source:HGNC Symbol;Acc:HGNC:7619]	#N/A		PPP1R27	ENSDARG00000075779	protein phosphatase 1, regulatory subunit 27 [Source:HGNC Symbol;Acc:HGNC:16813]	3e-69		12	0	22		1465	1117	1201
GSONMG00078095001	127.815	7.32205e-07		EMX2	ENSG00000170370	empty spiracles homeobox 2 [Source:HGNC Symbol;Acc:HGNC:3341]	#N/A		emx2	ENSDARG00000039701	empty spiracles homeobox 2 [Source:ZFIN;Acc:ZDB-GENE-990415-54]	1e-152		0	0	37		1555	1213	1338
GSONMG00040664001	126.44	7.47028e-13		KRT8	ENSG00000170421	keratin 8 [Source:HGNC Symbol;Acc:HGNC:6446]	#N/A		krt4	ENSDARG00000017624	keratin 4 [Source:ZFIN;Acc:ZDB-GENE-000607-83]	0.0		7	0	45		1959	1711	1929
GSONMG00012291001	123.115	8.86235e-07		HOXC6	ENSG00000197757	homeobox C6 [Source:HGNC Symbol;Acc:HGNC:5128]	#N/A		hoxc6b	ENSDARG00000046045	homeo box C6b [Source:ZFIN;Acc:ZDB-GENE-000822-1]	1e-124		0	0	38		1560	1280	1222
GSONMG00040857001	122.635	7.00176e-31		UQCRH	ENSG00000173660	ubiquinol-cytochrome c reductase hinge protein [Source:HGNC Symbol;Acc:HGNC:12590]	#N/A		uqcrh	ENSDARG00000059128	ubiquinol-cytochrome c reductase hinge protein [Source:ZFIN;Acc:ZDB-GENE-051030-93]	6e-38		6	1	20		1026	877	922
GSONMG00075492001	115.832	2.88056e-10		DLL4	ENSG00000128917	delta-like 4 (Drosophila) [Source:HGNC Symbol;Acc:HGNC:2910]	#N/A		dll4	ENSDARG00000070425	delta-like 4 (Drosophila) [Source:ZFIN;Acc:ZDB-GENE-041014-73]	0.0		17	0	69		3078	2547	2812
GSONMG00016234001	111.198	1.67259e-34		SPON2	ENSG00000159674	spondin 2, extracellular matrix protein [Source:HGNC Symbol;Acc:HGNC:11253]	#N/A		spon2a	ENSDARG00000025465	spondin 2a, extracellular matrix protein [Source:ZFIN;Acc:ZDB-GENE-990415-160]	1e-174		26	8	66		3321	2951	3165
GSONMG00064470001	110.73	4.17608e-36		EMX2	ENSG00000170370	empty spiracles homeobox 2 [Source:HGNC Symbol;Acc:HGNC:3341]	#N/A		emx2	ENSDARG00000039701	empty spiracles homeobox 2 [Source:ZFIN;Acc:ZDB-GENE-990415-54]	1e-151		10	2	20		1112	922	978
GSONMG00076633001	108.699	8.26096e-22		LBH	ENSG00000213626	limb bud and heart development [Source:HGNC Symbol;Acc:HGNC:29532]	#N/A		si:dkeyp-72h1.1	ENSDARG00000095347	si:dkeyp-72h1.1 [Source:ZFIN;Acc:ZDB-GENE-050208-447]	4e-25		52	17	209		9332	8106	8352
GSONMG00077994001	108.4	3.29529e-34		RBPMS2	ENSG00000166831	RNA binding protein with multiple splicing 2 [Source:HGNC Symbol;Acc:HGNC:19098]	#N/A		rbpms2a	ENSDARG00000045930	RNA binding protein with multiple splicing 2a [Source:ZFIN;Acc:ZDB-GENE-040718-106]	1e-124		16	8	51		2685	2078	2232
GSONMG00027943001	108.236	4.80602e-22		DHRS3	ENSG00000162496	dehydrogenase/reductase (SDR family) member 3 [Source:HGNC Symbol;Acc:HGNC:17693]	#N/A		dhrs3a	ENSDARG00000044982	dehydrogenase/reductase (SDR family) member 3a [Source:ZFIN;Acc:ZDB-GENE-040801-217]	1e-177		186	55	662		29755	25689	27724
GSONMG00064354001	107.349	4.71648e-17		GRM3	ENSG00000198822	glutamate receptor, metabotropic 3 [Source:HGNC Symbol;Acc:HGNC:4595]	#N/A		grm2a	ENSDARG00000004150	glutamate receptor, metabotropic 2a [Source:ZFIN;Acc:ZDB-GENE-030131-8097]	1e-147		4	1	28		1128	944	972
GSONMG00004785001	101.623	2.45988e-10		NLRC3	ENSG00000167984	NLR family, CARD domain containing 3 [Source:HGNC Symbol;Acc:HGNC:29889]	#N/A		BX276122.2	ENSDARG00000091316	Uncharacterized protein [Source:UniProtKB/TrEMBL;Acc:H9GYS8]	0.0		24	0	76		3268	2504	2817
GSONMG00080965001	93.8824	4.4462e-22		SCRT2	ENSG00000215397	scratch family zinc finger 2 [Source:HGNC Symbol;Acc:HGNC:15952]	#N/A		scrt2	ENSDARG00000056175	scratch homolog 2, zinc finger protein (Drosophila) [Source:ZFIN;Acc:ZDB-GENE-030131-4097]	1e-133		24	5	85		3420	2787	2913
GSONMG00006746001	92.4443	8.16303e-34		WNT11	ENSG00000085741	wingless-type MMTV integration site family, member 11 [Source:HGNC Symbol;Acc:HGNC:12776]	#N/A		wnt11r	ENSDARG00000014796	wingless-type MMTV integration site family, member 11, related [Source:ZFIN;Acc:ZDB-GENE-980526-249]	0.0		21	13	71		3208	2512	2654
GSONMG00045505001	88.0505	5.95889e-143		CALCRL	ENSG00000064989	calcitonin receptor-like [Source:HGNC Symbol;Acc:HGNC:16709]	#N/A		calcrla	ENSDARG00000011473	calcitonin receptor-like a [Source:ZFIN;Acc:ZDB-GENE-040822-26]	1e-144		10	4	23		1036	853	916
GSONMG00001755001	84.955	1.47759e-22		MMP15	ENSG00000102996	matrix metallopeptidase 15 (membrane-inserted) [Source:HGNC Symbol;Acc:HGNC:7161]	#N/A		MMP15 (1 of 2)	ENSDARG00000013072	matrix metallopeptidase 15 (membrane-inserted) [Source:HGNC Symbol;Acc:HGNC:7161]	1e-157		55	25	197		7596	6015	6579
GSONMG00001756001	83.295	2.64223e-24		MMP15	ENSG00000102996	matrix metallopeptidase 15 (membrane-inserted) [Source:HGNC Symbol;Acc:HGNC:7161]	#N/A		MMP15 (1 of 2)	ENSDARG00000013072	matrix metallopeptidase 15 (membrane-inserted) [Source:HGNC Symbol;Acc:HGNC:7161]	1e-130		98	48	350		13484	10524	11488
GSONMG00030774001	82.5611	2.06194e-56		STARD9	ENSG00000159433	StAR-related lipid transfer (START) domain containing 9 [Source:HGNC Symbol;Acc:HGNC:19162]	0		stard9	ENSDARG00000091548	StAR-related lipid transfer (START) domain containing 9 [Source:ZFIN;Acc:ZDB-GENE-111111-11]	3e-30		6	4	12		597	506	463
GSONMG00075490001	82.365	1.24327e-15		CYR61	ENSG00000142871	cysteine-rich, angiogenic inducer, 61 [Source:HGNC Symbol;Acc:HGNC:2654]	#N/A		si:ch211-106h11.3	ENSDARG00000027360	si:ch211-106h11.3 [Source:ZFIN;Acc:ZDB-GENE-050208-296]	1e-167		22	4	115		3849	2931	3175
GSONMG00045679001	80.9036	1.0754e-15		EDN2	ENSG00000127129	endothelin 2 [Source:HGNC Symbol;Acc:HGNC:3177]	#N/A		edn2	ENSDARG00000070578	endothelin 2 [Source:ZFIN;Acc:ZDB-GENE-060503-774]	2e-43		7	0	23		709	656	684
GSONMG00005600001	80.7546	8.64922e-33		0	0	0	#N/A		si:dkey-10p5.7	ENSDARG00000070315	si:dkey-10p5.7 [Source:ZFIN;Acc:ZDB-GENE-061207-47]	2e-08		9	4	38		1329	1149	1062
GSONMG00026041001	80.1757	4.85036e-11		AMIGO3	ENSG00000176020	adhesion molecule with Ig-like domain 3 [Source:HGNC Symbol;Acc:HGNC:24075]	#N/A		CR385022.1	ENSDARG00000079569	Uncharacterized protein [Source:UniProtKB/TrEMBL;Acc:E7F1G7]	1e-145		10	0	37		1255	961	988
GSONMG00045272001	79.0021	1.37411e-34		S100B	ENSG00000160307	S100 calcium binding protein B [Source:HGNC Symbol;Acc:HGNC:10500]	#N/A		s100b	ENSDARG00000057598	S100 calcium binding protein, beta (neural) [Source:ZFIN;Acc:ZDB-GENE-040718-290]	1e-50		36	18	102		4063	3136	3389
GSONMG00033781001	77.9064	1.96399e-09		GCK	ENSG00000106633	glucokinase (hexokinase 4) [Source:HGNC Symbol;Acc:HGNC:4195]	#N/A		gck	ENSDARG00000068006	glucokinase (hexokinase 4, maturity onset diabetes of the young 2) [Source:ZFIN;Acc:ZDB-GENE-060825-204]	0.0		7	0	59		1617	1230	1560
GSONMG00071528001	77.2222	1.52946e-82		RDH12	ENSG00000139988	retinol dehydrogenase 12 (all-trans/9-cis/11-cis) [Source:HGNC Symbol;Acc:HGNC:19977]	#N/A		RDH13 (3 of 3)	ENSDARG00000054797	retinol dehydrogenase 13 (all-trans/9-cis) [Source:HGNC Symbol;Acc:HGNC:19978]	1e-165		14	4	4		572	416	477
GSONMG00007555001	75.9453	1.86466e-20		SLC38A3	ENSG00000188338	solute carrier family 38, member 3 [Source:HGNC Symbol;Acc:HGNC:18044]	#N/A		slc38a3a	ENSDARG00000027065	solute carrier family 38, member 3a [Source:ZFIN;Acc:ZDB-GENE-070615-25]	0.0		2	3	26		790	649	612
GSONMG00010878001	75.5452	8.77058e-26		F2RL1	ENSG00000164251	coagulation factor II (thrombin) receptor-like 1 [Source:HGNC Symbol;Acc:HGNC:3538]	#N/A		f2rl1.2	ENSDARG00000077540	coagulation factor II (thrombin) receptor-like 1, tandem duplicate 2 [Source:ZFIN;Acc:ZDB-GENE-070615-24]	5e-62		5	2	23		719	604	625
GSONMG00004798001	69.5515	1.41937e-33		USH2A	ENSG00000042781	Usher syndrome 2A (autosomal recessive, mild) [Source:HGNC Symbol;Acc:HGNC:12601]	#N/A		si:ch211-195m9.3	ENSDARG00000096365	si:ch211-195m9.3 [Source:ZFIN;Acc:ZDB-GENE-120215-210]	5e-43		4	2	22		643	567	470
GSONMG00023242001	67.606	3.41472e-19		ITGA3	ENSG00000005884	integrin, alpha 3 (antigen CD49C, alpha 3 subunit of VLA-3 receptor) [Source:HGNC Symbol;Acc:HGNC:6139]	#N/A		itga3b	ENSDARG00000012824	integrin, alpha 3b [Source:ZFIN;Acc:ZDB-GENE-050411-55]	0.0		147	44	504		14518	12024	13474
GSONMG00077186001	67.191	3.57714e-21		MYH6	ENSG00000197616	myosin, heavy chain 6, cardiac muscle, alpha [Source:HGNC Symbol;Acc:HGNC:7576]	#N/A		vmhc	ENSDARG00000079564	ventricular myosin heavy chain [Source:ZFIN;Acc:ZDB-GENE-991123-5]	0.0		2306	643	6874		201054	168186	191028
GSONMG00024213001	63.9962	2.27319e-05		IGLL5	ENSG00000254709	immunoglobulin lambda-like polypeptide 5 [Source:HGNC Symbol;Acc:HGNC:38476]	#N/A		nitr3a	ENSDARG00000077998	novel immune-type receptor 3a [Source:ZFIN;Acc:ZDB-GENE-001106-8]	1e-71		6	0	42		1081	813	747
GSONMG00072318001	62.8299	1.16121e-17		DDC	ENSG00000132437	dopa decarboxylase (aromatic L-amino acid decarboxylase) [Source:HGNC Symbol;Acc:HGNC:2719]	#N/A		ddc	ENSDARG00000016494	dopa decarboxylase [Source:ZFIN;Acc:ZDB-GENE-040426-2656]	0.0		70	22	252		6940	5773	5745
GSONMG00072001001	62.5464	9.46171e-32		RARB	ENSG00000077092	retinoic acid receptor, beta [Source:HGNC Symbol;Acc:HGNC:9865]	#N/A		raraa	ENSDARG00000056783	retinoic acid receptor, alpha a [Source:ZFIN;Acc:ZDB-GENE-980526-284]	3e-41		128	82	343		10810	9114	9785
GSONMG00030824001	61.9477	1.14371e-18		LRRC52	ENSG00000162763	leucine rich repeat containing 52 [Source:HGNC Symbol;Acc:HGNC:32156]	0		LRRC52 (1 of 2)	ENSDARG00000090698	leucine rich repeat containing 52 [Source:HGNC Symbol;Acc:HGNC:32156]	1e-128		3	0	2		105	84	78
GSONMG00058939001	61.9205	3.10412e-117		#N/A	#N/A	#N/A	#N/A		#N/A	#N/A	#N/A	#N/A		10	7	18		691	609	566
GSONMG00077008001	61.3851	5.86617e-26		RARB	ENSG00000077092	retinoic acid receptor, beta [Source:HGNC Symbol;Acc:HGNC:9865]	#N/A		rarga	ENSDARG00000034117	retinoic acid receptor gamma a [Source:ZFIN;Acc:ZDB-GENE-980526-531]	0.0		64	36	203		5622	4967	5337
GSONMG00070095001	60.993	6.24036e-61		MYOM2	ENSG00000036448	myomesin 2 [Source:HGNC Symbol;Acc:HGNC:7614]	#N/A		CR847973.1	ENSDARG00000075433	Uncharacterized protein [Source:UniProtKB/TrEMBL;Acc:E7EYE1]	5e-15		150	81	270		9483	7988	8625
GSONMG00005681001	60.7505	5.52315e-32		FBXO44	ENSG00000132879	F-box protein 44 [Source:HGNC Symbol;Acc:HGNC:24847]	#N/A		fbxo44	ENSDARG00000022623	F-box protein 44 [Source:ZFIN;Acc:ZDB-GENE-041212-85]	1e-104		22	22	94		2759	2228	2298
GSONMG00029688001	60.5897	1.06116e-27		ADA	ENSG00000196839	adenosine deaminase [Source:HGNC Symbol;Acc:HGNC:186]	#N/A		ada	ENSDARG00000003113	adenosine deaminase [Source:ZFIN;Acc:ZDB-GENE-040718-393]	0.0		32	19	116		3275	2714	2722
GSONMG00051137001	60.3442	8.74824e-31		IGFBP1	ENSG00000146678	insulin-like growth factor binding protein 1 [Source:HGNC Symbol;Acc:HGNC:5469]	#N/A		igfbp1a	ENSDARG00000014947	insulin-like growth factor binding protein 1a [Source:ZFIN;Acc:ZDB-GENE-021231-1]	1e-100		50	23	112		3344	2970	3191
GSONMG00014552001	60.3401	2.91233e-111		RAB27B	ENSG00000041353	RAB27B, member RAS oncogene family [Source:HGNC Symbol;Acc:HGNC:9767]	0		RAB27B	ENSDARG00000087762	RAB27B, member RAS oncogene family [Source:HGNC Symbol;Acc:HGNC:9767]	1e-121		12	2	20		690	515	565
GSONMG00059646001	59.3735	8.34443e-132		FITM1	ENSG00000139914	fat storage-inducing transmembrane protein 1 [Source:HGNC Symbol;Acc:HGNC:33714]	#N/A		fitm1	ENSDARG00000056464	fat storage-inducing transmembrane protein 1 [Source:ZFIN;Acc:ZDB-GENE-050306-28]	2e-74		12	8	21		775	670	651
GSONMG00043206001	57.6574	3.28165e-53		SLMAP	ENSG00000163681	sarcolemma associated protein [Source:HGNC Symbol;Acc:HGNC:16643]	#N/A		slmapa	ENSDARG00000054458	sarcolemma associated protein a [Source:ZFIN;Acc:ZDB-GENE-061013-184]	1e-107		33	22	84		2498	2149	2243
GSONMG00055317001	56.6152	9.49933e-28		EPHA2	ENSG00000142627	EPH receptor A2 [Source:HGNC Symbol;Acc:HGNC:3386]	#N/A		EPHA2 (2 of 2)	ENSDARG00000022727	EPH receptor A2 [Source:HGNC Symbol;Acc:HGNC:3386]	0.0		86	38	236		6280	5659	5442
GSONMG00033530001	53.9957	2.08215e-79		TRIM25	ENSG00000121060	tripartite motif containing 25 [Source:HGNC Symbol;Acc:HGNC:12932]	0		ftr22	ENSDARG00000076969	finTRIM family, member 22 [Source:ZFIN;Acc:ZDB-GENE-070912-321]	1e-71		6	3	17		487	360	367
GSONMG00016006001	53.9943	1.15209e-33		0	0	0	#N/A		BX897747.1	ENSDARG00000091721	Uncharacterized protein [Source:UniProtKB/TrEMBL;Acc:E7FC53]	1e-102		27	6	53		1579	1160	1214
GSONMG00012523001	52.9366	7.83902e-47		PRKG1	ENSG00000185532	protein kinase, cGMP-dependent, type I [Source:HGNC Symbol;Acc:HGNC:9414]	0		prkg1b	ENSDARG00000031702	protein kinase, cGMP-dependent, type Ib [Source:ZFIN;Acc:ZDB-GENE-080225-40]	0.0		2	4	9		296	192	202
GSONMG00065607001	52.531	8.41323e-13		MITF	ENSG00000187098	microphthalmia-associated transcription factor [Source:HGNC Symbol;Acc:HGNC:7105]	#N/A		mitfa	ENSDARG00000003732	microphthalmia-associated transcription factor a [Source:ZFIN;Acc:ZDB-GENE-990910-11]	0.0		16	5	77		1678	1325	1414
GSONMG00079953001	50.4434	5.01449e-28		TUBA1B	ENSG00000123416	tubulin, alpha 1b [Source:HGNC Symbol;Acc:HGNC:18809]	#N/A		tuba1c	ENSDARG00000055216	tubulin, alpha 1c [Source:ZFIN;Acc:ZDB-GENE-061114-1]	0.0		2	12	20		548	500	468
GSONMG00028198001	49.8973	2.18183e-16		BMP7	ENSG00000101144	bone morphogenetic protein 7 [Source:HGNC Symbol;Acc:HGNC:1074]	0		bmp7b	ENSDARG00000063230	bone morphogenetic protein 7b [Source:ZFIN;Acc:ZDB-GENE-060929-328]	1e-106		3	0	2		77	78	59
GSONMG00052189001	49.7697	4.15432e-278		FAM150B	ENSG00000189292	family with sequence similarity 150, member B [Source:HGNC Symbol;Acc:HGNC:27683]	#N/A		fam150ba	ENSDARG00000091073	family with sequence similarity 150, member Ba [Source:ZFIN;Acc:ZDB-GENE-100922-116]	1e-49		33	26	42		1629	1324	1381
GSONMG00050343001	49.4782	9.12137e-64		PDLIM3	ENSG00000154553	PDZ and LIM domain 3 [Source:HGNC Symbol;Acc:HGNC:20767]	0		pdlim3b	ENSDARG00000014248	PDZ and LIM domain 3b [Source:ZFIN;Acc:ZDB-GENE-060130-104]	4e-79		5	2	14		333	279	283
GSONMG00069932001	49.363	1.87573e-137		AMIGO1	ENSG00000181754	adhesion molecule with Ig-like domain 1 [Source:HGNC Symbol;Acc:HGNC:20824]	#N/A		amigo1	ENSDARG00000079620	adhesion molecule with Ig-like domain 1 [Source:ZFIN;Acc:ZDB-GENE-060503-114]	0.0		12	8	30		805	606	719
GSONMG00072286001	49.3624	7.6834e-40		EDN2	ENSG00000127129	endothelin 2 [Source:HGNC Symbol;Acc:HGNC:3177]	#N/A		edn2	ENSDARG00000070578	endothelin 2 [Source:ZFIN;Acc:ZDB-GENE-060503-774]	2e-62		51	17	97		2466	2231	2201
GSONMG00063951001	49.1088	8.24246e-59		TDGF1	ENSG00000241186	teratocarcinoma-derived growth factor 1 [Source:HGNC Symbol;Acc:HGNC:11701]	#N/A		oep	ENSDARG00000035095	one-eyed pinhead [Source:ZFIN;Acc:ZDB-GENE-990415-198]	3e-41		34	18	62		1921	1431	1466
GSONMG00047095001	48.6934	6.74581e-38		SCUBE1	ENSG00000159307	signal peptide, CUB domain, EGF-like 1 [Source:HGNC Symbol;Acc:HGNC:13441]	#N/A		scube2	ENSDARG00000037362	signal peptide, CUB domain, EGF-like 2 [Source:ZFIN;Acc:ZDB-GENE-050302-80]	3e-82		33	22	94		2359	1828	2071
GSONMG00021294001	48.3918	3.83498e-167		#N/A	#N/A	#N/A	#N/A		#N/A	#N/A	#N/A	#N/A		27	4	31		948	859	767
GSONMG00067472001	47.7635	4.51053e-39		ARID3A	ENSG00000116017	AT rich interactive domain 3A (BRIGHT-like) [Source:HGNC Symbol;Acc:HGNC:3031]	#N/A		ARID3A	ENSDARG00000070843	AT rich interactive domain 3A (BRIGHT-like) [Source:HGNC Symbol;Acc:HGNC:3031]	1e-155		16	5	28		720	575	698
GSONMG00003567001	47.3847	3.07083e-21		THBS1	ENSG00000137801	thrombospondin 1 [Source:HGNC Symbol;Acc:HGNC:11785]	#N/A		thbs1b	ENSDARG00000010785	thrombospondin 1b [Source:ZFIN;Acc:ZDB-GENE-020708-1]	0.0001		15	24	70		1722	1313	1498
GSONMG00054768001	47.2152	6.74318e-120		TNFSF11	ENSG00000120659	tumor necrosis factor (ligand) superfamily, member 11 [Source:HGNC Symbol;Acc:HGNC:11926]	0		tnfsf11	ENSDARG00000068141	tumor necrosis factor (ligand) superfamily, member 11 [Source:ZFIN;Acc:ZDB-GENE-090805-2]	4e-43		21	6	18		702	577	549
GSONMG00034704001	46.8322	2.74605e-27		KCNH3	ENSG00000135519	potassium channel, voltage gated eag related subfamily H, member 3 [Source:HGNC Symbol;Acc:HGNC:6252]	0		KCNH4 (2 of 2)	ENSDARG00000062565	potassium channel, voltage gated eag related subfamily H, member 4 [Source:HGNC Symbol;Acc:HGNC:6253]	1e-87		3	2	4		143	107	114
GSONMG00036137001	46.4679	3.5985e-44		RIMS1	ENSG00000079841	regulating synaptic membrane exocytosis 1 [Source:HGNC Symbol;Acc:HGNC:17282]	#N/A		rims1a	ENSDARG00000074680	regulating synaptic membrane exocytosis 1a [Source:ZFIN;Acc:ZDB-GENE-090312-135]	1e-141		21	32	69		1946	1431	1605
GSONMG00013144001	45.8543	2.18299e-49		COL18A1	ENSG00000182871	collagen, type XVIII, alpha 1 [Source:HGNC Symbol;Acc:HGNC:2195]	#N/A		col18a1	ENSDARG00000036558	collagen type XVIII, alpha 1 [Source:ZFIN;Acc:ZDB-GENE-030516-3]	9e-79		181	107	368		9493	7676	8615
GSONMG00030452001	45.7336	6.84022e-29		EPO	ENSG00000130427	erythropoietin [Source:HGNC Symbol;Acc:HGNC:3415]	0		epo	ENSDARG00000055163	erythropoietin [Source:ZFIN;Acc:ZDB-GENE-061218-3]	1e-67		11	6	36		606	720	731
GSONMG00022518001	45.1054	3.95635e-70		B3GNT5	ENSG00000176597	UDP-GlcNAc:betaGal beta-1,3-N-acetylglucosaminyltransferase 5 [Source:HGNC Symbol;Acc:HGNC:15684]	0		b3gnt5a	ENSDARG00000018971	UDP-GlcNAc:betaGal beta-1,3-N-acetylglucosaminyltransferase 5a [Source:ZFIN;Acc:ZDB-GENE-030131-8470]	1e-168		7	4	14		343	317	309
GSONMG00018771001	44.9779	3.39194e-53		ERN1	ENSG00000178607	endoplasmic reticulum to nucleus signaling 1 [Source:HGNC Symbol;Acc:HGNC:3449]	0		ern1	ENSDARG00000013997	endoplasmic reticulum to nucleus signaling 1 [Source:ZFIN;Acc:ZDB-GENE-050522-431]	4e-23		47	22	97		2352	1915	2115
GSONMG00021128001	44.9639	8.62412e-294		ACOT4	ENSG00000177465	acyl-CoA thioesterase 4 [Source:HGNC Symbol;Acc:HGNC:19748]	#N/A		si:dkey-183c16.7	ENSDARG00000033413	si:dkey-183c16.7 [Source:ZFIN;Acc:ZDB-GENE-041210-254]	1e-180		33	34	47		1611	1354	1452
GSONMG00012134001	44.0213	9.78768e-61		THBS1	ENSG00000137801	thrombospondin 1 [Source:HGNC Symbol;Acc:HGNC:11785]	#N/A		thbs1b	ENSDARG00000010785	thrombospondin 1b [Source:ZFIN;Acc:ZDB-GENE-020708-1]	0.0		388	273	685		18811	15240	16916
GSONMG00074056001	43.7319	7.53299e-110		NANS	ENSG00000095380	N-acetylneuraminic acid synthase [Source:HGNC Symbol;Acc:HGNC:19237]	#N/A		nans	ENSDARG00000045620	N-acetylneuraminic acid synthase [Source:ZFIN;Acc:ZDB-GENE-030131-1500]	1e-125		71	47	100		3187	2456	2571
GSONMG00059238001	43.6845	1.09423e-131		NAV2	ENSG00000166833	neuron navigator 2 [Source:HGNC Symbol;Acc:HGNC:15997]	#N/A		nav2b	ENSDARG00000001879	neuron navigator 2b [Source:ZFIN;Acc:ZDB-GENE-061207-13]	3e-99		15	9	27		724	530	668
GSONMG00039603001	43.1569	6.11949e-16		SPATA22	ENSG00000141255	spermatogenesis associated 22 [Source:HGNC Symbol;Acc:HGNC:30705]	#N/A		0	0	0	0		18	9	68		1427	1050	1063
GSONMG00079824001	42.9375	8.62265e-75		TNR	ENSG00000116147	tenascin R [Source:HGNC Symbol;Acc:HGNC:11953]	0		tnr	ENSDARG00000020771	tenascin R (restrictin, janusin) [Source:ZFIN;Acc:ZDB-GENE-030804-1]	0.0002		7	5	15		359	297	342
GSONMG00027766001	42.5453	1.83267e-42		HSPB1	ENSG00000106211	heat shock 27kDa protein 1 [Source:HGNC Symbol;Acc:HGNC:5246]	#N/A		hspb1	ENSDARG00000041065	heat shock protein, alpha-crystallin-related, 1 [Source:ZFIN;Acc:ZDB-GENE-030326-4]	3e-30		18	13	54		1159	992	968
GSONMG00015122001	42.518	4.29027e-11		ADRB1	ENSG00000043591	adrenoceptor beta 1 [Source:HGNC Symbol;Acc:HGNC:285]	#N/A		adrb3a	ENSDARG00000053646	adrenergic receptor, beta 3a [Source:ZFIN;Acc:ZDB-GENE-080917-21]	1e-171		6	4	38		661	507	597
GSONMG00005662001	42.3816	6.93399e-114		PCDH1	ENSG00000156453	protocadherin 1 [Source:HGNC Symbol;Acc:HGNC:8655]	#N/A		pcdh1a	ENSDARG00000062720	protocadherin 1a [Source:ZFIN;Acc:ZDB-GENE-091116-32]	7e-12		11	5	27		543	493	529
GSONMG00013142001	42.0629	3.20052e-50		COL18A1	ENSG00000182871	collagen, type XVIII, alpha 1 [Source:HGNC Symbol;Acc:HGNC:2195]	#N/A		col18a1	ENSDARG00000036558	collagen type XVIII, alpha 1 [Source:ZFIN;Acc:ZDB-GENE-030516-3]	9e-26		160	112	329		8111	6635	7018
GSONMG00012133001	41.9291	4.13945e-65		THBS1	ENSG00000137801	thrombospondin 1 [Source:HGNC Symbol;Acc:HGNC:11785]	#N/A		thbs1b	ENSDARG00000010785	thrombospondin 1b [Source:ZFIN;Acc:ZDB-GENE-020708-1]	0.0		1276	873	2265		59229	48064	51830
GSONMG00055889001	41.8847	8.68427e-77		MR1	ENSG00000153029	major histocompatibility complex, class I-related [Source:HGNC Symbol;Acc:HGNC:4975]	#N/A		mhc1uca	ENSDARG00000092731	major histocompatibility complex class I UCA [Source:ZFIN;Acc:ZDB-GENE-010112-3]	1e-40		7	6	19		537	326	307
GSONMG00075922001	41.7148	1.98725e-70		SLC24A3	ENSG00000185052	solute carrier family 24 (sodium/potassium/calcium exchanger), member 3 [Source:HGNC Symbol;Acc:HGNC:10977]	#N/A		slc24a3	ENSDARG00000006760	solute carrier family 24 (sodium/potassium/calcium exchanger), member 3 [Source:ZFIN;Acc:ZDB-GENE-090312-67]	0.0		31	16	56		1400	1037	1254
GSONMG00017246001	41.3458	7.67176e-89		ADAMTS2	ENSG00000087116	ADAM metallopeptidase with thrombospondin type 1 motif, 2 [Source:HGNC Symbol;Acc:HGNC:218]	#N/A		adamts22	ENSDARG00000075930	ADAM metallopeptidase with thrombospondin type 1 motif, 22 [Source:ZFIN;Acc:ZDB-GENE-070816-3]	2e-83		4	7	23		466	359	390
GSONMG00030171001	41.3139	2.24606e-65		YWHAG	ENSG00000170027	tyrosine 3-monooxygenase/tryptophan 5-monooxygenase activation protein, gamma [Source:HGNC Symbol;Acc:HGNC:12852]	#N/A		ywhag1	ENSDARG00000067626	3-monooxygenase/tryptophan 5-monooxygenase activation protein, gamma polypeptide 1 [Source:ZFIN;Acc:ZDB-GENE-011115-1]	0.0		5	3	17		298	290	298
GSONMG00014010001	41.1915	3.19408e-69		RIMS1	ENSG00000079841	regulating synaptic membrane exocytosis 1 [Source:HGNC Symbol;Acc:HGNC:17282]	#N/A		rims1b	ENSDARG00000078902	regulating synaptic membrane exocytosis 1b [Source:ZFIN;Acc:ZDB-GENE-101223-4]	1e-113		53	36	110		2727	2055	2293
GSONMG00001687001	41.1218	2.2563e-65		CNTN2	ENSG00000184144	contactin 2 (axonal) [Source:HGNC Symbol;Acc:HGNC:2172]	#N/A		cntn2	ENSDARG00000000472	contactin 2 [Source:ZFIN;Acc:ZDB-GENE-990630-12]	1e-06		43	27	67		1697	1462	1664
GSONMG00056531001	40.5586	9.18788e-111		MYH7	ENSG00000092054	myosin, heavy chain 7, cardiac muscle, beta [Source:HGNC Symbol;Acc:HGNC:7577]	#N/A		smyhc2	ENSDARG00000071433	slow myosin heavy chain 2 [Source:ZFIN;Acc:ZDB-GENE-070822-12]	0.0		42	37	72		1846	1573	1860
GSONMG00075463001	40.4475	2.91565e-09		ACTA1	ENSG00000143632	actin, alpha 1, skeletal muscle [Source:HGNC Symbol;Acc:HGNC:129]	#N/A		0	ENSDARG00000076126	0	0.0		23	1	67		1098	999	999
GSONMG00055203001	40.4468	4.00573e-11		UTS2R	ENSG00000181408	urotensin 2 receptor [Source:HGNC Symbol;Acc:HGNC:4468]	#N/A		UTS2R	ENSDARG00000009624	urotensin 2 receptor [Source:HGNC Symbol;Acc:HGNC:4468]	0.0		23	0	44		908	714	651
GSONMG00082617001	40.4259	1.08511e-33		LEPR	ENSG00000116678	leptin receptor [Source:HGNC Symbol;Acc:HGNC:6554]	0		lepr	ENSDARG00000070961	leptin receptor [Source:ZFIN;Acc:ZDB-GENE-080104-1]	0.0		7	30	37		994	802	874
GSONMG00023687001	40.0486	4.76433e-105		DRD4	ENSG00000069696	dopamine receptor D4 [Source:HGNC Symbol;Acc:HGNC:3025]	#N/A		drd4b	ENSDARG00000035820	dopamine receptor D4b [Source:ZFIN;Acc:ZDB-GENE-070508-3]	1e-110		23	17	49		1066	988	1007
GSONMG00072493001	40.0211	2.45724e-21		MMP11	ENSG00000275365	matrix metallopeptidase 11 (stromelysin 3) [Source:HGNC Symbol;Acc:HGNC:7157]	#N/A		mmp11a	ENSDARG00000026325	matrix metallopeptidase 11a [Source:ZFIN;Acc:ZDB-GENE-070817-3]	0.0		0	0	8		117	74	87
GSONMG00038392001	39.7723	1.34582e-62		THBS1	ENSG00000137801	thrombospondin 1 [Source:HGNC Symbol;Acc:HGNC:11785]	#N/A		thbs1b	ENSDARG00000010785	thrombospondin 1b [Source:ZFIN;Acc:ZDB-GENE-020708-1]	7e-16		881	614	1616		39729	31692	35063
GSONMG00036073001	39.697	1.79146e-89		VASP	ENSG00000125753	vasodilator-stimulated phosphoprotein [Source:HGNC Symbol;Acc:HGNC:12652]	#N/A		vasp	ENSDARG00000017105	vasodilator-stimulated phosphoprotein [Source:ZFIN;Acc:ZDB-GENE-030131-7118]	7e-20		13	6	18		509	343	418
GSONMG00055141001	39.6803	1.13581e-39		ZEB1	ENSG00000148516	zinc finger E-box binding homeobox 1 [Source:HGNC Symbol;Acc:HGNC:11642]	0		zeb1b	ENSDARG00000013207	zinc finger E-box binding homeobox 1b [Source:ZFIN;Acc:ZDB-GENE-010621-1]	0.0		2	4	9		182	186	144
GSONMG00008352001	38.753	6.42333e-18		CYR61	ENSG00000142871	cysteine-rich, angiogenic inducer, 61 [Source:HGNC Symbol;Acc:HGNC:2654]	#N/A		cyr61l1	ENSDARG00000035422	cysteine-rich, angiogenic inducer 61 like 1 [Source:ZFIN;Acc:ZDB-GENE-050417-136]	1e-153		8	3	39		641	508	519
GSONMG00017011001	38.6687	6.58996e-85		FYB	ENSG00000082074	FYN binding protein [Source:HGNC Symbol;Acc:HGNC:4036]	#N/A		si:ch211-232i5.3	ENSDARG00000086874	si:ch211-232i5.3 [Source:ZFIN;Acc:ZDB-GENE-091204-88]	2e-19		6	6	24		436	354	410
GSONMG00082598001	38.3133	4.58156e-136		TTC4	ENSG00000243725	tetratricopeptide repeat domain 4 [Source:HGNC Symbol;Acc:HGNC:12394]	#N/A		ttc4	ENSDARG00000044405	tetratricopeptide repeat domain 4 [Source:ZFIN;Acc:ZDB-GENE-040426-1021]	1e-104		18	12	31		726	700	582
GSONMG00075661001	37.6826	8.06971e-40		0	0	0	#N/A		ccl-c11b	ENSDARG00000074772	chemokine CCL-C11b [Source:ZFIN;Acc:ZDB-GENE-131121-642]	5e-13		23	15	56		1018	994	1018
GSONMG00078670001	37.3647	6.38645e-209		LRRC75A	ENSG00000181350	leucine rich repeat containing 75A [Source:HGNC Symbol;Acc:HGNC:32403]	0		LRRC75A	ENSDARG00000076834	leucine rich repeat containing 75A [Source:HGNC Symbol;Acc:HGNC:32403]	1e-128		23	34	33		1099	898	909
GSONMG00064501001	37.3012	1.03009e-78		CDC42EP3	ENSG00000163171	CDC42 effector protein (Rho GTPase binding) 3 [Source:HGNC Symbol;Acc:HGNC:16943]	#N/A		cdc42ep3	ENSDARG00000052783	CDC42 effector protein (Rho GTPase binding) 3 [Source:ZFIN;Acc:ZDB-GENE-040912-89]	1e-103		157	78	214		5354	4349	4578
GSONMG00030170001	37.236	1.93026e-74		0	0	0	#N/A		SRRM4	ENSDARG00000096920	serine/arginine repetitive matrix 4 [Source:HGNC Symbol;Acc:HGNC:29389]	2e-13		9	3	18		324	306	328
GSONMG00029513001	36.2745	3.26596e-92		TESC	ENSG00000088992	tescalcin [Source:HGNC Symbol;Acc:HGNC:26065]	#N/A		tescb	ENSDARG00000030839	tescalcin b [Source:ZFIN;Acc:ZDB-GENE-040426-1903]	4e-95		83	45	126		3016	2405	2476
GSONMG00079241001	36.2041	8.92155e-104		EPHA2	ENSG00000142627	EPH receptor A2 [Source:HGNC Symbol;Acc:HGNC:3386]	#N/A		EPHA2 (2 of 2)	ENSDARG00000022727	EPH receptor A2 [Source:HGNC Symbol;Acc:HGNC:3386]	0.0		17	10	17		466	447	453
GSONMG00064185001	35.5873	4.95926e-23		CPA1	ENSG00000091704	carboxypeptidase A1 (pancreatic) [Source:HGNC Symbol;Acc:HGNC:2296]	#N/A		cpa5	ENSDARG00000021339	carboxypeptidase A5 [Source:ZFIN;Acc:ZDB-GENE-020514-1]	0.0		5	18	30		652	492	534
GSONMG00076653001	34.6815	2.87585e-47		ESR2	ENSG00000140009	estrogen receptor 2 (ER beta) [Source:HGNC Symbol;Acc:HGNC:3468]	#N/A		esr2b	ENSDARG00000034181	estrogen receptor 2b [Source:ZFIN;Acc:ZDB-GENE-030116-1]	0.0		34	16	72		1501	1033	1113
GSONMG00040356001	34.4282	7.39992e-20		GPR112	ENSG00000156920	G protein-coupled receptor 112 [Source:HGNC Symbol;Acc:HGNC:18992]	#N/A		GPR112 (2 of 3)	ENSDARG00000087813	G protein-coupled receptor 112 [Source:HGNC Symbol;Acc:HGNC:18992]	0.0		6	16	50		840	654	692
GSONMG00015934001	33.9497	1.52195e-70		FGFRL1	ENSG00000127418	fibroblast growth factor receptor-like 1 [Source:HGNC Symbol;Acc:HGNC:3693]	0		fgfrl1a	ENSDARG00000032617	fibroblast growth factor receptor-like 1a [Source:ZFIN;Acc:ZDB-GENE-040128-2]	4e-06		24	14	54		966	806	910
GSONMG00063118001	32.6766	2.04888e-143		GDF10	ENSG00000266524	growth differentiation factor 10 [Source:HGNC Symbol;Acc:HGNC:4215]	#N/A		gdf10a	ENSDARG00000095378	growth differentiation factor 10a [Source:ZFIN;Acc:ZDB-GENE-090312-17]	0.0		20	23	24		698	563	628
GSONMG00017930001	32.4857	7.626e-23		#N/A	#N/A	#N/A	#N/A		#N/A	#N/A	#N/A	#N/A		15	21	34		740	535	718
GSONMG00036943001	32.3358	1.91964e-29		MMP17	ENSG00000198598	matrix metallopeptidase 17 (membrane-inserted) [Source:HGNC Symbol;Acc:HGNC:7163]	#N/A		mmp17a	ENSDARG00000078915	matrix metallopeptidase 17a [Source:ZFIN;Acc:ZDB-GENE-070820-2]	6e-18		7	12	38		622	450	543
GSONMG00081427001	32.1263	0		DHRS3	ENSG00000162496	dehydrogenase/reductase (SDR family) member 3 [Source:HGNC Symbol;Acc:HGNC:17693]	0		dhrs3a	ENSDARG00000044982	dehydrogenase/reductase (SDR family) member 3a [Source:ZFIN;Acc:ZDB-GENE-040801-217]	1e-125		82	55	66		1850	1819	1906
GSONMG00026634001	31.9807	1.49169e-104		RAMP1	ENSG00000132329	receptor (G protein-coupled) activity modifying protein 1 [Source:HGNC Symbol;Acc:HGNC:9843]	#N/A		ramp2	ENSDARG00000037895	receptor (G protein-coupled) activity modifying protein 2 [Source:ZFIN;Acc:ZDB-GENE-080204-79]	6e-56		20	11	21		569	452	414
GSONMG00018975001	31.7437	5.33897e-89		FBN2	ENSG00000138829	fibrillin 2 [Source:HGNC Symbol;Acc:HGNC:3604]	#N/A		0	ENSDARG00000087398	0	3e-41		6	17	19		396	339	415
GSONMG00015723001	31.6324	1.52773e-77		MYH7	ENSG00000092054	myosin, heavy chain 7, cardiac muscle, beta [Source:HGNC Symbol;Acc:HGNC:7577]	#N/A		myh7bb	ENSDARG00000035322	myosin, heavy chain 7B, cardiac muscle, beta b [Source:ZFIN;Acc:ZDB-GENE-090311-5]	0.0		7	7	25		364	315	382
GSONMG00042937001	31.5748	2.12973e-147		PARVB	ENSG00000188677	parvin, beta [Source:HGNC Symbol;Acc:HGNC:14653]	#N/A		parvb	ENSDARG00000019117	parvin, beta [Source:ZFIN;Acc:ZDB-GENE-030131-4411]	0.0		439	302	566		12383	11293	11633
GSONMG00007411001	31.2742	4.90459e-20		PCLO	ENSG00000186472	piccolo presynaptic cytomatrix protein [Source:HGNC Symbol;Acc:HGNC:13406]	#N/A		pclob	ENSDARG00000012482	piccolo (presynaptic cytomatrix protein) b [Source:ZFIN;Acc:ZDB-GENE-030131-8100]	3e-10		0	0	9		111	79	55
GSONMG00071125001	31.1364	2.18521e-36		COL10A1	ENSG00000123500	collagen, type X, alpha 1 [Source:HGNC Symbol;Acc:HGNC:2185]	0		col10a1	ENSDARG00000054753	collagen, type X, alpha 1 [Source:ZFIN;Acc:ZDB-GENE-030131-8373]	5e-96		4	4	8		174	129	128
GSONMG00011013001	30.8691	1.22934e-287		ANXA2	ENSG00000182718	annexin A2 [Source:HGNC Symbol;Acc:HGNC:537]	#N/A		0	ENSDARG00000053593	0	1e-100		61	41	68		1633	1435	1442
GSONMG00074315001	30.7399	3.41365e-17		KIAA1522	ENSG00000162522	KIAA1522 [Source:HGNC Symbol;Acc:HGNC:29301]	0		si:ch211-194e15.5	ENSDARG00000061804	si:ch211-194e15.5 [Source:ZFIN;Acc:ZDB-GENE-060503-393]	9e-08		6	2	27		386	235	311
GSONMG00057421001	30.1003	2.06262e-142		BTN1A1	ENSG00000124557	butyrophilin, subfamily 1, member A1 [Source:HGNC Symbol;Acc:HGNC:1135]	0		RNF39 (26 of 37)	ENSDARG00000090930	ring finger protein 39 [Source:HGNC Symbol;Acc:HGNC:18064]	5e-61		22	21	32		768	549	637
GSONMG00036814001	30.0894	1.03989e-160		0	0	0	#N/A		CU596012.1	ENSDARG00000042583	III-FBPL precursor (LOC799904), mRNA [Source:RefSeq mRNA;Acc:NM_001083874]	5e-30		42	13	25		778	637	653
GSONMG00008603001	30.0477	3.21105e-186		IL11	ENSG00000095752	interleukin 11 [Source:HGNC Symbol;Acc:HGNC:5966]	0		il11b	ENSDARG00000058557	interleukin 11b [Source:ZFIN;Acc:ZDB-GENE-051019-2]	2e-13		23	21	44		825	712	740
GSONMG00036809001	29.3882	9.72046e-124		ADAMTS2	ENSG00000087116	ADAM metallopeptidase with thrombospondin type 1 motif, 2 [Source:HGNC Symbol;Acc:HGNC:218]	#N/A		adamts22	ENSDARG00000075930	ADAM metallopeptidase with thrombospondin type 1 motif, 22 [Source:ZFIN;Acc:ZDB-GENE-070816-3]	1e-78		27	12	25		631	484	506
GSONMG00074102001	29.0142	3.88137e-141		EMP3	ENSG00000142227	epithelial membrane protein 3 [Source:HGNC Symbol;Acc:HGNC:3335]	0		EMP3 (2 of 2)	ENSDARG00000054894	epithelial membrane protein 3 [Source:HGNC Symbol;Acc:HGNC:3335]	3e-64		68	49	109		2125	1750	1776
GSONMG00050785001	29.0105	1.28483e-128		CDH6	ENSG00000113361	cadherin 6, type 2, K-cadherin (fetal kidney) [Source:HGNC Symbol;Acc:HGNC:1765]	#N/A		cdh6	ENSDARG00000014522	cadherin 6 [Source:ZFIN;Acc:ZDB-GENE-050320-92]	0.0		334	210	436		9397	7467	7546
GSONMG00075670001	28.8179	3.99634e-09		LPL	ENSG00000175445	lipoprotein lipase [Source:HGNC Symbol;Acc:HGNC:6677]	#N/A		lpl	ENSDARG00000087697	lipoprotein lipase [Source:ZFIN;Acc:ZDB-GENE-990415-139]	0.0		38	2	91		1239	971	972
GSONMG00015223001	28.7576	1.5336e-78		AKAP12	ENSG00000131016	A kinase (PRKA) anchor protein 12 [Source:HGNC Symbol;Acc:HGNC:370]	#N/A		akap12b	ENSDARG00000055678	A kinase (PRKA) anchor protein (gravin) 12b [Source:ZFIN;Acc:ZDB-GENE-030131-9753]	1e-10		948	681	1572		29337	24154	25711
GSONMG00045426001	28.701	4.016e-106		PCBP4	ENSG00000090097	poly(rC) binding protein 4 [Source:HGNC Symbol;Acc:HGNC:8652]	#N/A		PCBP4	ENSDARG00000024276	poly(rC) binding protein 4 [Source:HGNC Symbol;Acc:HGNC:8652]	1e-24		61	40	106		1898	1551	1661
GSONMG00077166001	28.6312	6.78446e-246		STK17A	ENSG00000164543	serine/threonine kinase 17a [Source:HGNC Symbol;Acc:HGNC:11395]	#N/A		stk17a	ENSDARG00000074715	serine/threonine kinase 17a [Source:ZFIN;Acc:ZDB-GENE-030131-5556]	1e-170		43	40	50		1156	1047	1072
GSONMG00016369001	28.5636	8.78728e-100		KCNRG	ENSG00000198553	potassium channel regulator [Source:HGNC Symbol;Acc:HGNC:18893]	#N/A		0	0	0	0		63	39	102		2018	1444	1569
GSONMG00080172001	28.5006	7.64404e-98		PPP1R12B	ENSG00000077157	protein phosphatase 1, regulatory subunit 12B [Source:HGNC Symbol;Acc:HGNC:7619]	#N/A		PPP1R27	ENSDARG00000075779	protein phosphatase 1, regulatory subunit 27 [Source:HGNC Symbol;Acc:HGNC:16813]	2e-37		57	18	46		1216	793	941
GSONMG00006110001	28.369	2.06548e-71		ANKS1A	ENSG00000064999	ankyrin repeat and sterile alpha motif domain containing 1A [Source:HGNC Symbol;Acc:HGNC:20961]	#N/A		anks1ab	ENSDARG00000078901	ankyrin repeat and sterile alpha motif domain containing 1Ab [Source:ZFIN;Acc:ZDB-GENE-110107-1]	0.0		8	6	23		361	266	281
GSONMG00033488001	28.1843	1.37081e-83		ADAMTS2	ENSG00000087116	ADAM metallopeptidase with thrombospondin type 1 motif, 2 [Source:HGNC Symbol;Acc:HGNC:218]	#N/A		adamts22	ENSDARG00000075930	ADAM metallopeptidase with thrombospondin type 1 motif, 22 [Source:ZFIN;Acc:ZDB-GENE-070816-3]	3e-59		10	7	26		388	302	355
GSONMG00049647001	27.9373	9.59723e-13		ACTA1	ENSG00000143632	actin, alpha 1, skeletal muscle [Source:HGNC Symbol;Acc:HGNC:129]	#N/A		0	ENSDARG00000076126	0	0.0		15	1	41		470	453	418
GSONMG00078328001	27.535	1.51336e-28		DNAH3	ENSG00000158486	dynein, axonemal, heavy chain 3 [Source:HGNC Symbol;Acc:HGNC:2949]	#N/A		DNAH3	ENSDARG00000068468	dynein, axonemal, heavy chain 3 [Source:HGNC Symbol;Acc:HGNC:2949]	0.0		8	18	41		621	455	549
GSONMG00034105001	27.487	7.88987e-175		MMP14	ENSG00000157227	matrix metallopeptidase 14 (membrane-inserted) [Source:HGNC Symbol;Acc:HGNC:7160]	#N/A		MMP15 (1 of 2)	ENSDARG00000013072	matrix metallopeptidase 15 (membrane-inserted) [Source:HGNC Symbol;Acc:HGNC:7161]	3e-93		32	14	52		872	702	745
GSONMG00014235001	27.2865	2.99716e-99		SCUBE2	ENSG00000175356	signal peptide, CUB domain, EGF-like 2 [Source:HGNC Symbol;Acc:HGNC:30425]	#N/A		scube2	ENSDARG00000037362	signal peptide, CUB domain, EGF-like 2 [Source:ZFIN;Acc:ZDB-GENE-050302-80]	2e-26		218	120	281		5812	4010	4685
GSONMG00071491001	27.0779	1.43787e-50		RERGL	ENSG00000111404	RERG/RAS-like [Source:HGNC Symbol;Acc:HGNC:26213]	#N/A		zgc:64022	ENSDARG00000070705	zgc:64022 [Source:ZFIN;Acc:ZDB-GENE-040426-1340]	1e-131		367	247	621		10337	9237	9088
GSONMG00032708001	27.0748	2.07847e-98		BMP7	ENSG00000101144	bone morphogenetic protein 7 [Source:HGNC Symbol;Acc:HGNC:1074]	0		bmp7a	ENSDARG00000018260	bone morphogenetic protein 7a [Source:ZFIN;Acc:ZDB-GENE-000208-25]	6e-23		16	10	24		442	355	370
GSONMG00078465001	26.9039	1.8476e-72		ARHGAP20	ENSG00000137727	Rho GTPase activating protein 20 [Source:HGNC Symbol;Acc:HGNC:18357]	#N/A		arhgap20	ENSDARG00000089326	Rho GTPase activating protein 20 [Source:ZFIN;Acc:ZDB-GENE-071015-1]	9e-93		39	18	39		812	648	746
GSONMG00057601001	26.8075	4.89612e-19		0	0	0	#N/A		BX511080.1	ENSDARG00000087370	Uncharacterized protein [Source:UniProtKB/TrEMBL;Acc:E7FFT1]	6e-08		4	6	22		298	228	224
GSONMG00015885001	26.7833	1.04274e-133		TNFSF10	ENSG00000121858	tumor necrosis factor (ligand) superfamily, member 10 [Source:HGNC Symbol;Acc:HGNC:11925]	#N/A		tnfsf10	ENSDARG00000057241	tumor necrosis factor (ligand) superfamily, member 10 [Source:ZFIN;Acc:ZDB-GENE-040718-335]	3e-84		351	241	395		8378	7037	7266
GSONMG00063640001	26.4809	2.21552e-20		ASRGL1	ENSG00000162174	asparaginase like 1 [Source:HGNC Symbol;Acc:HGNC:16448]	#N/A		asrgl1	ENSDARG00000021681	asparaginase like 1 [Source:ZFIN;Acc:ZDB-GENE-050320-102]	1e-157		19	7	47		603	485	562
GSONMG00011475001	26.4029	7.12774e-122		HOXA9	ENSG00000078399	homeobox A9 [Source:HGNC Symbol;Acc:HGNC:5109]	#N/A		hoxa9a	ENSDARG00000009461	homeo box A9a [Source:ZFIN;Acc:ZDB-GENE-000823-1]	2e-88		16	23	28		591	455	485
GSONMG00064226001	26.2568	2.75164e-268		HOXC5	ENSG00000172789	homeobox C5 [Source:HGNC Symbol;Acc:HGNC:5127]	0		hoxc5a	ENSDARG00000070340	homeo box C5a [Source:ZFIN;Acc:ZDB-GENE-980526-533]	2e-51		70	36	81		1539	1305	1371
GSONMG00004593001	25.9456	2.21887e-152		RGMA	ENSG00000182175	repulsive guidance molecule family member a [Source:HGNC Symbol;Acc:HGNC:30308]	#N/A		hfe2	ENSDARG00000030494	hemochromatosis type 2 [Source:ZFIN;Acc:ZDB-GENE-030131-651]	1e-159		195	123	254		4813	3665	4270
GSONMG00028221001	25.8291	1.30013e-94		CHST11	ENSG00000171310	carbohydrate (chondroitin 4) sulfotransferase 11 [Source:HGNC Symbol;Acc:HGNC:17422]	0		CHST13	ENSDARG00000004018	carbohydrate (chondroitin 4) sulfotransferase 13 [Source:HGNC Symbol;Acc:HGNC:21755]	0.0		18	19	16		426	347	407
GSONMG00002704001	25.7535	9.37374e-25		PTRF	ENSG00000177469	polymerase I and transcript release factor [Source:HGNC Symbol;Acc:HGNC:9688]	0		ptrfb	ENSDARG00000059362	polymerase I and transcript release factor b [Source:ZFIN;Acc:ZDB-GENE-030131-5509]	1e-121		109	42	227		3005	2548	2718
GSONMG00002975001	25.6688	9.74524e-33		BTBD11	ENSG00000151136	BTB (POZ) domain containing 11 [Source:HGNC Symbol;Acc:HGNC:23844]	0		btbd11a	ENSDARG00000063255	BTB (POZ) domain containing 11a [Source:ZFIN;Acc:ZDB-GENE-050419-142]	1e-144		3	3	10		141	105	109
GSONMG00060251001	25.5058	2.89198e-13		ITGA8	ENSG00000077943	integrin, alpha 8 [Source:HGNC Symbol;Acc:HGNC:6144]	#N/A		itga8	ENSDARG00000078717	integrin, alpha 8 [Source:ZFIN;Acc:ZDB-GENE-080220-48]	6e-49		17	6	54		629	500	551
GSONMG00036475001	25.2889	7.21095e-08		GALR2	ENSG00000182687	galanin receptor 2 [Source:HGNC Symbol;Acc:HGNC:4133]	#N/A		si:ch73-52e11.1	ENSDARG00000044969	si:ch73-52e11.1 [Source:ZFIN;Acc:ZDB-GENE-131121-48]	0.0		3	0	23		190	199	171
GSONMG00000345001	25.1182	0		RBPMS2	ENSG00000166831	RNA binding protein with multiple splicing 2 [Source:HGNC Symbol;Acc:HGNC:19098]	#N/A		rbpms2b	ENSDARG00000079578	RNA binding protein with multiple splicing 2b [Source:ZFIN;Acc:ZDB-GENE-040426-741]	7e-70		163	119	184		3612	3116	3332
GSONMG00063743001	25.026	7.62322e-104		JPH1	ENSG00000104369	junctophilin 1 [Source:HGNC Symbol;Acc:HGNC:14201]	#N/A		jph1a	ENSDARG00000058603	junctophilin 1a [Source:ZFIN;Acc:ZDB-GENE-040724-233]	0.0		18	20	23		494	408	416
GSONMG00049400001	24.4293	4.09753e-35		EPB41L1	ENSG00000088367	erythrocyte membrane protein band 4.1-like 1 [Source:HGNC Symbol;Acc:HGNC:3378]	#N/A		EPB41L1	ENSDARG00000076364	erythrocyte membrane protein band 4.1-like 1 [Source:HGNC Symbol;Acc:HGNC:3378]	5e-36		6	4	8		133	122	123
GSONMG00075888001	24.3238	1.80229e-112		ITGB7	ENSG00000139626	integrin, beta 7 [Source:HGNC Symbol;Acc:HGNC:6162]	#N/A		itgb7	ENSDARG00000044318	integrin, beta 7 [Source:ZFIN;Acc:ZDB-GENE-100728-2]	0.0		22	18	24		519	403	422
GSONMG00015434001	24.2351	2.64239e-136		SEMA3F	ENSG00000001617	sema domain, immunoglobulin domain (Ig), short basic domain, secreted, (semaphorin) 3F [Source:HGNC Symbol;Acc:HGNC:10728]	0		sema3fb	ENSDARG00000055373	semaphorin 3fb [Source:ZFIN;Acc:ZDB-GENE-050513-2]	0.0		273	273	428		7847	6217	6478
GSONMG00019809001	24.1734	7.84876e-38		0	0	0	0		CABZ01057633.1	ENSDARG00000087353	Uncharacterized protein [Source:UniProtKB/TrEMBL;Acc:E7FAH3]	3e-11		5	4	13		166	142	150
GSONMG00081630001	24.1328	9.76584e-115		INHBB	ENSG00000163083	inhibin, beta B [Source:HGNC Symbol;Acc:HGNC:6067]	0		inhbb	ENSDARG00000040777	inhibin, beta B [Source:ZFIN;Acc:ZDB-GENE-990415-2]	0.0		23	12	32		544	414	437
GSONMG00045423001	24.1028	6.87806e-155		DAG1	ENSG00000173402	dystroglycan 1 (dystrophin-associated glycoprotein 1) [Source:HGNC Symbol;Acc:HGNC:2666]	#N/A		dag1	ENSDARG00000016153	dystroglycan 1 [Source:ZFIN;Acc:ZDB-GENE-021223-1]	0.0		383	255	434		8097	6781	7264
GSONMG00046412001	23.9193	2.60117e-180		CCDC3	ENSG00000151468	coiled-coil domain containing 3 [Source:HGNC Symbol;Acc:HGNC:23813]	#N/A		ccdc3	ENSDARG00000026052	coiled-coil domain containing 3 [Source:ZFIN;Acc:ZDB-GENE-041210-326]	1e-115		38	24	61		947	810	776
GSONMG00069665001	23.8872	4.6471e-54		TANC1	ENSG00000115183	tetratricopeptide repeat, ankyrin repeat and coiled-coil containing 1 [Source:HGNC Symbol;Acc:HGNC:29364]	#N/A		TANC1 (2 of 2)	ENSDARG00000089190	tetratricopeptide repeat, ankyrin repeat and coiled-coil containing 1 [Source:HGNC Symbol;Acc:HGNC:29364]	0.0		32	18	54		795	652	685
GSONMG00060776001	23.8142	6.47322e-31		CAP2	ENSG00000112186	CAP, adenylate cyclase-associated protein, 2 (yeast) [Source:HGNC Symbol;Acc:HGNC:20039]	#N/A		cap2	ENSDARG00000045948	CAP, adenylate cyclase-associated protein, 2 (yeast) [Source:ZFIN;Acc:ZDB-GENE-040426-1758]	0.0		17	5	31		371	303	399
GSONMG00014200001	23.6275	1.10075e-140		OLFML3	ENSG00000116774	olfactomedin-like 3 [Source:HGNC Symbol;Acc:HGNC:24956]	#N/A		olfml3a	ENSDARG00000061852	olfactomedin-like 3a [Source:ZFIN;Acc:ZDB-GENE-060825-31]	1e-173		28	14	39		641	481	529
GSONMG00079723001	23.579	1.82648e-45		STPG1	ENSG00000001460	sperm-tail PG-rich repeat containing 1 [Source:HGNC Symbol;Acc:HGNC:28070]	0		stpg1	ENSDARG00000059171	sperm-tail PG-rich repeat containing 1 [Source:ZFIN;Acc:ZDB-GENE-070705-373]	1e-133		7	6	11		176	164	147
GSONMG00046802001	23.5755	1.55823e-269		SLC9A3R1	ENSG00000109062	solute carrier family 9, subfamily A (NHE3, cation proton antiporter 3), member 3 regulator 1 [Source:HGNC Symbol;Acc:HGNC:11075]	#N/A		SLC9A3R1 (2 of 2)	ENSDARG00000074042	solute carrier family 9, subfamily A (NHE3, cation proton antiporter 3), member 3 regulator 1 [Source:HGNC Symbol;Acc:HGNC:11075]	6e-29		70	40	65		1300	1138	1107
GSONMG00050933001	23.1424	0		TMUB2	ENSG00000168591	transmembrane and ubiquitin-like domain containing 2 [Source:HGNC Symbol;Acc:HGNC:28459]	#N/A		tmub1	ENSDARG00000038787	transmembrane and ubiquitin-like domain containing 1 [Source:ZFIN;Acc:ZDB-GENE-040426-2504]	2e-70		142	109	182		3215	2745	2673
GSONMG00049399001	23.0644	3.11623e-166		EPB41L1	ENSG00000088367	erythrocyte membrane protein band 4.1-like 1 [Source:HGNC Symbol;Acc:HGNC:3378]	0		EPB41L1	ENSDARG00000076364	erythrocyte membrane protein band 4.1-like 1 [Source:HGNC Symbol;Acc:HGNC:3378]	0.0		28	22	47		709	569	650
GSONMG00019473001	23.0123	9.43725e-131		NPNT	ENSG00000168743	nephronectin [Source:HGNC Symbol;Acc:HGNC:27405]	#N/A		npnt	ENSDARG00000018721	nephronectin [Source:ZFIN;Acc:ZDB-GENE-090312-201]	5e-12		291	207	372		6289	5063	5854
GSONMG00015532001	22.9618	5.47517e-100		GPR34	ENSG00000171659	G protein-coupled receptor 34 [Source:HGNC Symbol;Acc:HGNC:4490]	#N/A		gpr34b	ENSDARG00000002959	G protein-coupled receptor 34b [Source:ZFIN;Acc:ZDB-GENE-040823-1]	1e-120		27	16	19		456	406	362
GSONMG00066470001	22.8476	5.90643e-50		F3	ENSG00000117525	coagulation factor III (thromboplastin, tissue factor) [Source:HGNC Symbol;Acc:HGNC:3541]	#N/A		f3b	ENSDARG00000005673	coagulation factor IIIb [Source:ZFIN;Acc:ZDB-GENE-050417-234]	4e-91		225	134	366		5036	4347	4768
GSONMG00069582001	22.6963	1.66818e-298		DLX2	ENSG00000115844	distal-less homeobox 2 [Source:HGNC Symbol;Acc:HGNC:2915]	0		dlx2a	ENSDARG00000079964	distal-less homeobox gene 2a [Source:ZFIN;Acc:ZDB-GENE-980526-212]	1e-126		68	55	77		1508	1222	1188
GSONMG00076973001	22.662	7.53804e-135		LOXL2	ENSG00000134013	lysyl oxidase-like 2 [Source:HGNC Symbol;Acc:HGNC:6666]	#N/A		loxl2b	ENSDARG00000044074	lysyl oxidase-like 2b [Source:ZFIN;Acc:ZDB-GENE-050208-29]	0.0		3674	2744	5147		85720	67145	73148
GSONMG00080600001	22.497	7.66562e-53		KIAA1462	ENSG00000165757	KIAA1462 [Source:HGNC Symbol;Acc:HGNC:29283]	0		si:ch211-203c7.2	ENSDARG00000089871	si:ch211-203c7.2 [Source:ZFIN;Acc:ZDB-GENE-111221-2]	1e-60		9	5	20		270	191	201
GSONMG00023271001	22.4684	1.85745e-62		CKB	ENSG00000166165	creatine kinase, brain [Source:HGNC Symbol;Acc:HGNC:1991]	#N/A		ckba	ENSDARG00000069752	creatine kinase, brain a [Source:ZFIN;Acc:ZDB-GENE-060929-902]	2e-86		15	11	11		267	224	225
GSONMG00069664001	22.4232	3.03018e-72		WDSUB1	ENSG00000196151	WD repeat, sterile alpha motif and U-box domain containing 1 [Source:HGNC Symbol;Acc:HGNC:26697]	#N/A		wdsub1	ENSDARG00000090418	WD repeat, sterile alpha motif and U-box domain containing 1 [Source:ZFIN;Acc:ZDB-GENE-061110-97]	0.0		14	9	21		342	246	265
GSONMG00016140001	22.1577	4.24985e-75		ATP8A1	ENSG00000124406	ATPase, aminophospholipid transporter (APLT), class I, type 8A, member 1 [Source:HGNC Symbol;Acc:HGNC:13531]	#N/A		atp8a2	ENSDARG00000077492	ATPase, aminophospholipid transporter-like, class I, type 8A, member 2 [Source:ZFIN;Acc:ZDB-GENE-100209-2]	2e-36		17	8	21		319	277	280
GSONMG00000537001	21.6695	0		0	0	0	#N/A		apoc1l	ENSDARG00000092170	apolipoprotein C-I like [Source:ZFIN;Acc:ZDB-GENE-030131-1074]	9e-28		313	216	348		5953	5141	5231
GSONMG00073396001	21.64	3.36346e-158		SYTL1	ENSG00000142765	synaptotagmin-like 1 [Source:HGNC Symbol;Acc:HGNC:15584]	#N/A		0	ENSDARG00000003381	0	8e-28		53	20	46		849	640	724
GSONMG00081185001	21.4388	1.64822e-267		CDO1	ENSG00000129596	cysteine dioxygenase type 1 [Source:HGNC Symbol;Acc:HGNC:1795]	#N/A		0	0	0	0		100	61	113		2096	1441	1545
GSONMG00073496001	21.3894	5.89835e-79		HOXB3	ENSG00000120093	homeobox B3 [Source:HGNC Symbol;Acc:HGNC:5114]	#N/A		hoxb3a	ENSDARG00000029263	homeo box B3a [Source:ZFIN;Acc:ZDB-GENE-990415-104]	0.0		16	15	21		328	333	294
GSONMG00046538001	21.2593	7.59684e-11		CACNA2D2	ENSG00000007402	calcium channel, voltage-dependent, alpha 2/delta subunit 2 [Source:HGNC Symbol;Acc:HGNC:1400]	0		CACNA2D2 (2 of 3)	ENSDARG00000078169	calcium channel, voltage-dependent, alpha 2/delta subunit 2 [Source:HGNC Symbol;Acc:HGNC:1400]	0.0		4	2	0		26	37	45
GSONMG00033190001	21.2036	6.81276e-31		0	0	0	0		sema6ba	ENSDARG00000036626	sema domain, transmembrane domain (TM), and cytoplasmic domain, (semaphorin) 6Ba [Source:ZFIN;Acc:ZDB-GENE-131024-1]	1e-38		6	3	9		127	104	98
GSONMG00037276001	21.059	9.15735e-66		ANKRD6	ENSG00000135299	ankyrin repeat domain 6 [Source:HGNC Symbol;Acc:HGNC:17280]	#N/A		ankrd6b	ENSDARG00000029370	ankyrin repeat domain 6b [Source:ZFIN;Acc:ZDB-GENE-030916-4]	0.0		152	126	259		3657	2952	3168
GSONMG00058001001	21.0509	0		ESYT1	ENSG00000139641	extended synaptotagmin-like protein 1 [Source:HGNC Symbol;Acc:HGNC:29534]	#N/A		esyt1a	ENSDARG00000034714	extended synaptotagmin-like protein 1a [Source:ZFIN;Acc:ZDB-GENE-090311-55]	3e-09		88	65	125		1955	1482	1618
GSONMG00059058001	20.9849	3.96557e-41		EVPL	ENSG00000167880	envoplakin [Source:HGNC Symbol;Acc:HGNC:3503]	0		evpla	ENSDARG00000019808	envoplakin a [Source:ZFIN;Acc:ZDB-GENE-030829-19]	0.0		6	13	6		151	142	159
GSONMG00037489001	20.9229	1.55972e-89		LARP4B	ENSG00000107929	La ribonucleoprotein domain family, member 4B [Source:HGNC Symbol;Acc:HGNC:28987]	#N/A		larp4b	ENSDARG00000062146	La ribonucleoprotein domain family, member 4B [Source:ZFIN;Acc:ZDB-GENE-061027-39]	1e-85		19	13	23		382	287	324
GSONMG00028965001	20.89	1.84476e-55		HSPA12A	ENSG00000165868	heat shock 70kDa protein 12A [Source:HGNC Symbol;Acc:HGNC:19022]	#N/A		hspa12a	ENSDARG00000070603	heat shock protein 12A [Source:ZFIN;Acc:ZDB-GENE-031001-1]	0.0		45	44	77		1247	884	896
GSONMG00031512001	20.8595	3.86605e-211		ESYT1	ENSG00000139641	extended synaptotagmin-like protein 1 [Source:HGNC Symbol;Acc:HGNC:29534]	#N/A		esyt1a	ENSDARG00000034714	extended synaptotagmin-like protein 1a [Source:ZFIN;Acc:ZDB-GENE-090311-55]	3e-15		50	42	47		952	748	802
GSONMG00047308001	20.8341	6.32527e-66		CYR61	ENSG00000142871	cysteine-rich, angiogenic inducer, 61 [Source:HGNC Symbol;Acc:HGNC:2654]	#N/A		cyr61	ENSDARG00000023062	cysteine-rich, angiogenic inducer, 61 [Source:ZFIN;Acc:ZDB-GENE-040426-3]	5e-94		12	10	30		342	319	272
GSONMG00020173001	20.775	9.92261e-116		SULT1C4	ENSG00000198075	sulfotransferase family, cytosolic, 1C, member 4 [Source:HGNC Symbol;Acc:HGNC:11457]	#N/A		sult1st6	ENSDARG00000006811	sulfotransferase family 1, cytosolic sulfotransferase 6 [Source:ZFIN;Acc:ZDB-GENE-040718-343]	1e-122		30	15	34		568	451	397
GSONMG00072582001	20.6974	1.1979e-117		0	0	0	#N/A		ccl-c11b	ENSDARG00000074772	chemokine CCL-C11b [Source:ZFIN;Acc:ZDB-GENE-131121-642]	3e-12		445	322	561		7569	7837	8031
GSONMG00063882001	20.6489	5.17517e-97		CKB	ENSG00000166165	creatine kinase, brain [Source:HGNC Symbol;Acc:HGNC:1991]	#N/A		ckbb	ENSDARG00000043257	creatine kinase, brain b [Source:ZFIN;Acc:ZDB-GENE-020103-2]	9e-59		27	12	28		436	381	371
GSONMG00035259001	20.6485	4.51782e-54		PLXND1	ENSG00000004399	plexin D1 [Source:HGNC Symbol;Acc:HGNC:9107]	0		plxnb2a	ENSDARG00000003811	plexin b2a [Source:ZFIN;Acc:ZDB-GENE-030131-8917]	1e-09		39	33	90		1020	944	918
GSONMG00020512001	20.6057	1.76265e-56		TSPAN13	ENSG00000106537	tetraspanin 13 [Source:HGNC Symbol;Acc:HGNC:21643]	#N/A		tspan13b	ENSDARG00000070479	tetraspanin 13b [Source:ZFIN;Acc:ZDB-GENE-041010-45]	1e-106		9	11	14		222	195	187
GSONMG00050339001	20.5967	1.99346e-137		ESYT1	ENSG00000139641	extended synaptotagmin-like protein 1 [Source:HGNC Symbol;Acc:HGNC:29534]	#N/A		esyt1a	ENSDARG00000034714	extended synaptotagmin-like protein 1a [Source:ZFIN;Acc:ZDB-GENE-090311-55]	2e-20		37	18	45		642	508	620
GSONMG00068026001	20.5682	1.25672e-28		SPTBN1	ENSG00000115306	spectrin, beta, non-erythrocytic 1 [Source:HGNC Symbol;Acc:HGNC:11275]	#N/A		SPTBN1	ENSDARG00000036402	spectrin, beta, non-erythrocytic 1 [Source:HGNC Symbol;Acc:HGNC:11275]	1e-05		26	10	53		613	436	520
GSONMG00071870001	20.4585	0		MICAL2	ENSG00000133816	microtubule associated monooxygenase, calponin and LIM domain containing 2 [Source:HGNC Symbol;Acc:HGNC:24693]	#N/A		mical2b	ENSDARG00000020395	microtubule associated monooxygenase, calponin and LIM domain containing 2b [Source:ZFIN;Acc:ZDB-GENE-061207-15]	2e-31		621	429	688		11910	8774	9977
GSONMG00077404001	20.2058	3.79828e-62		PRKG1	ENSG00000185532	protein kinase, cGMP-dependent, type I [Source:HGNC Symbol;Acc:HGNC:9414]	#N/A		prkg1b	ENSDARG00000031702	protein kinase, cGMP-dependent, type Ib [Source:ZFIN;Acc:ZDB-GENE-080225-40]	1e-110		11	14	19		291	229	249
GSONMG00031460001	20.08	6.59253e-55		ADCY5	ENSG00000173175	adenylate cyclase 5 [Source:HGNC Symbol;Acc:HGNC:236]	#N/A		adcy5	ENSDARG00000091342	adenylate cyclase 5 [Source:ZFIN;Acc:ZDB-GENE-081104-470]	7e-14		14	10	14		230	222	203
GSONMG00076852001	20.0512	5.85247e-198		SOST	ENSG00000167941	sclerostin [Source:HGNC Symbol;Acc:HGNC:13771]	#N/A		sost	ENSDARG00000061259	sclerostin [Source:ZFIN;Acc:ZDB-GENE-110411-139]	8e-99		58	28	60		937	754	826
GSONMG00069663001	19.9908	3.24034e-131		BAZ2B	ENSG00000123636	bromodomain adjacent to zinc finger domain, 2B [Source:HGNC Symbol;Acc:HGNC:963]	#N/A		baz2ba	ENSDARG00000057782	bromodomain adjacent to zinc finger domain, 2Ba [Source:ZFIN;Acc:ZDB-GENE-070615-37]	0.0		38	19	33		609	468	474
GSONMG00072998001	19.8809	5.11457e-67		ARHGAP6	ENSG00000047648	Rho GTPase activating protein 6 [Source:HGNC Symbol;Acc:HGNC:676]	#N/A		ARHGAP6	ENSDARG00000088730	Rho GTPase activating protein 6 [Source:HGNC Symbol;Acc:HGNC:676]	3e-09		21	6	15		272	221	225
GSONMG00078499001	19.775	0		FAM46C	ENSG00000183508	family with sequence similarity 46, member C [Source:HGNC Symbol;Acc:HGNC:24712]	0		FAM46D	ENSDARG00000062830	family with sequence similarity 46, member D [Source:HGNC Symbol;Acc:HGNC:28399]	1e-96		105	80	130		1965	1671	1727
GSONMG00044891001	19.7268	3.58823e-37		GIMAP4	ENSG00000133574	GTPase, IMAP family member 4 [Source:HGNC Symbol;Acc:HGNC:21872]	#N/A		zgc:158417	ENSDARG00000068706	zgc:158417 [Source:ZFIN;Acc:ZDB-GENE-061201-36]	2e-34		4	4	16		133	106	168
GSONMG00018190001	19.6635	3.94946e-36		CGNL1	ENSG00000128849	cingulin-like 1 [Source:HGNC Symbol;Acc:HGNC:25931]	0		cgna	ENSDARG00000055607	cingulin a [Source:ZFIN;Acc:ZDB-GENE-100921-78]	1e-50		9	6	9		129	126	149
GSONMG00039878001	19.6318	6.29548e-89		LDLRAP1	ENSG00000157978	low density lipoprotein receptor adaptor protein 1 [Source:HGNC Symbol;Acc:HGNC:18640]	0		si:dkey-71h2.2	ENSDARG00000043394	si:dkey-71h2.2 [Source:ZFIN;Acc:ZDB-GENE-041014-145]	1e-10		221	150	348		4574	3724	3842
GSONMG00058575001	19.6136	1.21147e-57		KIF5A	ENSG00000155980	kinesin family member 5A [Source:HGNC Symbol;Acc:HGNC:6323]	#N/A		kif5ab	ENSDARG00000059818	kinesin family member 5A, b [Source:ZFIN;Acc:ZDB-GENE-110510-3]	2e-18		10	12	18		266	208	205
GSONMG00018973001	19.5695	1.78413e-77		FBN2	ENSG00000138829	fibrillin 2 [Source:HGNC Symbol;Acc:HGNC:3604]	#N/A		fbn2b	ENSDARG00000016744	fibrillin 2b [Source:ZFIN;Acc:ZDB-GENE-090112-3]	1e-163		797	494	1151		15067	12167	13689
GSONMG00052782001	19.5277	4.53146e-62		ITGA6	ENSG00000091409	integrin, alpha 6 [Source:HGNC Symbol;Acc:HGNC:6142]	#N/A		itga6a	ENSDARG00000042282	integrin, alpha 6a [Source:ZFIN;Acc:ZDB-GENE-050309-23]	0.0		12	10	23		220	257	273
GSONMG00002451001	19.4773	3.03269e-42		PPP3CA	ENSG00000138814	protein phosphatase 3, catalytic subunit, alpha isozyme [Source:HGNC Symbol;Acc:HGNC:9314]	0		ppp3cb	ENSDARG00000025106	protein phosphatase 3, catalytic subunit, beta isozyme [Source:ZFIN;Acc:ZDB-GENE-050417-406]	7e-41		10	6	12		172	155	142
GSONMG00062372001	19.4261	4.12556e-36		TTYH2	ENSG00000141540	tweety family member 2 [Source:HGNC Symbol;Acc:HGNC:13877]	0		ttyh2	ENSDARG00000016934	tweety homolog 2 (Drosophila) [Source:ZFIN;Acc:ZDB-GENE-040718-193]	5e-72		5	6	11		131	120	117
GSONMG00048708001	19.2769	1.46864e-52		VEGFC	ENSG00000150630	vascular endothelial growth factor C [Source:HGNC Symbol;Acc:HGNC:12682]	#N/A		vegfc	ENSDARG00000069640	vascular endothelial growth factor c [Source:ZFIN;Acc:ZDB-GENE-040303-4]	8e-82		11	9	14		224	183	159
GSONMG00050911001	18.9812	3.55963e-76		HSPB7	ENSG00000173641	heat shock 27kDa protein family, member 7 (cardiovascular) [Source:HGNC Symbol;Acc:HGNC:5249]	0		hspb12	ENSDARG00000087665	heat shock protein, alpha-crystallin-related, b12 [Source:ZFIN;Acc:ZDB-GENE-030131-2741]	2e-30		23	8	22		308	264	291
GSONMG00027087001	18.9203	1.27394e-94		0	0	0	#N/A		bmf2	ENSDARG00000041414	Bcl2 modifying factor 2 [Source:ZFIN;Acc:ZDB-GENE-041210-319]	4e-12		25	17	27		452	344	332
GSONMG00064989001	18.813	1.45722e-51		NCS1	ENSG00000107130	neuronal calcium sensor 1 [Source:HGNC Symbol;Acc:HGNC:3953]	#N/A		ncs1b	ENSDARG00000054186	neuronal calcium sensor 1b [Source:ZFIN;Acc:ZDB-GENE-050930-1]	1e-114		15	7	19		283	214	170
GSONMG00081513001	18.6223	9.57382e-46		DUSP4	ENSG00000120875	dual specificity phosphatase 4 [Source:HGNC Symbol;Acc:HGNC:3070]	0		dusp4	ENSDARG00000044688	dual specificity phosphatase 4 [Source:ZFIN;Acc:ZDB-GENE-040426-709]	0.0		14	7	9		191	136	155
GSONMG00035256001	18.5779	8.83604e-162		PLXND1	ENSG00000004399	plexin D1 [Source:HGNC Symbol;Acc:HGNC:9107]	0		0	ENSDARG00000086057	0	1e-150		33	28	56		725	580	572
GSONMG00006694001	18.5405	7.05509e-146		AATK	ENSG00000181409	apoptosis-associated tyrosine kinase [Source:HGNC Symbol;Acc:HGNC:21]	#N/A		aatkb	ENSDARG00000077477	apoptosis-associated tyrosine kinase b [Source:ZFIN;Acc:ZDB-GENE-100812-6]	7e-56		32	33	51		726	532	604
GSONMG00081368001	18.5044	0		DLC1	ENSG00000164741	DLC1 Rho GTPase activating protein [Source:HGNC Symbol;Acc:HGNC:2897]	#N/A		si:dkeyp-23e4.3	ENSDARG00000074819	si:dkeyp-23e4.3 [Source:ZFIN;Acc:ZDB-GENE-091118-19]	0.0		227	151	258		3700	3133	3279
GSONMG00012221001	18.3785	1.7263e-56		EPHB2	ENSG00000133216	EPH receptor B2 [Source:HGNC Symbol;Acc:HGNC:3393]	0		EPHB6	ENSDARG00000057729	EPH receptor B6 [Source:HGNC Symbol;Acc:HGNC:3396]	0.0		11	8	21		222	200	210
GSONMG00063733001	18.2733	7.12562e-123		C15orf59	ENSG00000205363	chromosome 15 open reading frame 59 [Source:HGNC Symbol;Acc:HGNC:33753]	#N/A		C18H15orf59	ENSDARG00000026247	chromosome 15 open reading frame 59 [Source:HGNC Symbol;Acc:HGNC:33753]	1e-63		44	22	44		600	500	622
GSONMG00048298001	18.2334	5.48164e-59		OTOF	ENSG00000115155	otoferlin [Source:HGNC Symbol;Acc:HGNC:8515]	#N/A		otof	ENSDARG00000030832	otoferlin [Source:ZFIN;Acc:ZDB-GENE-030131-7778]	0.0		17	12	18		286	204	250
GSONMG00081999001	18.1749	2.5941e-90		MEIS1	ENSG00000143995	Meis homeobox 1 [Source:HGNC Symbol;Acc:HGNC:7000]	#N/A		meis1	ENSDARG00000012078	myeloid ecotropic viral integration 1 [Source:ZFIN;Acc:ZDB-GENE-020122-1]	1e-178		25	16	23		376	300	326
GSONMG00072084001	18.0754	0		EXT1	ENSG00000182197	exostosin glycosyltransferase 1 [Source:HGNC Symbol;Acc:HGNC:3512]	#N/A		EXT1 (2 of 2)	ENSDARG00000089168	exostosin glycosyltransferase 1 [Source:HGNC Symbol;Acc:HGNC:3512]	0.0		107	94	123		1851	1486	1714
GSONMG00031688001	18.057	1.10222e-225		A2M	ENSG00000175899	alpha-2-macroglobulin [Source:HGNC Symbol;Acc:HGNC:7]	#N/A		A2ML1 (12 of 12)	ENSDARG00000093199	alpha-2-macroglobulin-like 1 [Source:HGNC Symbol;Acc:HGNC:23336]	1e-23		81	43	81		1081	998	1088
GSONMG00048288001	18.0036	1.41384e-75		ST3GAL2	ENSG00000157350	ST3 beta-galactoside alpha-2,3-sialyltransferase 2 [Source:HGNC Symbol;Acc:HGNC:10863]	#N/A		st3gal2l	ENSDARG00000007494	ST3 beta-galactoside alpha-2,3-sialyltransferase 2, like [Source:ZFIN;Acc:ZDB-GENE-050417-286]	1e-175		64	67	125		1486	1285	1229
GSONMG00062700001	17.871	5.36988e-247		LIMA1	ENSG00000050405	LIM domain and actin binding 1 [Source:HGNC Symbol;Acc:HGNC:24636]	#N/A		LIMA1 (2 of 2)	ENSDARG00000076009	LIM domain and actin binding 1 [Source:HGNC Symbol;Acc:HGNC:24636]	0.0002		68	53	85		1115	1010	1039
GSONMG00002608001	17.7953	8.06233e-61		L1CAM	ENSG00000198910	L1 cell adhesion molecule [Source:HGNC Symbol;Acc:HGNC:6470]	#N/A		nadl1.2	ENSDARG00000007149	neural adhesion molecule L1.2 [Source:ZFIN;Acc:ZDB-GENE-990415-10]	8e-08		31	29	67		792	556	619
GSONMG00016425001	17.6896	0		MXRA5	ENSG00000101825	matrix-remodelling associated 5 [Source:HGNC Symbol;Acc:HGNC:7539]	#N/A		mxra5a	ENSDARG00000074815	matrix-remodelling associated 5a [Source:ZFIN;Acc:ZDB-GENE-090312-22]	1e-34		239	150	235		3673	2739	3097
GSONMG00014845001	17.6655	1.06672e-33		PPP1R3C	ENSG00000119938	protein phosphatase 1, regulatory subunit 3C [Source:HGNC Symbol;Acc:HGNC:9293]	#N/A		zgc:77112	ENSDARG00000015657	zgc:77112 [Source:ZFIN;Acc:ZDB-GENE-040426-2219]	2e-54		5	6	12		136	114	101
GSONMG00054070001	17.6635	1.13047e-63		WNT7A	ENSG00000154764	wingless-type MMTV integration site family, member 7A [Source:HGNC Symbol;Acc:HGNC:12786]	0		wnt7aa	ENSDARG00000044827	wingless-type MMTV integration site family, member 7Aa [Source:ZFIN;Acc:ZDB-GENE-051129-1]	0.0		10	17	20		279	224	216
GSONMG00010489001	17.6405	1.55329e-22		RHOV	ENSG00000104140	ras homolog family member V [Source:HGNC Symbol;Acc:HGNC:18313]	0		rhov	ENSDARG00000070434	ras homolog gene family, member V [Source:ZFIN;Acc:ZDB-GENE-031002-10]	1e-114		1	4	9		79	78	56
GSONMG00059519001	17.6377	0		GRN	ENSG00000030582	granulin [Source:HGNC Symbol;Acc:HGNC:4601]	#N/A		grna	ENSDARG00000004954	granulin a [Source:ZFIN;Acc:ZDB-GENE-030131-8434]	4e-22		294	209	342		4574	4172	4044
GSONMG00081588001	17.6061	7.2159e-74		GLIS3	ENSG00000107249	GLIS family zinc finger 3 [Source:HGNC Symbol;Acc:HGNC:28510]	#N/A		glis3	ENSDARG00000069726	GLIS family zinc finger 3 [Source:ZFIN;Acc:ZDB-GENE-070112-2232]	1e-08		13	19	24		307	266	278
GSONMG00041949001	17.5738	9.7755e-14		ENDOD1	ENSG00000149218	endonuclease domain containing 1 [Source:HGNC Symbol;Acc:HGNC:29129]	0		ENDOD1 (13 of 13)	ENSDARG00000089948	endonuclease domain containing 1 [Source:HGNC Symbol;Acc:HGNC:29129]	4e-45		3	5	1		51	32	54
GSONMG00011460001	17.5633	1.17441e-61		RERGL	ENSG00000111404	RERG/RAS-like [Source:HGNC Symbol;Acc:HGNC:26213]	#N/A		zgc:64022	ENSDARG00000070705	zgc:64022 [Source:ZFIN;Acc:ZDB-GENE-040426-1340]	1e-127		14	9	23		277	207	214
GSONMG00030902001	17.5578	2.38749e-25		SEMA3C	ENSG00000075223	sema domain, immunoglobulin domain (Ig), short basic domain, secreted, (semaphorin) 3C [Source:HGNC Symbol;Acc:HGNC:10725]	#N/A		sema3c	ENSDARG00000034300	semaphorin 3c [Source:ZFIN;Acc:ZDB-GENE-050513-5]	1e-176		46	20	97		944	720	786
GSONMG00081733001	17.5502	1.89314e-18		CAMK1G	ENSG00000008118	calcium/calmodulin-dependent protein kinase IG [Source:HGNC Symbol;Acc:HGNC:14585]	0		camk1ga	ENSDARG00000044526	calcium/calmodulin-dependent protein kinase IGa [Source:ZFIN;Acc:ZDB-GENE-030131-7594]	0.0		7	4	4		70	52	103
GSONMG00023967001	17.4921	1.10461e-91		RP11-212D19.4	ENSG00000255663	Uncharacterized protein {ECO:0000313|Ensembl:ENSP00000461728} [Source:UniProtKB/TrEMBL;Acc:I3L521]	#N/A		RBM7	ENSDARG00000020841	RNA binding motif protein 7 [Source:HGNC Symbol;Acc:HGNC:9904]	2e-57		29	20	34		442	425	379
GSONMG00044098001	17.4851	1.54431e-246		CRB1	ENSG00000134376	crumbs family member 1, photoreceptor morphogenesis associated [Source:HGNC Symbol;Acc:HGNC:2343]	#N/A		crb2a	ENSDARG00000060106	crumbs homolog 2a [Source:ZFIN;Acc:ZDB-GENE-060612-1]	0.0005		83	41	98		1329	1001	1017
GSONMG00068219001	17.3702	0		IFFO2	ENSG00000169991	intermediate filament family orphan 2 [Source:HGNC Symbol;Acc:HGNC:27006]	#N/A		CABZ01030889.1	ENSDARG00000019157	Uncharacterized protein [Source:UniProtKB/TrEMBL;Acc:F1R9W0]	0.0		399	303	481		6671	5275	5776
GSONMG00040386001	17.2047	8.01746e-50		SYTL4	ENSG00000102362	synaptotagmin-like 4 [Source:HGNC Symbol;Acc:HGNC:15588]	0		sytl4	ENSDARG00000013269	synaptotagmin-like 4 [Source:ZFIN;Acc:ZDB-GENE-070209-217]	0.0		15	13	13		212	170	225
GSONMG00048198001	17.2026	2.80265e-156		INHBB	ENSG00000163083	inhibin, beta B [Source:HGNC Symbol;Acc:HGNC:6067]	0		inhbb	ENSDARG00000040777	inhibin, beta B [Source:ZFIN;Acc:ZDB-GENE-990415-2]	0.0		519	332	572		7689	6230	7042
GSONMG00004094001	17.1656	6.59011e-59		SH3KBP1	ENSG00000147010	SH3-domain kinase binding protein 1 [Source:HGNC Symbol;Acc:HGNC:13867]	0		si:dkey-71d15.2	ENSDARG00000094753	si:dkey-71d15.2 [Source:ZFIN;Acc:ZDB-GENE-050309-272]	1e-22		31	5	13		235	231	248
GSONMG00026605001	17.001	1.09417e-65		0	0	0	0		sema6ba	ENSDARG00000036626	sema domain, transmembrane domain (TM), and cytoplasmic domain, (semaphorin) 6Ba [Source:ZFIN;Acc:ZDB-GENE-131024-1]	3e-40		20	11	28		348	234	285
GSONMG00052932001	16.9457	2.71693e-39		NR2F1	ENSG00000175745	nuclear receptor subfamily 2, group F, member 1 [Source:HGNC Symbol;Acc:HGNC:7975]	#N/A		nr2f5	ENSDARG00000033172	nuclear receptor subfamily 2, group F, member 5 [Source:ZFIN;Acc:ZDB-GENE-990415-253]	0.0		8	9	13		144	128	165
GSONMG00031388001	16.8294	3.95561e-102		TRAF3IP2	ENSG00000056972	TRAF3 interacting protein 2 [Source:HGNC Symbol;Acc:HGNC:1343]	#N/A		traf3ip2l	ENSDARG00000091734	TRAF3 interacting protein 2-like [Source:ZFIN;Acc:ZDB-GENE-110919-1]	9e-95		21	34	29		430	402	388
GSONMG00079603001	16.678	1.23793e-46		SYN3	ENSG00000185666	synapsin III [Source:HGNC Symbol;Acc:HGNC:11496]	0		syn1	ENSDARG00000060368	synapsin I [Source:ZFIN;Acc:ZDB-GENE-081105-93]	1e-86		4	11	22		177	163	192
GSONMG00074484001	16.5792	3.38442e-143		GALNT6	ENSG00000139629	polypeptide N-acetylgalactosaminyltransferase 6 [Source:HGNC Symbol;Acc:HGNC:4128]	#N/A		galnt6	ENSDARG00000014386	UDP-N-acetyl-alpha-D-galactosamine:polypeptide N-acetylgalactosaminyltransferase 6 (GalNAc-T6) [Source:ZFIN;Acc:ZDB-GENE-040426-2272]	0.0		53	25	43		642	512	570
GSONMG00081587001	16.5466	0		GLIS3	ENSG00000107249	GLIS family zinc finger 3 [Source:HGNC Symbol;Acc:HGNC:28510]	#N/A		glis3	ENSDARG00000069726	GLIS family zinc finger 3 [Source:ZFIN;Acc:ZDB-GENE-070112-2232]	1e-177		549	421	630		8680	7087	7068
GSONMG00051800001	16.541	1.31208e-85		GNAI2	ENSG00000114353	guanine nucleotide binding protein (G protein), alpha inhibiting activity polypeptide 2 [Source:HGNC Symbol;Acc:HGNC:4385]	#N/A		gnai2b	ENSDARG00000017294	guanine nucleotide binding protein (G protein), alpha inhibiting activity polypeptide 2b [Source:ZFIN;Acc:ZDB-GENE-030131-5861]	1e-146		25	17	23		341	308	276
GSONMG00002289001	16.5258	3.04349e-83		COLGALT2	ENSG00000198756	collagen beta(1-O)galactosyltransferase 2 [Source:HGNC Symbol;Acc:HGNC:16790]	#N/A		colgalt2	ENSDARG00000014670	collagen beta(1-O)galactosyltransferase 2 [Source:ZFIN;Acc:ZDB-GENE-070222-1]	1e-104		18	16	28		331	256	297
GSONMG00054077001	16.4499	2.97344e-114		FAM129A	ENSG00000135842	family with sequence similarity 129, member A [Source:HGNC Symbol;Acc:HGNC:16784]	#N/A		fam129ab	ENSDARG00000023053	family with sequence similarity 129, member Ab [Source:ZFIN;Acc:ZDB-GENE-070912-688]	2e-74		27	24	42		513	396	413
GSONMG00033253001	16.4145	1.60652e-107		LURAP1L	ENSG00000153714	leucine rich adaptor protein 1-like [Source:HGNC Symbol;Acc:HGNC:31452]	#N/A		LURAP1	ENSDARG00000044406	leucine rich adaptor protein 1 [Source:HGNC Symbol;Acc:HGNC:32327]	7e-36		30	18	45		458	392	461
GSONMG00065188001	16.2716	7.02686e-248		ACTA2	ENSG00000107796	actin, alpha 2, smooth muscle, aorta [Source:HGNC Symbol;Acc:HGNC:130]	#N/A		acta2	ENSDARG00000045180	actin, alpha 2, smooth muscle, aorta [Source:ZFIN;Acc:ZDB-GENE-030131-1229]	0.0		28466	19752	31446		408119	346616	356704
GSONMG00002151001	16.2137	0		LIMA1	ENSG00000050405	LIM domain and actin binding 1 [Source:HGNC Symbol;Acc:HGNC:24636]	#N/A		lima1	ENSDARG00000074020	LIM domain and actin binding 1 [Source:ZFIN;Acc:ZDB-GENE-001120-1]	2e-57		345	291	377		5066	4414	4662
GSONMG00020379001	16.1536	2.55923e-100		TNNT2	ENSG00000118194	troponin T type 2 (cardiac) [Source:HGNC Symbol;Acc:HGNC:11949]	#N/A		tnnt2a	ENSDARG00000020610	troponin T2a, cardiac [Source:ZFIN;Acc:ZDB-GENE-000626-1]	5e-34		27	23	33		412	355	387
GSONMG00048404001	16.0689	1.17175e-11		PRKCA	ENSG00000154229	protein kinase C, alpha [Source:HGNC Symbol;Acc:HGNC:9393]	#N/A		prkca	ENSDARG00000039241	protein kinase C, alpha [Source:ZFIN;Acc:ZDB-GENE-050208-100]	5e-60		2	8	28		212	156	171
GSONMG00038860001	15.9814	0		MCAM	ENSG00000076706	melanoma cell adhesion molecule [Source:HGNC Symbol;Acc:HGNC:6934]	#N/A		MCAM (2 of 3)	ENSDARG00000035158	melanoma cell adhesion molecule [Source:HGNC Symbol;Acc:HGNC:6934]	0.0		100	101	120		1649	1358	1424
GSONMG00077628001	15.9655	1.65073e-63		RSPO1	ENSG00000169218	R-spondin 1 [Source:HGNC Symbol;Acc:HGNC:21679]	#N/A		rspo1	ENSDARG00000039957	R-spondin homolog (Xenopus laevis) [Source:ZFIN;Acc:ZDB-GENE-040718-44]	1e-109		13	15	24		250	223	242
GSONMG00060941001	15.9601	3.30071e-52		NUAK1	ENSG00000074590	NUAK family, SNF1-like kinase, 1 [Source:HGNC Symbol;Acc:HGNC:14311]	0		NUAK1 (2 of 2)	ENSDARG00000028676	NUAK family, SNF1-like kinase, 1 [Source:HGNC Symbol;Acc:HGNC:14311]	6e-63		15	10	28		289	221	221
GSONMG00026777001	15.9154	7.05769e-60		TRIM71	ENSG00000206557	tripartite motif containing 71, E3 ubiquitin protein ligase [Source:HGNC Symbol;Acc:HGNC:32669]	0		trim71	ENSDARG00000075593	tripartite motif-containing 71 [Source:ZFIN;Acc:ZDB-GENE-040128-1]	0.0		21	10	24		245	235	268
GSONMG00000792001	15.8762	1.95898e-93		FREM1	ENSG00000164946	FRAS1 related extracellular matrix 1 [Source:HGNC Symbol;Acc:HGNC:23399]	#N/A		frem1a	ENSDARG00000069473	Fras1 related extracellular matrix 1a [Source:ZFIN;Acc:ZDB-GENE-081119-1]	3e-25		350	207	375		4887	3757	4032
GSONMG00005881001	15.7489	9.79977e-108		L1CAM	ENSG00000198910	L1 cell adhesion molecule [Source:HGNC Symbol;Acc:HGNC:6470]	#N/A		nadl1.2	ENSDARG00000007149	neural adhesion molecule L1.2 [Source:ZFIN;Acc:ZDB-GENE-990415-10]	5e-54		441	314	601		7146	5575	5692
GSONMG00009718001	15.7261	6.18773e-98		SPON2	ENSG00000159674	spondin 2, extracellular matrix protein [Source:HGNC Symbol;Acc:HGNC:11253]	0		spon2b	ENSDARG00000002732	spondin 2b, extracellular matrix protein [Source:ZFIN;Acc:ZDB-GENE-990415-161]	0.0		35	19	46		503	450	398
GSONMG00042282001	15.714	5.06079e-68		TBC1D32	ENSG00000146350	TBC1 domain family, member 32 [Source:HGNC Symbol;Acc:HGNC:21485]	#N/A		tbc1d32	ENSDARG00000041734	TBC1 domain family, member 32 [Source:ZFIN;Acc:ZDB-GENE-061106-5]	8e-33		51	68	70		1126	669	826
GSONMG00009912001	15.6848	1.41882e-15		SLC6A8	ENSG00000130821	solute carrier family 6 (neurotransmitter transporter), member 8 [Source:HGNC Symbol;Acc:HGNC:11055]	#N/A		slc6a8	ENSDARG00000043646	solute carrier family 6 (neurotransmitter transporter, creatine), member 8 [Source:ZFIN;Acc:ZDB-GENE-071024-2]	0.0		122	52	286		2244	1912	1991
GSONMG00049721001	15.6122	1.14684e-71		SERPINF1	ENSG00000132386	serpin peptidase inhibitor, clade F (alpha-2 antiplasmin, pigment epithelium derived factor), member 1 [Source:HGNC Symbol;Acc:HGNC:8824]	#N/A		serpinf1	ENSDARG00000069048	serine (or cysteine) peptidase inhibitor, clade F, member 1 [Source:ZFIN;Acc:ZDB-GENE-040912-2]	1e-153		14	25	20		294	236	267
GSONMG00039099001	15.6052	3.03461e-31		CNDP2	ENSG00000133313	CNDP dipeptidase 2 (metallopeptidase M20 family) [Source:HGNC Symbol;Acc:HGNC:24437]	#N/A		cndp2	ENSDARG00000003931	CNDP dipeptidase 2 (metallopeptidase M20 family) [Source:ZFIN;Acc:ZDB-GENE-030131-5499]	1e-153		44	45	109		1005	816	864
GSONMG00003790001	15.5719	6.59311e-60		SCRG1	ENSG00000164106	stimulator of chondrogenesis 1 [Source:HGNC Symbol;Acc:HGNC:17036]	0		0	0	0	0		20	16	15		238	229	215
GSONMG00079309001	15.5367	2.15867e-38		INPP5J	ENSG00000185133	inositol polyphosphate-5-phosphatase J [Source:HGNC Symbol;Acc:HGNC:8956]	#N/A		inpp5ja	ENSDARG00000078542	inositol polyphosphate-5-phosphatase Ja [Source:ZFIN;Acc:ZDB-GENE-091117-4]	0.0		17	4	11		155	118	153
GSONMG00048296001	15.4991	1.63663e-58		FER1L6	ENSG00000214814	fer-1-like family member 6 [Source:HGNC Symbol;Acc:HGNC:28065]	#N/A		BX950859.2	ENSDARG00000076952	Uncharacterized protein [Source:UniProtKB/TrEMBL;Acc:E7FD81]	0.0		15	14	25		275	221	227
GSONMG00068352001	15.4907	2.01858e-21		SELPLG	ENSG00000110876	selectin P ligand [Source:HGNC Symbol;Acc:HGNC:10722]	0		0	0	0	0		8	4	4		57	70	84
GSONMG00042359001	15.4607	9.42752e-66		NFATC1	ENSG00000131196	nuclear factor of activated T-cells, cytoplasmic, calcineurin-dependent 1 [Source:HGNC Symbol;Acc:HGNC:7775]	0		nfatc1	ENSDARG00000036168	nuclear factor of activated T-cells, cytoplasmic, calcineurin-dependent 1 [Source:ZFIN;Acc:ZDB-GENE-060503-677]	1e-108		16	9	29		283	242	195
GSONMG00053342001	15.3513	4.26991e-82		PLXNA3	ENSG00000130827	plexin A3 [Source:HGNC Symbol;Acc:HGNC:9101]	0		plxna3	ENSDARG00000007172	plexin A3 [Source:ZFIN;Acc:ZDB-GENE-070613-1]	0.0		26	10	32		325	259	313
GSONMG00082589001	15.3372	2.69127e-122		DDAH1	ENSG00000153904	dimethylarginine dimethylaminohydrolase 1 [Source:HGNC Symbol;Acc:HGNC:2715]	#N/A		DDAH1	ENSDARG00000069591	dimethylarginine dimethylaminohydrolase 1 [Source:HGNC Symbol;Acc:HGNC:2715]	3e-35		32	37	57		638	479	557
GSONMG00058022001	15.305	1.37949e-188		ANTXR2	ENSG00000163297	anthrax toxin receptor 2 [Source:HGNC Symbol;Acc:HGNC:21732]	0		antxr2b	ENSDARG00000063011	anthrax toxin receptor 2b [Source:ZFIN;Acc:ZDB-GENE-080213-4]	0.0		51	50	70		837	664	758
GSONMG00077149001	15.2372	4.16686e-16		CTNND2	ENSG00000169862	catenin (cadherin-associated protein), delta 2 [Source:HGNC Symbol;Acc:HGNC:2516]	0		ctnnd2b	ENSDARG00000003779	catenin (cadherin-associated protein), delta 2b [Source:ZFIN;Acc:ZDB-GENE-070912-532]	0.0		5	5	3		83	50	40
GSONMG00015067001	15.225	1.05812e-32		AGPAT4	ENSG00000026652	1-acylglycerol-3-phosphate O-acyltransferase 4 [Source:HGNC Symbol;Acc:HGNC:20885]	0		agpat4	ENSDARG00000069044	1-acylglycerol-3-phosphate O-acyltransferase 4 (lysophosphatidic acid acyltransferase, delta) [Source:ZFIN;Acc:ZDB-GENE-040426-1924]	2e-87		5	6	14		118	105	105
GSONMG00073723001	15.1193	1.30399e-55		ITGA5	ENSG00000161638	integrin, alpha 5 (fibronectin receptor, alpha polypeptide) [Source:HGNC Symbol;Acc:HGNC:6141]	0		itga5	ENSDARG00000006353	integrin, alpha 5 (fibronectin receptor, alpha polypeptide) [Source:ZFIN;Acc:ZDB-GENE-031116-52]	1e-52		74	51	133		1179	1080	1086
GSONMG00035257001	15.0911	2.07803e-44		PLXND1	ENSG00000004399	plexin D1 [Source:HGNC Symbol;Acc:HGNC:9107]	#N/A		plxnb1b	ENSDARG00000017211	plexin b1b [Source:ZFIN;Acc:ZDB-GENE-090812-4]	1e-06		11	6	22		198	148	162
GSONMG00010159001	15.0665	1.59083e-196		PLXNB1	ENSG00000164050	plexin B1 [Source:HGNC Symbol;Acc:HGNC:9103]	#N/A		plxnb1b	ENSDARG00000017211	plexin b1b [Source:ZFIN;Acc:ZDB-GENE-090812-4]	0.0		70	51	82		1005	792	841
GSONMG00063638001	15.0442	1.36166e-45		OGFRL1	ENSG00000119900	opioid growth factor receptor-like 1 [Source:HGNC Symbol;Acc:HGNC:21378]	0		ogfrl1	ENSDARG00000061223	opioid growth factor receptor-like 1 [Source:ZFIN;Acc:ZDB-GENE-061207-32]	1e-168		18	8	14		181	147	188
GSONMG00065690001	14.9917	1.23447e-61		PRSS35	ENSG00000146250	protease, serine, 35 [Source:HGNC Symbol;Acc:HGNC:21387]	#N/A		PRSS35 (2 of 2)	ENSDARG00000059081	protease, serine, 35 [Source:HGNC Symbol;Acc:HGNC:21387]	1e-137		22	14	20		295	198	233
GSONMG00026616001	14.9908	7.37867e-136		COLGALT2	ENSG00000198756	collagen beta(1-O)galactosyltransferase 2 [Source:HGNC Symbol;Acc:HGNC:16790]	#N/A		colgalt2	ENSDARG00000014670	collagen beta(1-O)galactosyltransferase 2 [Source:ZFIN;Acc:ZDB-GENE-070222-1]	0.0		35	38	42		551	439	498
GSONMG00004809001	14.9835	0		BMP4	ENSG00000125378	bone morphogenetic protein 4 [Source:HGNC Symbol;Acc:HGNC:1071]	0		bmp2a	ENSDARG00000013409	bone morphogenetic protein 2a [Source:ZFIN;Acc:ZDB-GENE-980526-388]	1e-93		261	222	326		4063	3180	3241
GSONMG00061002001	14.971	2.49438e-49		FLNB	ENSG00000136068	filamin B, beta [Source:HGNC Symbol;Acc:HGNC:3755]	#N/A		flncb	ENSDARG00000018820	filamin C, gamma b (actin binding protein 280) [Source:ZFIN;Acc:ZDB-GENE-041008-175]	2e-05		344	240	578		5598	4582	4786
GSONMG00067609001	14.9491	0		IRF2BPL	ENSG00000119669	interferon regulatory factor 2 binding protein-like [Source:HGNC Symbol;Acc:HGNC:14282]	#N/A		irf2bpl	ENSDARG00000004297	interferon regulatory factor 2 binding protein-like [Source:ZFIN;Acc:ZDB-GENE-040426-1968]	0.0		140	103	159		1949	1567	1664
GSONMG00067061001	14.8401	7.91267e-187		BMP2	ENSG00000125845	bone morphogenetic protein 2 [Source:HGNC Symbol;Acc:HGNC:1069]	#N/A		bmp2a	ENSDARG00000013409	bone morphogenetic protein 2a [Source:ZFIN;Acc:ZDB-GENE-980526-388]	4e-88		832	511	900		10374	8719	9349
GSONMG00048932001	14.8188	5.27258e-38		RBM4B	ENSG00000173914	RNA binding motif protein 4B [Source:HGNC Symbol;Acc:HGNC:28842]	0		rbm4.1	ENSDARG00000036386	RNA binding motif protein 4.1 [Source:ZFIN;Acc:ZDB-GENE-030131-3902]	2e-93		16	5	12		162	135	123
GSONMG00059822001	14.7567	8.62793e-164		GFRA2	ENSG00000168546	GDNF family receptor alpha 2 [Source:HGNC Symbol;Acc:HGNC:4244]	0		BX247898.1	ENSDARG00000074582	Uncharacterized protein [Source:UniProtKB/TrEMBL;Acc:E7F0C7]	1e-144		61	39	62		712	668	670
GSONMG00062371001	14.7392	1.78377e-99		TTYH2	ENSG00000141540	tweety family member 2 [Source:HGNC Symbol;Acc:HGNC:13877]	0		ttyh2	ENSDARG00000016934	tweety homolog 2 (Drosophila) [Source:ZFIN;Acc:ZDB-GENE-040718-193]	1e-124		171	114	247		2525	2159	2052
GSONMG00061689001	14.725	0		MID1IP1	ENSG00000165175	MID1 interacting protein 1 [Source:HGNC Symbol;Acc:HGNC:20715]	#N/A		mid1ip1b	ENSDARG00000019302	MID1 interacting protein 1b [Source:ZFIN;Acc:ZDB-GENE-040426-1720]	1e-57		866	724	1024		11886	10287	10995
GSONMG00020630001	14.513	1.6039e-140		STK17A	ENSG00000164543	serine/threonine kinase 17a [Source:HGNC Symbol;Acc:HGNC:11395]	#N/A		stk17a	ENSDARG00000074715	serine/threonine kinase 17a [Source:ZFIN;Acc:ZDB-GENE-030131-5556]	0.0		49	40	47		657	554	492
GSONMG00018420001	14.4451	1.02143e-118		B3GALT2	ENSG00000162630	UDP-Gal:betaGlcNAc beta 1,3-galactosyltransferase, polypeptide 2 [Source:HGNC Symbol;Acc:HGNC:917]	#N/A		b3galt2	ENSDARG00000042628	UDP-Gal:betaGlcNAc beta 1,3-galactosyltransferase, polypeptide 2 [Source:ZFIN;Acc:ZDB-GENE-040426-2078]	1e-161		47	30	46		550	486	490
GSONMG00026972001	14.4115	0		PLXND1	ENSG00000004399	plexin D1 [Source:HGNC Symbol;Acc:HGNC:9107]	0		plxnb1a	ENSDARG00000075821	plexin b1a [Source:ZFIN;Acc:ZDB-GENE-050302-63]	1e-91		239	156	277		3214	2469	2664
GSONMG00047900001	14.4048	3.13679e-51		FLNA	ENSG00000196924	filamin A, alpha [Source:HGNC Symbol;Acc:HGNC:3754]	#N/A		flna	ENSDARG00000074201	filamin A, alpha (actin binding protein 280) [Source:ZFIN;Acc:ZDB-GENE-030131-2145]	4e-06		392	229	582		5621	4652	4563
GSONMG00046100001	14.3955	1.08579e-129		HEG1	ENSG00000173706	heart development protein with EGF-like domains 1 [Source:HGNC Symbol;Acc:HGNC:29227]	0		si:ch211-198m17.1	ENSDARG00000091834	si:ch211-198m17.1 [Source:ZFIN;Acc:ZDB-GENE-131127-451]	2e-35		38	31	75		743	504	552
GSONMG00006135001	14.3779	0		PLXND1	ENSG00000004399	plexin D1 [Source:HGNC Symbol;Acc:HGNC:9107]	#N/A		0	ENSDARG00000077437	0	0.0001		246	184	287		3371	2648	2873
GSONMG00024455001	14.3706	5.74936e-68		FMO5	ENSG00000131781	flavin containing monooxygenase 5 [Source:HGNC Symbol;Acc:HGNC:3773]	0		si:dkey-239i20.4	ENSDARG00000043514	si:dkey-239i20.4 [Source:ZFIN;Acc:ZDB-GENE-030131-2644]	1e-97		26	15	27		315	282	243
GSONMG00080801001	14.3227	1.05894e-187		MMP16	ENSG00000156103	matrix metallopeptidase 16 (membrane-inserted) [Source:HGNC Symbol;Acc:HGNC:7162]	#N/A		MMP15 (1 of 2)	ENSDARG00000013072	matrix metallopeptidase 15 (membrane-inserted) [Source:HGNC Symbol;Acc:HGNC:7161]	4e-26		1783	1257	2076		24222	18982	19873
GSONMG00057271001	14.2513	1.51733e-116		TINAGL1	ENSG00000142910	tubulointerstitial nephritis antigen-like 1 [Source:HGNC Symbol;Acc:HGNC:19168]	#N/A		tinagl1	ENSDARG00000061231	tubulointerstitial nephritis antigen-like 1 [Source:ZFIN;Acc:ZDB-GENE-060503-240]	1e-119		525	344	658		6688	5897	6034
GSONMG00069507001	14.2453	2.53783e-52		SIPA1L1	ENSG00000197555	signal-induced proliferation-associated 1 like 1 [Source:HGNC Symbol;Acc:HGNC:20284]	0		SIPA1	ENSDARG00000076697	signal-induced proliferation-associated 1 [Source:HGNC Symbol;Acc:HGNC:10885]	2e-16		17	5	30		250	221	166
GSONMG00031708001	14.2107	4.53268e-85		ZNF703	ENSG00000183779	zinc finger protein 703 [Source:HGNC Symbol;Acc:HGNC:25883]	0		znf703	ENSDARG00000035563	zinc finger protein 703 [Source:ZFIN;Acc:ZDB-GENE-010717-1]	2e-33		26	14	42		387	285	333
GSONMG00002728001	14.2058	6.98254e-144		SOX9	ENSG00000125398	SRY (sex determining region Y)-box 9 [Source:HGNC Symbol;Acc:HGNC:11204]	#N/A		sox9a	ENSDARG00000003293	SRY-box containing gene 9a [Source:ZFIN;Acc:ZDB-GENE-001103-1]	0.0		44	39	57		699	491	533
GSONMG00059755001	14.0785	2.61439e-303		ITGA4	ENSG00000115232	integrin, alpha 4 (antigen CD49D, alpha 4 subunit of VLA-4 receptor) [Source:HGNC Symbol;Acc:HGNC:6140]	#N/A		itga4	ENSDARG00000061186	integrin alpha 4 [Source:ZFIN;Acc:ZDB-GENE-110411-108]	2e-32		103	96	130		1512	1208	1281
GSONMG00022921001	13.9988	5.51483e-86		SAMD4A	ENSG00000020577	sterile alpha motif domain containing 4A [Source:HGNC Symbol;Acc:HGNC:23023]	0		samd4a	ENSDARG00000075759	sterile alpha motif domain containing 4A [Source:ZFIN;Acc:ZDB-GENE-070720-7]	1e-110		29	14	36		380	288	286
GSONMG00055881001	13.9571	0		LOXL1	ENSG00000129038	lysyl oxidase-like 1 [Source:HGNC Symbol;Acc:HGNC:6665]	#N/A		loxl1	ENSDARG00000054451	lysyl oxidase-like 1 [Source:ZFIN;Acc:ZDB-GENE-060503-693]	2e-83		179	107	183		2115	1731	1784
GSONMG00047366001	13.919	4.66433e-21		DPYSL2	ENSG00000092964	dihydropyrimidinase-like 2 [Source:HGNC Symbol;Acc:HGNC:3014]	0		dpysl2b	ENSDARG00000032083	dihydropyrimidinase-like 2b [Source:ZFIN;Acc:ZDB-GENE-031105-1]	1e-115		7	1	9		72	62	69
GSONMG00055667001	13.8726	0		DPYSL2	ENSG00000092964	dihydropyrimidinase-like 2 [Source:HGNC Symbol;Acc:HGNC:3014]	0		dpysl2b	ENSDARG00000032083	dihydropyrimidinase-like 2b [Source:ZFIN;Acc:ZDB-GENE-031105-1]	0.0		192	151	257		2599	2199	2369
GSONMG00028073001	13.8331	6.28083e-159		KREMEN1	ENSG00000183762	kringle containing transmembrane protein 1 [Source:HGNC Symbol;Acc:HGNC:17550]	#N/A		kremen1	ENSDARG00000062579	kringle containing transmembrane protein 1 [Source:ZFIN;Acc:ZDB-GENE-070705-262]	2e-18		87	59	99		1235	883	818
GSONMG00050515001	13.8199	0		HOXB3	ENSG00000120093	homeobox B3 [Source:HGNC Symbol;Acc:HGNC:5114]	#N/A		hoxc3a	ENSDARG00000070339	homeo box C3a [Source:ZFIN;Acc:ZDB-GENE-980526-532]	8e-33		221	179	229		2707	2256	2522
GSONMG00060822001	13.8096	6.18001e-174		CCDC88C	ENSG00000015133	coiled-coil domain containing 88C [Source:HGNC Symbol;Acc:HGNC:19967]	#N/A		ccdc88c	ENSDARG00000053713	coiled-coil domain containing 88C [Source:ZFIN;Acc:ZDB-GENE-100419-3]	0.0		52	48	64		752	600	604
GSONMG00041993001	13.8096	0		SAPCD2	ENSG00000186193	suppressor APC domain containing 2 [Source:HGNC Symbol;Acc:HGNC:28055]	#N/A		si:ch211-266k8.6	ENSDARG00000097267	si:ch211-266k8.6 [Source:ZFIN;Acc:ZDB-GENE-131121-549]	5e-07		557	420	659		7200	6004	6249
GSONMG00081885001	13.7819	8.03553e-52		DIO2	ENSG00000211448	deiodinase, iodothyronine, type II [Source:HGNC Symbol;Acc:HGNC:2884]	#N/A		dio2	ENSDARG00000094857	deiodinase, iodothyronine, type II [Source:ZFIN;Acc:ZDB-GENE-030327-4]	4e-46		16	12	24		215	189	212
GSONMG00032119001	13.7818	0		PHLDB2	ENSG00000144824	pleckstrin homology-like domain, family B, member 2 [Source:HGNC Symbol;Acc:HGNC:29573]	#N/A		PHLDB2 (2 of 2)	ENSDARG00000079889	pleckstrin homology-like domain, family B, member 2 [Source:HGNC Symbol;Acc:HGNC:29573]	0.0		877	682	899		11277	8580	9406
GSONMG00035029001	13.6938	0		PDGFA	ENSG00000197461	platelet-derived growth factor alpha polypeptide [Source:HGNC Symbol;Acc:HGNC:8799]	#N/A		pdgfaa	ENSDARG00000055505	platelet-derived growth factor alpha a [Source:ZFIN;Acc:ZDB-GENE-030918-2]	1e-69		120	78	134		1423	1208	1278
GSONMG00047249001	13.6921	4.30441e-183		ANGPT1	ENSG00000154188	angiopoietin 1 [Source:HGNC Symbol;Acc:HGNC:484]	#N/A		angpt1	ENSDARG00000030364	angiopoietin 1 [Source:ZFIN;Acc:ZDB-GENE-010817-1]	1e-144		66	54	59		787	664	661
GSONMG00016296001	13.683	2.64251e-198		SAA2	ENSG00000134339	serum amyloid A2 [Source:HGNC Symbol;Acc:HGNC:10514]	#N/A		saa	ENSDARG00000045999	serum amyloid A [Source:ZFIN;Acc:ZDB-GENE-040927-15]	6e-44		61	53	84		872	709	756
GSONMG00080593001	13.6804	2.08436e-138		CDH2	ENSG00000170558	cadherin 2, type 1, N-cadherin (neuronal) [Source:HGNC Symbol;Acc:HGNC:1759]	0		cdh2	ENSDARG00000018693	cadherin 2, neuronal [Source:ZFIN;Acc:ZDB-GENE-990415-171]	0.0		264	210	303		3170	2839	3122
GSONMG00057094001	13.6764	2.67394e-59		CD200	ENSG00000091972	CD200 molecule [Source:HGNC Symbol;Acc:HGNC:7203]	0		0	ENSDARG00000067992	0	6e-56		29	10	14		232	197	193
GSONMG00078278001	13.6525	1.13915e-45		FOXC1	ENSG00000054598	forkhead box C1 [Source:HGNC Symbol;Acc:HGNC:3800]	#N/A		foxc1a	ENSDARG00000091481	forkhead box C1a [Source:ZFIN;Acc:ZDB-GENE-010302-1]	0.0		14	11	18		180	160	165
GSONMG00048688001	13.571	9.61458e-112		PRKAG2	ENSG00000106617	protein kinase, AMP-activated, gamma 2 non-catalytic subunit [Source:HGNC Symbol;Acc:HGNC:9386]	#N/A		prkag3a	ENSDARG00000017537	protein kinase, AMP-activated, gamma 3a non-catalytic subunit [Source:ZFIN;Acc:ZDB-GENE-091204-419]	0.0		37	30	47		482	414	436
GSONMG00066447001	13.5526	6.43285e-159		CDC14A	ENSG00000079335	cell division cycle 14A [Source:HGNC Symbol;Acc:HGNC:1718]	#N/A		cdc14ab	ENSDARG00000057016	CDC14 cell division cycle 14 homolog A, b [Source:ZFIN;Acc:ZDB-GENE-070705-309]	0.0		61	64	96		857	855	863
GSONMG00050920001	13.5336	6.5847e-257		EGR1	ENSG00000120738	early growth response 1 [Source:HGNC Symbol;Acc:HGNC:3238]	0		egr1	ENSDARG00000037421	early growth response 1 [Source:ZFIN;Acc:ZDB-GENE-980526-320]	0.0		124	113	146		1721	1392	1370
GSONMG00074678001	13.5211	1.93715e-16		PHOSPHO1	ENSG00000173868	phosphatase, orphan 1 [Source:HGNC Symbol;Acc:HGNC:16815]	0		phospho1	ENSDARG00000008403	phosphatase, orphan 1 [Source:ZFIN;Acc:ZDB-GENE-040801-198]	1e-104		7	2	6		73	46	56
GSONMG00079607001	13.5044	5.69443e-161		RASSF3	ENSG00000153179	Ras association (RalGDS/AF-6) domain family member 3 [Source:HGNC Symbol;Acc:HGNC:14271]	0		rassf3	ENSDARG00000059064	Ras association (RalGDS/AF-6) domain family member 3 [Source:ZFIN;Acc:ZDB-GENE-100422-9]	1e-130		56	51	73		807	633	661
GSONMG00046877001	13.4964	3.36322e-43		CLPX	ENSG00000166855	caseinolytic mitochondrial matrix peptidase chaperone subunit [Source:HGNC Symbol;Acc:HGNC:2088]	#N/A		clpxa	ENSDARG00000029063	ClpX caseinolytic peptidase X homolog a [Source:ZFIN;Acc:ZDB-GENE-040912-143]	1e-42		8	12	25		212	141	175
GSONMG00056215001	13.3859	4.89629e-49		NCKAP5	ENSG00000176771	NCK-associated protein 5 [Source:HGNC Symbol;Acc:HGNC:29847]	#N/A		NCKAP5L	ENSDARG00000079148	NCK-associated protein 5-like [Source:HGNC Symbol;Acc:HGNC:29321]	4e-12		13	13	32		310	177	192
GSONMG00073721001	13.3076	3.01843e-53		ITGA5	ENSG00000161638	integrin, alpha 5 (fibronectin receptor, alpha polypeptide) [Source:HGNC Symbol;Acc:HGNC:6141]	0		itga5	ENSDARG00000006353	integrin, alpha 5 (fibronectin receptor, alpha polypeptide) [Source:ZFIN;Acc:ZDB-GENE-031116-52]	1e-65		322	187	462		3944	3449	3632
GSONMG00038873001	13.2441	0		ETS2	ENSG00000157557	v-ets avian erythroblastosis virus E26 oncogene homolog 2 [Source:HGNC Symbol;Acc:HGNC:3489]	0		ets2	ENSDARG00000018308	v-ets erythroblastosis virus E26 oncogene homolog 2 (avian) [Source:ZFIN;Acc:ZDB-GENE-050522-552]	0.0		140	97	166		1772	1448	1382
GSONMG00054610001	13.2307	2.90858e-54		FRMD6	ENSG00000139926	FERM domain containing 6 [Source:HGNC Symbol;Acc:HGNC:19839]	#N/A		0	ENSDARG00000078741	0	7e-42		23	12	23		233	243	181
GSONMG00013440001	13.2109	1.12678e-20		TIAM2	ENSG00000146426	T-cell lymphoma invasion and metastasis 2 [Source:HGNC Symbol;Acc:HGNC:11806]	#N/A		si:dkey-91i10.2	ENSDARG00000074034	si:dkey-91i10.2 [Source:ZFIN;Acc:ZDB-GENE-050208-441]	0.0		66	24	122		961	718	713
GSONMG00034787001	13.185	0		QRICH2	ENSG00000129646	glutamine rich 2 [Source:HGNC Symbol;Acc:HGNC:25326]	0		0	0	0	0		154	106	146		1680	1456	1466
GSONMG00032239001	13.1552	7.61537e-144		HEG1	ENSG00000173706	heart development protein with EGF-like domains 1 [Source:HGNC Symbol;Acc:HGNC:29227]	#N/A		si:ch211-198m17.1	ENSDARG00000091834	si:ch211-198m17.1 [Source:ZFIN;Acc:ZDB-GENE-131127-451]	3e-52		1280	925	1585		15734	13256	13848
GSONMG00079639001	13.1507	2.22096e-53		DSP	ENSG00000096696	desmoplakin [Source:HGNC Symbol;Acc:HGNC:3052]	0		dspa	ENSDARG00000022309	desmoplakin a [Source:ZFIN;Acc:ZDB-GENE-030131-2743]	0.0		498	318	732		6610	5052	5821
GSONMG00050372001	13.1304	1.57701e-279		DMPK	ENSG00000104936	dystrophia myotonica-protein kinase [Source:HGNC Symbol;Acc:HGNC:2933]	#N/A		CDC42BPA	ENSDARG00000058760	CDC42 binding protein kinase alpha (DMPK-like) [Source:HGNC Symbol;Acc:HGNC:1737]	1e-159		177	106	194		1982	1564	1833
GSONMG00012455001	13.1267	1.32192e-117		MFSD2A	ENSG00000168389	major facilitator superfamily domain containing 2A [Source:HGNC Symbol;Acc:HGNC:25897]	#N/A		mfsd2ab	ENSDARG00000035909	major facilitator superfamily domain containing 2ab [Source:ZFIN;Acc:ZDB-GENE-040801-89]	0.0		35	27	60		519	428	434
GSONMG00002875001	13.0938	6.56855e-161		ITGA4	ENSG00000115232	integrin, alpha 4 (antigen CD49D, alpha 4 subunit of VLA-4 receptor) [Source:HGNC Symbol;Acc:HGNC:6140]	#N/A		itga4	ENSDARG00000061186	integrin alpha 4 [Source:ZFIN;Acc:ZDB-GENE-110411-108]	1e-170		59	44	61		709	572	571
GSONMG00059663001	13.0484	3.13617e-130		BNC1	ENSG00000169594	basonuclin 1 [Source:HGNC Symbol;Acc:HGNC:1081]	#N/A		BNC1	ENSDARG00000074397	basonuclin 1 [Source:HGNC Symbol;Acc:HGNC:1081]	5e-08		321	240	399		4061	3259	3475
GSONMG00079992001	13.0416	0		HOXC8	ENSG00000037965	homeobox C8 [Source:HGNC Symbol;Acc:HGNC:5129]	#N/A		hoxc8a	ENSDARG00000070346	homeo box C8a [Source:ZFIN;Acc:ZDB-GENE-990415-114]	1e-153		396	265	387		4592	3480	3710
GSONMG00073724001	13.014	1.33893e-121		ITGA8	ENSG00000077943	integrin, alpha 8 [Source:HGNC Symbol;Acc:HGNC:6144]	#N/A		itga5	ENSDARG00000006353	integrin, alpha 5 (fibronectin receptor, alpha polypeptide) [Source:ZFIN;Acc:ZDB-GENE-031116-52]	2e-13		44	25	57		499	482	426
GSONMG00064878001	12.9822	1.94377e-132		PDLIM2	ENSG00000120913	PDZ and LIM domain 2 (mystique) [Source:HGNC Symbol;Acc:HGNC:13992]	#N/A		pdlim2	ENSDARG00000069956	PDZ and LIM domain 2 (mystique) [Source:ZFIN;Acc:ZDB-GENE-070308-4]	3e-49		54	27	57		582	477	482
GSONMG00033334001	12.9717	2.53112e-46		HOXA3	ENSG00000105997	homeobox A3 [Source:HGNC Symbol;Acc:HGNC:5104]	#N/A		hoxa3a	ENSDARG00000036231	homeo box A3a [Source:ZFIN;Acc:ZDB-GENE-000823-3]	1e-151		8	16	19		186	154	143
GSONMG00029873001	12.9084	1.85416e-33		C15orf39	ENSG00000167173	chromosome 15 open reading frame 39 [Source:HGNC Symbol;Acc:HGNC:24497]	#N/A		C18H15orf39	ENSDARG00000069168	chromosome 15 open reading frame 39 [Source:HGNC Symbol;Acc:HGNC:24497]	1e-54		9	10	14		130	118	119
GSONMG00064879001	12.9067	0		PDLIM2	ENSG00000120913	PDZ and LIM domain 2 (mystique) [Source:HGNC Symbol;Acc:HGNC:13992]	#N/A		pdlim2	ENSDARG00000069956	PDZ and LIM domain 2 (mystique) [Source:ZFIN;Acc:ZDB-GENE-070308-4]	1e-105		1381	973	1450		15794	12921	13492
GSONMG00069284001	12.894	2.00254e-196		PITPNM1	ENSG00000110697	phosphatidylinositol transfer protein, membrane-associated 1 [Source:HGNC Symbol;Acc:HGNC:9003]	0		pitpnm3	ENSDARG00000055255	PITPNM family member 3 [Source:ZFIN;Acc:ZDB-GENE-030131-9216]	1e-106		63	49	104		921	740	743
GSONMG00051986001	12.8482	4.85208e-81		NT5C1A	ENSG00000116981	5'-nucleotidase, cytosolic IA [Source:HGNC Symbol;Acc:HGNC:17819]	#N/A		nt5c1bb	ENSDARG00000033742	5'-nucleotidase, cytosolic IB b [Source:ZFIN;Acc:ZDB-GENE-030131-7205]	0.0		37	26	37		423	354	330
GSONMG00031745001	12.79	2.30834e-62		IPCEF1	ENSG00000074706	interaction protein for cytohesin exchange factors 1 [Source:HGNC Symbol;Acc:HGNC:21204]	#N/A		0	ENSDARG00000068613	0	1e-36		26	14	23		275	199	221
GSONMG00060019001	12.7679	0		LTBP1	ENSG00000049323	latent transforming growth factor beta binding protein 1 [Source:HGNC Symbol;Acc:HGNC:6714]	#N/A		ltbp1	ENSDARG00000056922	latent transforming growth factor beta binding protein 1 [Source:ZFIN;Acc:ZDB-GENE-091202-8]	0.0009		282	199	255		2966	2364	2753
GSONMG00042081001	12.7652	9.28796e-40		0	0	0	0		si:ch211-214p13.9	ENSDARG00000091411	si:ch211-214p13.9 [Source:ZFIN;Acc:ZDB-GENE-060503-213]	7e-20		12	10	14		144	113	139
GSONMG00066794001	12.7246	6.02283e-126		LDLRAP1	ENSG00000157978	low density lipoprotein receptor adaptor protein 1 [Source:HGNC Symbol;Acc:HGNC:18640]	0		ldlrap1b	ENSDARG00000039750	low density lipoprotein receptor adaptor protein 1b [Source:ZFIN;Acc:ZDB-GENE-070112-1012]	4e-11		43	22	62		500	421	468
GSONMG00081403001	12.7108	3.63846e-40		ALDH4A1	ENSG00000159423	aldehyde dehydrogenase 4 family, member A1 [Source:HGNC Symbol;Acc:HGNC:406]	#N/A		aldh4a1	ENSDARG00000038207	aldehyde dehydrogenase 4 family, member A1 [Source:ZFIN;Acc:ZDB-GENE-040426-1179]	1e-135		10	14	14		144	141	131
GSONMG00063840001	12.6985	1.1679e-80		0	0	0	#N/A		C18H15orf39	ENSDARG00000069168	chromosome 15 open reading frame 39 [Source:HGNC Symbol;Acc:HGNC:24497]	0.0009		99	85	169		1478	1231	1170
GSONMG00031747001	12.6039	7.61417e-198		CNKSR3	ENSG00000153721	CNKSR family member 3 [Source:HGNC Symbol;Acc:HGNC:23034]	#N/A		0	ENSDARG00000074236	0	0.0		81	73	104		1023	829	953
GSONMG00077627001	12.5507	8.35253e-130		0	0	0	#N/A		CABZ01055715.1	ENSDARG00000087246	Uncharacterized protein [Source:UniProtKB/TrEMBL;Acc:H9GZ09]	9e-10		57	43	49		585	499	525
GSONMG00081886001	12.5199	1.08276e-40		DIO2	ENSG00000211448	deiodinase, iodothyronine, type II [Source:HGNC Symbol;Acc:HGNC:2884]	#N/A		dio2	ENSDARG00000094857	deiodinase, iodothyronine, type II [Source:ZFIN;Acc:ZDB-GENE-030327-4]	4e-48		13	11	20		168	151	155
GSONMG00012638001	12.4665	1.38107e-142		SLIT3	ENSG00000184347	slit homolog 3 (Drosophila) [Source:HGNC Symbol;Acc:HGNC:11087]	#N/A		slit3	ENSDARG00000034268	slit (Drosophila) homolog 3 [Source:ZFIN;Acc:ZDB-GENE-010306-4]	3e-05		56	45	56		603	525	556
GSONMG00060020001	12.442	5.24203e-61		LTBP1	ENSG00000049323	latent transforming growth factor beta binding protein 1 [Source:HGNC Symbol;Acc:HGNC:6714]	#N/A		ltbp1	ENSDARG00000056922	latent transforming growth factor beta binding protein 1 [Source:ZFIN;Acc:ZDB-GENE-091202-8]	1e-09		20	22	25		272	203	246
GSONMG00054285001	12.3979	1.38214e-219		TPM1	ENSG00000140416	tropomyosin 1 (alpha) [Source:HGNC Symbol;Acc:HGNC:12010]	#N/A		TPM1	ENSDARG00000087402	tropomyosin 1 (alpha) [Source:HGNC Symbol;Acc:HGNC:12010]	3e-55		1260	866	1164		12060	10323	12479
GSONMG00037904001	12.3813	2.54025e-74		SLIT3	ENSG00000184347	slit homolog 3 (Drosophila) [Source:HGNC Symbol;Acc:HGNC:11087]	#N/A		slit3	ENSDARG00000034268	slit (Drosophila) homolog 3 [Source:ZFIN;Acc:ZDB-GENE-010306-4]	2e-05		247	163	345		3034	2319	2684
GSONMG00060022001	12.3103	2.16509e-286		LTBP1	ENSG00000049323	latent transforming growth factor beta binding protein 1 [Source:HGNC Symbol;Acc:HGNC:6714]	#N/A		ltbp1	ENSDARG00000056922	latent transforming growth factor beta binding protein 1 [Source:ZFIN;Acc:ZDB-GENE-091202-8]	6e-82		120	108	144		1425	1229	1292
GSONMG00001143001	12.0936	1.35325e-146		SYTL5	ENSG00000147041	synaptotagmin-like 5 [Source:HGNC Symbol;Acc:HGNC:15589]	0		sytl5	ENSDARG00000062135	synaptotagmin-like 5 [Source:ZFIN;Acc:ZDB-GENE-070912-424]	0.0		66	30	60		616	480	527
GSONMG00035067001	12.0708	7.75773e-267		YPEL2	ENSG00000175155	yippee-like 2 (Drosophila) [Source:HGNC Symbol;Acc:HGNC:18326]	0		ypel2a	ENSDARG00000077224	yippee-like 2a (Drosophila) [Source:ZFIN;Acc:ZDB-GENE-091118-98]	1e-86		128	86	156		1511	1116	1229
GSONMG00061827001	12.0254	4.32645e-74		PLEC	ENSG00000178209	plectin [Source:HGNC Symbol;Acc:HGNC:9069]	#N/A		pleca	ENSDARG00000062590	plectin a [Source:ZFIN;Acc:ZDB-GENE-030131-8984]	0.0002		222	197	297		3125	2093	2293
GSONMG00036444001	12.0242	3.20226e-118		SLIT3	ENSG00000184347	slit homolog 3 (Drosophila) [Source:HGNC Symbol;Acc:HGNC:11087]	#N/A		slit3	ENSDARG00000034268	slit (Drosophila) homolog 3 [Source:ZFIN;Acc:ZDB-GENE-010306-4]	8e-07		55	32	60		549	468	501
GSONMG00021507001	12.0197	0		pk	ENSG00000091436	Mitogen-activated protein kinase kinase kinase MLT [Source:UniProtKB/Swiss-Prot;Acc:Q9NYL2]	#N/A		zak	ENSDARG00000044615	sterile alpha motif and leucine zipper containing kinase AZK [Source:ZFIN;Acc:ZDB-GENE-070912-386]	1e-139		248	142	183		2149	1760	1993
GSONMG00073720001	12.0139	2.79713e-23		ITGA5	ENSG00000161638	integrin, alpha 5 (fibronectin receptor, alpha polypeptide) [Source:HGNC Symbol;Acc:HGNC:6141]	0		itga5	ENSDARG00000006353	integrin, alpha 5 (fibronectin receptor, alpha polypeptide) [Source:ZFIN;Acc:ZDB-GENE-031116-52]	1e-11		9	1	11		71	70	75
GSONMG00039778001	11.987	1.07708e-61		FGFR3	ENSG00000068078	fibroblast growth factor receptor 3 [Source:HGNC Symbol;Acc:HGNC:3690]	0		fgfr4	ENSDARG00000069105	fibroblast growth factor receptor 4 [Source:ZFIN;Acc:ZDB-GENE-980526-488]	0.0		34	15	40		342	251	323
GSONMG00012818001	11.9607	1.71981e-50		TINAGL1	ENSG00000142910	tubulointerstitial nephritis antigen-like 1 [Source:HGNC Symbol;Acc:HGNC:19168]	0		tinagl1	ENSDARG00000061231	tubulointerstitial nephritis antigen-like 1 [Source:ZFIN;Acc:ZDB-GENE-060503-240]	3e-39		64	74	136		1118	843	902
GSONMG00002973001	11.9568	5.67401e-103		BTBD11	ENSG00000151136	BTB (POZ) domain containing 11 [Source:HGNC Symbol;Acc:HGNC:23844]	0		btbd11b	ENSDARG00000063040	BTB (POZ) domain containing 11b [Source:ZFIN;Acc:ZDB-GENE-050419-99]	0.0		35	24	54		466	371	330
GSONMG00005122001	11.9162	1.76836e-63		EPHA2	ENSG00000142627	EPH receptor A2 [Source:HGNC Symbol;Acc:HGNC:3386]	0		EPHA2 (2 of 2)	ENSDARG00000022727	EPH receptor A2 [Source:HGNC Symbol;Acc:HGNC:3386]	0.0		183	98	246		2070	1667	1637
GSONMG00076697001	11.9016	5.55487e-180		RTN1	ENSG00000139970	reticulon 1 [Source:HGNC Symbol;Acc:HGNC:10467]	#N/A		rtn1b	ENSDARG00000021143	reticulon 1b [Source:ZFIN;Acc:ZDB-GENE-030710-3]	3e-63		64	70	86		792	727	737
GSONMG00050441001	11.8896	6.39959e-43		ARID3A	ENSG00000116017	AT rich interactive domain 3A (BRIGHT-like) [Source:HGNC Symbol;Acc:HGNC:3031]	0		arid3b	ENSDARG00000070474	AT rich interactive domain 3B (Bright like) [Source:ZFIN;Acc:ZDB-GENE-070209-182]	1e-19		16	16	13		176	144	142
GSONMG00016030001	11.8815	3.57157e-91		0	0	0	#N/A		0	ENSDARG00000058949	0	0.0004		32	30	46		393	352	360
GSONMG00005255001	11.8535	2.19225e-40		#N/A	#N/A	#N/A	0		#N/A	#N/A	#N/A	#N/A		75	18	50		589	444	399
GSONMG00035558001	11.8086	1.24718e-23		HOXD10	ENSG00000128710	homeobox D10 [Source:HGNC Symbol;Acc:HGNC:5133]	0		hoxd10a	ENSDARG00000057859	homeo box D10a [Source:ZFIN;Acc:ZDB-GENE-990415-116]	0.0		12	4	11		118	88	69
GSONMG00052570001	11.799	2.73246e-60		HOXB9	ENSG00000170689	homeobox B9 [Source:HGNC Symbol;Acc:HGNC:5120]	#N/A		hoxb9a	ENSDARG00000056023	homeo box B9a [Source:ZFIN;Acc:ZDB-GENE-990415-109]	1e-147		20	21	26		260	215	208
GSONMG00006074001	11.7964	2.17434e-147		ZDHHC9	ENSG00000188706	zinc finger, DHHC-type containing 9 [Source:HGNC Symbol;Acc:HGNC:18475]	0		zdhhc9	ENSDARG00000060515	zinc finger, DHHC-type containing 9 [Source:ZFIN;Acc:ZDB-GENE-071004-8]	0.0		79	34	56		683	520	513
GSONMG00048405001	11.7784	2.62791e-35		PRKCA	ENSG00000154229	protein kinase C, alpha [Source:HGNC Symbol;Acc:HGNC:9393]	#N/A		PRKCA (2 of 3)	ENSDARG00000086250	protein kinase C, alpha [Source:HGNC Symbol;Acc:HGNC:9393]	3e-78		12	11	15		143	119	124
GSONMG00047658001	11.7466	5.2078e-80		CNDP1	ENSG00000150656	carnosine dipeptidase 1 (metallopeptidase M20 family) [Source:HGNC Symbol;Acc:HGNC:20675]	#N/A		CNDP1	ENSDARG00000069583	carnosine dipeptidase 1 (metallopeptidase M20 family) [Source:HGNC Symbol;Acc:HGNC:20675]	1e-160		31	23	48		382	329	321
GSONMG00005257001	11.7332	6.06521e-72		0	0	0	0		CR847511.1	ENSDARG00000086238	Uncharacterized protein [Source:UniProtKB/TrEMBL;Acc:E7FDN6]	1e-09		27	25	29		308	258	254
GSONMG00076647001	11.7312	0		ZFYVE21	ENSG00000100711	zinc finger, FYVE domain containing 21 [Source:HGNC Symbol;Acc:HGNC:20760]	#N/A		zfyve21	ENSDARG00000027887	zinc finger, FYVE domain containing 21 [Source:ZFIN;Acc:ZDB-GENE-030131-1296]	1e-152		246	195	280		2888	2192	2236
GSONMG00011286001	11.7248	1.45791e-113		FLNB	ENSG00000136068	filamin B, beta [Source:HGNC Symbol;Acc:HGNC:3755]	#N/A		flna	ENSDARG00000074201	filamin A, alpha (actin binding protein 280) [Source:ZFIN;Acc:ZDB-GENE-030131-2145]	0.0001		42	23	63		504	396	394
GSONMG00021714001	11.7139	9.56534e-40		FHL2	ENSG00000115641	four and a half LIM domains 2 [Source:HGNC Symbol;Acc:HGNC:3703]	#N/A		fhl2a	ENSDARG00000042018	four and a half LIM domains 2a [Source:ZFIN;Acc:ZDB-GENE-040808-49]	2e-25		12	7	23		160	128	136
GSONMG00029143001	11.7022	3.70321e-27		ARID3B	ENSG00000179361	AT rich interactive domain 3B (BRIGHT-like) [Source:HGNC Symbol;Acc:HGNC:14350]	0		arid3b	ENSDARG00000070474	AT rich interactive domain 3B (Bright like) [Source:ZFIN;Acc:ZDB-GENE-070209-182]	5e-34		11	10	11		124	80	120
GSONMG00049289001	11.6583	3.09704e-221		LIMS1	ENSG00000169756	LIM and senescent cell antigen-like domains 1 [Source:HGNC Symbol;Acc:HGNC:6616]	#N/A		lims1	ENSDARG00000026985	LIM and senescent cell antigen-like domains 1 [Source:ZFIN;Acc:ZDB-GENE-050522-236]	9e-08		1361	976	1539		14784	11612	12505
GSONMG00042472001	11.6472	3.25527e-213		ITGA4	ENSG00000115232	integrin, alpha 4 (antigen CD49D, alpha 4 subunit of VLA-4 receptor) [Source:HGNC Symbol;Acc:HGNC:6140]	#N/A		0	0	0	0		86	72	93		944	777	800
GSONMG00077183001	11.6395	5.34583e-30		MAP4	ENSG00000047849	microtubule-associated protein 4 [Source:HGNC Symbol;Acc:HGNC:6862]	#N/A		MAP4 (1 of 3)	ENSDARG00000068745	microtubule-associated protein 4 [Source:HGNC Symbol;Acc:HGNC:6862]	4e-85		7	14	8		110	94	88
GSONMG00020287001	11.6092	4.5516e-07		DCLK2	ENSG00000170390	doublecortin-like kinase 2 [Source:HGNC Symbol;Acc:HGNC:19002]	#N/A		dclk2	ENSDARG00000034093	doublecortin-like kinase 2 [Source:ZFIN;Acc:ZDB-GENE-050420-170]	7e-44		2	0	13		47	57	44
GSONMG00015682001	11.5916	3.57748e-81		EGFL6	ENSG00000198759	EGF-like-domain, multiple 6 [Source:HGNC Symbol;Acc:HGNC:3235]	#N/A		egfl6	ENSDARG00000045958	EGF-like-domain, multiple 6 [Source:ZFIN;Acc:ZDB-GENE-040718-157]	1e-40		31	27	38		340	291	327
GSONMG00036552001	11.5915	5.22292e-40		PDLIM3	ENSG00000154553	PDZ and LIM domain 3 [Source:HGNC Symbol;Acc:HGNC:20767]	#N/A		pdlim3b	ENSDARG00000014248	PDZ and LIM domain 3b [Source:ZFIN;Acc:ZDB-GENE-060130-104]	2e-73		18	11	18		146	168	151
GSONMG00005258001	11.5672	2.03967e-84		ILDR2	ENSG00000143195	immunoglobulin-like domain containing receptor 2 [Source:HGNC Symbol;Acc:HGNC:18131]	0		ildr2	ENSDARG00000014180	immunoglobulin-like domain containing receptor 2 [Source:ZFIN;Acc:ZDB-GENE-050706-83]	3e-56		33	25	46		405	314	320
GSONMG00066290001	11.544	1.44944e-212		PPP1R1C	ENSG00000150722	protein phosphatase 1, regulatory (inhibitor) subunit 1C [Source:HGNC Symbol;Acc:HGNC:14940]	#N/A		ppp1r1c	ENSDARG00000038941	protein phosphatase 1, regulatory (inhibitor) subunit 1C [Source:ZFIN;Acc:ZDB-GENE-040718-273]	4e-52		105	93	102		1119	877	994
GSONMG00077714001	11.529	4.29223e-219		RND3	ENSG00000115963	Rho family GTPase 3 [Source:HGNC Symbol;Acc:HGNC:671]	0		rnd3a	ENSDARG00000076799	Rho family GTPase 3a [Source:ZFIN;Acc:ZDB-GENE-010319-40]	7e-98		110	97	97		1197	958	876
GSONMG00023664001	11.5222	1.82237e-54		LDLR	ENSG00000130164	low density lipoprotein receptor [Source:HGNC Symbol;Acc:HGNC:6547]	0		ldlr	ENSDARG00000029476	low density lipoprotein receptor [Source:ZFIN;Acc:ZDB-GENE-031217-1]	0.0		1017	671	1500		11273	9987	10180
GSONMG00008373001	11.435	4.89616e-178		LIM2	ENSG00000105370	lens intrinsic membrane protein 2, 19kDa [Source:HGNC Symbol;Acc:HGNC:6610]	0		lim2.5	ENSDARG00000041295	lens intrinsic membrane protein 2.5 [Source:ZFIN;Acc:ZDB-GENE-050320-94]	1e-118		841	611	999		8837	7409	7840
GSONMG00077320001	11.4151	0		SLIT3	ENSG00000184347	slit homolog 3 (Drosophila) [Source:HGNC Symbol;Acc:HGNC:11087]	#N/A		slit3	ENSDARG00000034268	slit (Drosophila) homolog 3 [Source:ZFIN;Acc:ZDB-GENE-010306-4]	0.0001		325	246	340		3500	2649	2834
GSONMG00014479001	11.3324	2.11629e-110		SMAD3	ENSG00000166949	SMAD family member 3 [Source:HGNC Symbol;Acc:HGNC:6769]	0		smad3b	ENSDARG00000010207	MAD, mothers against decapentaplegic homolog 3b (Drosophila) [Source:ZFIN;Acc:ZDB-GENE-030128-4]	3e-76		51	40	54		512	448	454
GSONMG00076698001	11.2984	3.82603e-291		RTN1	ENSG00000139970	reticulon 1 [Source:HGNC Symbol;Acc:HGNC:10467]	#N/A		rtn1a	ENSDARG00000006497	reticulon 1a [Source:ZFIN;Acc:ZDB-GENE-030131-2426]	3e-92		146	112	158		1449	1275	1318
GSONMG00074557001	11.2628	1.4704e-132		COBLL1	ENSG00000082438	cordon-bleu WH2 repeat protein-like 1 [Source:HGNC Symbol;Acc:HGNC:23571]	#N/A		COBLL1 (2 of 2)	ENSDARG00000089858	cordon-bleu WH2 repeat protein-like 1 [Source:HGNC Symbol;Acc:HGNC:23571]	1e-102		61	60	75		782	547	588
GSONMG00058993001	11.2628	2.22397e-21		LRAT	ENSG00000121207	lecithin retinol acyltransferase (phosphatidylcholine--retinol O-acyltransferase) [Source:HGNC Symbol;Acc:HGNC:6685]	#N/A		lrata	ENSDARG00000037278	lecithin retinol acyltransferase a (phosphatidylcholine--retinol O-acyltransferase a) [Source:ZFIN;Acc:ZDB-GENE-060720-1]	2e-86		10	5	8		86	67	70
GSONMG00029674001	11.2465	2.4026e-120		TUBA1B	ENSG00000123416	tubulin, alpha 1b [Source:HGNC Symbol;Acc:HGNC:18809]	0		tuba1c	ENSDARG00000055216	tubulin, alpha 1c [Source:ZFIN;Acc:ZDB-GENE-061114-1]	0.0		49	45	46		501	442	414
GSONMG00082167001	11.2113	0		INSIG1	ENSG00000186480	insulin induced gene 1 [Source:HGNC Symbol;Acc:HGNC:6083]	#N/A		insig1	ENSDARG00000010658	insulin induced gene 1 [Source:ZFIN;Acc:ZDB-GENE-030131-6121]	1e-126		2093	1530	2192		21358	17252	17529
GSONMG00073688001	11.1866	2.1985e-80		KIAA1217	ENSG00000120549	KIAA1217 [Source:HGNC Symbol;Acc:HGNC:25428]	#N/A		si:ch211-207d6.2	ENSDARG00000031658	si:ch211-207d6.2 [Source:ZFIN;Acc:ZDB-GENE-070912-185]	1e-171		45	19	47		421	324	323
GSONMG00036129001	11.1733	3.00301e-116		CHRNA7	ENSG00000274542	cholinergic receptor, nicotinic, alpha 7 (neuronal) [Source:HGNC Symbol;Acc:HGNC:1960]	0		si:ch211-39a7.1	ENSDARG00000037427	si:ch211-39a7.1 [Source:ZFIN;Acc:ZDB-GENE-060503-606]	0.0		56	44	77		677	529	504
GSONMG00002028001	11.1217	5.65509e-32		SYNGAP1	ENSG00000197283	synaptic Ras GTPase activating protein 1 [Source:HGNC Symbol;Acc:HGNC:11497]	#N/A		SYNGAP1 (2 of 2)	ENSDARG00000069765	synaptic Ras GTPase activating protein 1 [Source:HGNC Symbol;Acc:HGNC:11497]	0.0		14	9	13		152	104	91
GSONMG00012655001	11.1172	0		CD44	ENSG00000026508	CD44 molecule (Indian blood group) [Source:HGNC Symbol;Acc:HGNC:1681]	#N/A		cd44a	ENSDARG00000087863	CD44 molecule (Indian blood group) a [Source:ZFIN;Acc:ZDB-GENE-110429-1]	2e-17		1870	1595	2079		20131	15696	17504
GSONMG00067840001	11.1056	1.80106e-85		SLC6A1	ENSG00000157103	solute carrier family 6 (neurotransmitter transporter), member 1 [Source:HGNC Symbol;Acc:HGNC:11042]	0		0	ENSDARG00000002405	0	0.0		32	15	40		304	267	260
GSONMG00010515001	11.0928	0		LMOD1	ENSG00000163431	leiomodin 1 (smooth muscle) [Source:HGNC Symbol;Acc:HGNC:6647]	#N/A		CR628365.1	ENSDARG00000077261	Uncharacterized protein [Source:UniProtKB/TrEMBL;Acc:E7F062]	1e-123		1905	1450	1798		18971	14312	16051
GSONMG00048448001	11.0856	3.07161e-63		SYTL1	ENSG00000142765	synaptotagmin-like 1 [Source:HGNC Symbol;Acc:HGNC:15584]	0		CABZ01086835.1	ENSDARG00000090571	Uncharacterized protein [Source:UniProtKB/TrEMBL;Acc:E7FGA7]	2e-65		26	22	24		255	209	224
GSONMG00044532001	11.0527	4.07125e-43		DSP	ENSG00000096696	desmoplakin [Source:HGNC Symbol;Acc:HGNC:3052]	#N/A		dspa	ENSDARG00000022309	desmoplakin a [Source:ZFIN;Acc:ZDB-GENE-030131-2743]	1e-93		13	9	36		208	170	175
GSONMG00059397001	10.9962	0		LTBP1	ENSG00000049323	latent transforming growth factor beta binding protein 1 [Source:HGNC Symbol;Acc:HGNC:6714]	#N/A		ltbp1	ENSDARG00000056922	latent transforming growth factor beta binding protein 1 [Source:ZFIN;Acc:ZDB-GENE-091202-8]	0.0004		353	271	395		3759	2801	3123
GSONMG00048408001	10.948	0		KIAA1462	ENSG00000165757	KIAA1462 [Source:HGNC Symbol;Acc:HGNC:29283]	0		si:ch211-203c7.2	ENSDARG00000089871	si:ch211-203c7.2 [Source:ZFIN;Acc:ZDB-GENE-111221-2]	2e-91		315	251	340		3300	2625	2642
GSONMG00013236001	10.9116	1.52755e-67		CYTH1	ENSG00000108669	cytohesin 1 [Source:HGNC Symbol;Acc:HGNC:9501]	0		cyth1a	ENSDARG00000076742	cytohesin 1a [Source:ZFIN;Acc:ZDB-GENE-030131-657]	0.0		28	16	27		262	204	202
GSONMG00058975001	10.9116	3.68975e-99		LRRN4	ENSG00000125872	leucine rich repeat neuronal 4 [Source:HGNC Symbol;Acc:HGNC:16208]	0		FP245511.1	ENSDARG00000088247	Uncharacterized protein [Source:UniProtKB/TrEMBL;Acc:E7FC28]	3e-41		51	45	46		523	396	421
GSONMG00009682001	10.9024	1.34019e-103		PVR	ENSG00000073008	poliovirus receptor [Source:HGNC Symbol;Acc:HGNC:9705]	#N/A		pvrl2l	ENSDARG00000063390	poliovirus receptor-related 2 like [Source:ZFIN;Acc:ZDB-GENE-060503-249]	1e-112		47	30	53		468	351	403
GSONMG00006247001	10.8861	1.24403e-73		CELSR2	ENSG00000143126	cadherin, EGF LAG seven-pass G-type receptor 2 [Source:HGNC Symbol;Acc:HGNC:3231]	#N/A		celsr1b	ENSDARG00000058259	cadherin EGF LAG seven-pass G-type receptor 1b [Source:ZFIN;Acc:ZDB-GENE-050823-4]	2e-91		28	24	42		311	262	308
GSONMG00006790001	10.8605	1.371e-52		VASN	ENSG00000168140	vasorin [Source:HGNC Symbol;Acc:HGNC:18517]	#N/A		vasnb	ENSDARG00000016293	vasorin b [Source:ZFIN;Acc:ZDB-GENE-110714-1]	0.0		18	28	17		215	177	200
GSONMG00042775001	10.8405	5.18259e-135		RBP1	ENSG00000114115	retinol binding protein 1, cellular [Source:HGNC Symbol;Acc:HGNC:9919]	#N/A		rbp1a	ENSDARG00000016235	retinol binding protein 1a, cellular [Source:ZFIN;Acc:ZDB-GENE-020320-1]	8e-46		60	64	50		610	524	495
GSONMG00053341001	10.8116	8.82753e-102		PLXNA3	ENSG00000130827	plexin A3 [Source:HGNC Symbol;Acc:HGNC:9101]	0		plxna3	ENSDARG00000007172	plexin A3 [Source:ZFIN;Acc:ZDB-GENE-070613-1]	0.0		232	171	325		2708	1988	2112
GSONMG00071555001	10.7889	3.26848e-47		COL14A1	ENSG00000187955	collagen, type XIV, alpha 1 [Source:HGNC Symbol;Acc:HGNC:2191]	0		col14a1a	ENSDARG00000005762	collagen, type XIV, alpha 1a [Source:ZFIN;Acc:ZDB-GENE-030131-9889]	8e-21		24	25	16		280	188	144
GSONMG00059967001	10.7558	2.84908e-52		LIN7A	ENSG00000111052	lin-7 homolog A (C. elegans) [Source:HGNC Symbol;Acc:HGNC:17787]	#N/A		lin7a	ENSDARG00000013414	lin-7 homolog A (C. elegans) [Source:ZFIN;Acc:ZDB-GENE-040426-1665]	1e-116		37	20	12		257	188	194
GSONMG00065764001	10.7274	0		ENAH	ENSG00000154380	enabled homolog (Drosophila) [Source:HGNC Symbol;Acc:HGNC:18271]	#N/A		enah	ENSDARG00000032049	enabled homolog (Drosophila) [Source:ZFIN;Acc:ZDB-GENE-010323-11]	9e-85		719	548	787		7306	5620	6096
GSONMG00064813001	10.7225	1.56758e-42		MPRIP	ENSG00000133030	myosin phosphatase Rho interacting protein [Source:HGNC Symbol;Acc:HGNC:30321]	0		MPRIP (2 of 2)	ENSDARG00000074997	myosin phosphatase Rho interacting protein [Source:HGNC Symbol;Acc:HGNC:30321]	4e-47		15	19	23		194	145	190
GSONMG00008275001	10.6942	8.99941e-107		LMCD1	ENSG00000071282	LIM and cysteine-rich domains 1 [Source:HGNC Symbol;Acc:HGNC:6633]	#N/A		lmcd1	ENSDARG00000002002	LIM and cysteine-rich domains 1 [Source:ZFIN;Acc:ZDB-GENE-040426-1067]	5e-08		201	169	247		2080	1710	1905
GSONMG00054980001	10.6625	1.43111e-104		VANGL1	ENSG00000173218	VANGL planar cell polarity protein 1 [Source:HGNC Symbol;Acc:HGNC:15512]	#N/A		vangl1	ENSDARG00000004305	vang-like 1 (van gogh, Drosophila) [Source:ZFIN;Acc:ZDB-GENE-040621-2]	1e-122		74	38	72		684	569	435
GSONMG00006223001	10.6588	3.36778e-33		SLIT1	ENSG00000187122	slit homolog 1 (Drosophila) [Source:HGNC Symbol;Acc:HGNC:11085]	#N/A		slit1a	ENSDARG00000044954	slit homolog 1a (Drosophila) [Source:ZFIN;Acc:ZDB-GENE-030722-3]	2e-22		12	8	17		131	110	99
GSONMG00058423001	10.6119	7.78826e-62		SLC6A8	ENSG00000130821	solute carrier family 6 (neurotransmitter transporter), member 8 [Source:HGNC Symbol;Acc:HGNC:11055]	#N/A		si:ch211-117c9.5	ENSDARG00000071235	si:ch211-117c9.5 [Source:ZFIN;Acc:ZDB-GENE-110408-2]	1e-114		360	307	603		4530	3423	3737
GSONMG00005793001	10.5806	8.74129e-138		TBC1D16	ENSG00000167291	TBC1 domain family, member 16 [Source:HGNC Symbol;Acc:HGNC:28356]	0		tbc1d16	ENSDARG00000036994	TBC1 domain family, member 16 [Source:ZFIN;Acc:ZDB-GENE-041010-179]	0.0		67	27	84		601	483	534
GSONMG00068292001	10.575	1.81096e-197		GAP43	ENSG00000172020	growth associated protein 43 [Source:HGNC Symbol;Acc:HGNC:4140]	#N/A		gap43	ENSDARG00000015775	growth associated protein 43 [Source:ZFIN;Acc:ZDB-GENE-990415-87]	9e-19		120	86	140		1080	971	1088
GSONMG00029676001	10.5717	2.68265e-105		TUBA1C	ENSG00000167553	tubulin, alpha 1c [Source:HGNC Symbol;Acc:HGNC:20768]	0		tuba1c	ENSDARG00000055216	tubulin, alpha 1c [Source:ZFIN;Acc:ZDB-GENE-061114-1]	0.0		51	32	52		434	407	384
GSONMG00076140001	10.5439	4.94464e-199		SPRY4	ENSG00000187678	sprouty homolog 4 (Drosophila) [Source:HGNC Symbol;Acc:HGNC:15533]	0		spry4	ENSDARG00000068732	sprouty (Drosophila) homolog 4 [Source:ZFIN;Acc:ZDB-GENE-010803-2]	1e-144		94	71	140		996	873	898
GSONMG00054284001	10.5155	0		TPM3	ENSG00000143549	tropomyosin 3 [Source:HGNC Symbol;Acc:HGNC:12012]	#N/A		tpma	ENSDARG00000033683	alpha-tropomyosin [Source:ZFIN;Acc:ZDB-GENE-990415-269]	1e-112		21694	15633	21560		199028	162451	170694
GSONMG00001523001	10.5129	6.35058e-258		AMOTL2	ENSG00000114019	angiomotin like 2 [Source:HGNC Symbol;Acc:HGNC:17812]	#N/A		amotl2a	ENSDARG00000061923	angiomotin like 2a [Source:ZFIN;Acc:ZDB-GENE-030131-9770]	1e-110		168	140	229		1757	1475	1633
GSONMG00072308001	10.4924	0		GLIPR2	ENSG00000122694	GLI pathogenesis-related 2 [Source:HGNC Symbol;Acc:HGNC:18007]	#N/A		glipr2l	ENSDARG00000016837	GLI pathogenesis-related 2, like [Source:ZFIN;Acc:ZDB-GENE-041010-53]	4e-97		242	175	232		2185	1821	1857
GSONMG00046776001	10.4813	1.2347e-114		GPC1	ENSG00000063660	glypican 1 [Source:HGNC Symbol;Acc:HGNC:4449]	#N/A		gpc1a	ENSDARG00000019341	glypican 1a [Source:ZFIN;Acc:ZDB-GENE-051120-147]	2e-67		53	52	81		609	498	576
GSONMG00063034001	10.4769	5.71759e-39		EPB41L4A	ENSG00000129595	erythrocyte membrane protein band 4.1 like 4A [Source:HGNC Symbol;Acc:HGNC:13278]	#N/A		epb41l4a	ENSDARG00000040087	erythrocyte membrane protein band 4.1 like 4A [Source:ZFIN;Acc:ZDB-GENE-990415-20]	2e-60		18	11	13		155	109	116
GSONMG00050716001	10.4711	8.46342e-88		SIPA1L1	ENSG00000197555	signal-induced proliferation-associated 1 like 1 [Source:HGNC Symbol;Acc:HGNC:20284]	#N/A		SIPA1	ENSDARG00000076697	signal-induced proliferation-associated 1 [Source:HGNC Symbol;Acc:HGNC:10885]	0.0		68	22	50		508	358	392
GSONMG00065840001	10.4486	0		TMEM108	ENSG00000144868	transmembrane protein 108 [Source:HGNC Symbol;Acc:HGNC:28451]	#N/A		tmem108	ENSDARG00000090230	transmembrane protein 108 [Source:ZFIN;Acc:ZDB-GENE-091204-397]	2e-82		305	228	343		2998	2419	2475
GSONMG00073398001	10.4261	7.99641e-35		SYTL2	ENSG00000137501	synaptotagmin-like 2 [Source:HGNC Symbol;Acc:HGNC:15585]	#N/A		0	ENSDARG00000003381	0	6e-07		20	8	19		169	118	135
GSONMG00038187001	10.3933	2.55147e-34		ANXA1	ENSG00000135046	annexin A1 [Source:HGNC Symbol;Acc:HGNC:533]	#N/A		anxa1a	ENSDARG00000026726	annexin A1a [Source:ZFIN;Acc:ZDB-GENE-030131-6664]	1e-171		15	12	19		131	116	163
GSONMG00042365001	10.3782	3.70547e-43		SYTL5	ENSG00000147041	synaptotagmin-like 5 [Source:HGNC Symbol;Acc:HGNC:15589]	#N/A		sytl5	ENSDARG00000062135	synaptotagmin-like 5 [Source:ZFIN;Acc:ZDB-GENE-070912-424]	6e-43		22	10	20		166	148	149
GSONMG00069234001	10.3549	1.60761e-27		CACNA1E	ENSG00000198216	calcium channel, voltage-dependent, R type, alpha 1E subunit [Source:HGNC Symbol;Acc:HGNC:1392]	0		CACNA1E (2 of 2)	ENSDARG00000095614	calcium channel, voltage-dependent, R type, alpha 1E subunit [Source:HGNC Symbol;Acc:HGNC:1392]	1e-11		15	7	11		93	89	110
GSONMG00024335001	10.3544	4.26761e-74		TEK	ENSG00000120156	TEK tyrosine kinase, endothelial [Source:HGNC Symbol;Acc:HGNC:11724]	0		tek	ENSDARG00000028663	TEK tyrosine kinase, endothelial [Source:ZFIN;Acc:ZDB-GENE-990415-56]	3e-75		39	31	32		312	285	310
GSONMG00015166001	10.2479	0		COL4A1	ENSG00000187498	collagen, type IV, alpha 1 [Source:HGNC Symbol;Acc:HGNC:2202]	#N/A		col4a1	ENSDARG00000055009	collagen, type IV, alpha 1 [Source:ZFIN;Acc:ZDB-GENE-081105-114]	0.0003		536	388	573		4997	3917	4305
GSONMG00039622001	10.2066	7.17257e-166		ARHGEF4	ENSG00000136002	Rho guanine nucleotide exchange factor (GEF) 4 [Source:HGNC Symbol;Acc:HGNC:684]	#N/A		arhgef4	ENSDARG00000012914	Rho guanine nucleotide exchange factor (GEF) 4 [Source:ZFIN;Acc:ZDB-GENE-070912-575]	1e-78		72	61	87		686	623	623
GSONMG00062134001	10.1845	3.43644e-32		SIPA1L2	ENSG00000116991	signal-induced proliferation-associated 1 like 2 [Source:HGNC Symbol;Acc:HGNC:23800]	#N/A		SIPA1	ENSDARG00000076697	signal-induced proliferation-associated 1 [Source:HGNC Symbol;Acc:HGNC:10885]	0.0		8	16	26		170	106	168
GSONMG00037458001	10.1702	2.13878e-33		MYO1D	ENSG00000176658	myosin ID [Source:HGNC Symbol;Acc:HGNC:7598]	#N/A		MYO1D	ENSDARG00000036863	myosin ID [Source:HGNC Symbol;Acc:HGNC:7598]	2e-77		10	12	24		144	117	143
GSONMG00044531001	10.1291	0		DSP	ENSG00000096696	desmoplakin [Source:HGNC Symbol;Acc:HGNC:3052]	#N/A		DSP (2 of 2)	ENSDARG00000076673	desmoplakin [Source:HGNC Symbol;Acc:HGNC:3052]	2e-16		161	132	167		1473	1283	1257
GSONMG00046503001	10.1257	1.44918e-151		FGF1	ENSG00000113578	fibroblast growth factor 1 (acidic) [Source:HGNC Symbol;Acc:HGNC:3665]	#N/A		fgf1a	ENSDARG00000017542	fibroblast growth factor 1a [Source:ZFIN;Acc:ZDB-GENE-040426-1729]	1e-62		93	63	81		740	649	672
GSONMG00015167001	10.1227	6.49373e-214		COL4A1	ENSG00000187498	collagen, type IV, alpha 1 [Source:HGNC Symbol;Acc:HGNC:2202]	#N/A		col4a1	ENSDARG00000055009	collagen, type IV, alpha 1 [Source:ZFIN;Acc:ZDB-GENE-081105-114]	4e-13		1718	1228	1922		16085	12480	13851
GSONMG00032356001	10.0954	7.63932e-12		MCF2L	ENSG00000126217	MCF.2 cell line derived transforming sequence-like [Source:HGNC Symbol;Acc:HGNC:14576]	0		mcf2a	ENSDARG00000022895	MCF.2 cell line derived transforming sequence a [Source:ZFIN;Acc:ZDB-GENE-030616-52]	1e-114		5	6	4		56	30	46
GSONMG00029318001	10.094	1.38651e-69		CYR61	ENSG00000142871	cysteine-rich, angiogenic inducer, 61 [Source:HGNC Symbol;Acc:HGNC:2654]	#N/A		si:ch211-106h11.3	ENSDARG00000027360	si:ch211-106h11.3 [Source:ZFIN;Acc:ZDB-GENE-050208-296]	1e-165		41	21	30		286	272	238
GSONMG00021870001	10.0387	5.15219e-111		ZNF469	ENSG00000225614	zinc finger protein 469 [Source:HGNC Symbol;Acc:HGNC:23216]	#N/A		BX465848.3	ENSDARG00000090672	Uncharacterized protein [Source:UniProtKB/TrEMBL;Acc:H9GYS4]	1e-06		624	500	799		6962	4822	4996
GSONMG00037914001	10.0344	0		ADM2	ENSG00000128165	adrenomedullin 2 [Source:HGNC Symbol;Acc:HGNC:28898]	#N/A		adm2a	ENSDARG00000045708	adrenomedullin 2a [Source:ZFIN;Acc:ZDB-GENE-041210-100]	5e-24		801	595	727		6933	5657	5763
GSONMG00039479001	10.0315	1.73768e-95		TINAGL1	ENSG00000142910	tubulointerstitial nephritis antigen-like 1 [Source:HGNC Symbol;Acc:HGNC:19168]	0		tinagl1	ENSDARG00000061231	tubulointerstitial nephritis antigen-like 1 [Source:ZFIN;Acc:ZDB-GENE-060503-240]	1e-17		46	27	63		421	368	383
GSONMG00074650001	9.9512	1.18109e-252		ACER3	ENSG00000078124	alkaline ceramidase 3 [Source:HGNC Symbol;Acc:HGNC:16066]	#N/A		acer3	ENSDARG00000093366	alkaline ceramidase 3 [Source:ZFIN;Acc:ZDB-GENE-091204-155]	1e-158		229	173	260		2221	1698	1772
GSONMG00039066001	9.93613	9.84792e-51		MPRIP	ENSG00000133030	myosin phosphatase Rho interacting protein [Source:HGNC Symbol;Acc:HGNC:30321]	#N/A		MPRIP (2 of 2)	ENSDARG00000074997	myosin phosphatase Rho interacting protein [Source:HGNC Symbol;Acc:HGNC:30321]	1e-46		20	21	27		212	177	194
GSONMG00072161001	9.93285	0		CEP85L	ENSG00000111860	centrosomal protein 85kDa-like [Source:HGNC Symbol;Acc:HGNC:21638]	#N/A		cep85l	ENSDARG00000020777	centrosomal protein 85, like [Source:ZFIN;Acc:ZDB-GENE-041014-309]	1e-105		258	176	286		2330	1888	1939
GSONMG00062156001	9.86428	6.634e-30		ERAP2	ENSG00000164308	endoplasmic reticulum aminopeptidase 2 [Source:HGNC Symbol;Acc:HGNC:29499]	#N/A		erap2	ENSDARG00000075029	endoplasmic reticulum aminopeptidase 2 [Source:ZFIN;Acc:ZDB-GENE-080402-6]	9e-39		10	13	18		133	113	104
GSONMG00082599001	9.72717	8.69541e-44		PARS2	ENSG00000162396	prolyl-tRNA synthetase 2, mitochondrial (putative) [Source:HGNC Symbol;Acc:HGNC:30563]	#N/A		pars2	ENSDARG00000044404	prolyl-tRNA synthetase (mitochondrial) [Source:ZFIN;Acc:ZDB-GENE-030131-4219]	0.0		26	15	33		232	224	162
GSONMG00068770001	9.6899	3.16532e-16		LOXL2	ENSG00000134013	lysyl oxidase-like 2 [Source:HGNC Symbol;Acc:HGNC:6666]	#N/A		0	ENSDARG00000091492	0	0.0004		8	8	3		62	52	45
GSONMG00028177001	9.63968	0		COL4A1	ENSG00000187498	collagen, type IV, alpha 1 [Source:HGNC Symbol;Acc:HGNC:2202]	#N/A		col4a1	ENSDARG00000055009	collagen, type IV, alpha 1 [Source:ZFIN;Acc:ZDB-GENE-081105-114]	0.0007		387	285	457		3471	2802	3098
GSONMG00076927001	9.6292	1.14568e-09		ADORA2A	ENSG00000128271	adenosine A2a receptor [Source:HGNC Symbol;Acc:HGNC:263]	#N/A		adora2aa	ENSDARG00000033706	adenosine A2a receptor a [Source:ZFIN;Acc:ZDB-GENE-080723-28]	0.0		4	8	15		69	80	76
GSONMG00005298001	9.6089	5.00594e-62		MCAM	ENSG00000076706	melanoma cell adhesion molecule [Source:HGNC Symbol;Acc:HGNC:6934]	#N/A		bcam	ENSDARG00000090190	basal cell adhesion molecule (Lutheran blood group) [Source:ZFIN;Acc:ZDB-GENE-060929-620]	3e-06		50	27	36		407	232	301
GSONMG00017879001	9.60131	2.7272e-29		CGN	ENSG00000143375	cingulin [Source:HGNC Symbol;Acc:HGNC:17429]	0		cgna	ENSDARG00000055607	cingulin a [Source:ZFIN;Acc:ZDB-GENE-100921-78]	7e-26		17	6	19		116	128	100
GSONMG00062110001	9.5924	1.08083e-44		ANKRD1	ENSG00000148677	ankyrin repeat domain 1 (cardiac muscle) [Source:HGNC Symbol;Acc:HGNC:15819]	0		ankrd1a	ENSDARG00000075263	ankyrin repeat domain 1a (cardiac muscle) [Source:ZFIN;Acc:ZDB-GENE-100405-1]	1e-127		20	23	17		215	159	126
GSONMG00061893001	9.5874	7.04508e-24		ANKFN1	ENSG00000153930	ankyrin-repeat and fibronectin type III domain containing 1 [Source:HGNC Symbol;Acc:HGNC:26766]	#N/A		0	ENSDARG00000089685	0	1e-158		12	9	13		120	66	97
GSONMG00074556001	9.58375	2.57759e-36		COBLL1	ENSG00000082438	cordon-bleu WH2 repeat protein-like 1 [Source:HGNC Symbol;Acc:HGNC:23571]	#N/A		CABZ01088039.1	ENSDARG00000091816	Uncharacterized protein [Source:UniProtKB/TrEMBL;Acc:E7F848]	1e-15		15	18	16		160	114	133
GSONMG00047134001	9.55824	1.30398e-28		NR6A1	ENSG00000148200	nuclear receptor subfamily 6, group A, member 1 [Source:HGNC Symbol;Acc:HGNC:7985]	#N/A		nr6a1a	ENSDARG00000018030	nuclear receptor subfamily 6, group A, member 1a [Source:ZFIN;Acc:ZDB-GENE-991207-19]	0.0		15	36	35		304	204	221
GSONMG00056065001	9.54743	0		0	0	0	#N/A		ildr2	ENSDARG00000014180	immunoglobulin-like domain containing receptor 2 [Source:ZFIN;Acc:ZDB-GENE-050706-83]	7e-71		516	366	516		4338	3405	3752
GSONMG00010627001	9.53504	3.18555e-75		SQLE	ENSG00000104549	squalene epoxidase [Source:HGNC Symbol;Acc:HGNC:11279]	0		sqlea	ENSDARG00000079946	squalene epoxidase a [Source:ZFIN;Acc:ZDB-GENE-071004-98]	0.0		34	20	49		324	273	249
GSONMG00048234001	9.47285	4.44195e-288		VEGFA	ENSG00000112715	vascular endothelial growth factor A [Source:HGNC Symbol;Acc:HGNC:12680]	0		vegfaa	ENSDARG00000045971	vascular endothelial growth factor Aa [Source:ZFIN;Acc:ZDB-GENE-990415-273]	1e-111		215	151	253		1928	1537	1589
GSONMG00018938001	9.46754	1.04557e-152		ZCCHC24	ENSG00000165424	zinc finger, CCHC domain containing 24 [Source:HGNC Symbol;Acc:HGNC:26911]	0		zcchc24	ENSDARG00000078026	zinc finger, CCHC domain containing 24 [Source:ZFIN;Acc:ZDB-GENE-030131-3573]	2e-64		80	71	107		754	666	684
GSONMG00062278001	9.46386	6.28025e-27		ALOX5AP	ENSG00000132965	arachidonate 5-lipoxygenase-activating protein [Source:HGNC Symbol;Acc:HGNC:436]	0		alox5ap	ENSDARG00000054755	arachidonate 5-lipoxygenase-activating protein [Source:ZFIN;Acc:ZDB-GENE-030131-9322]	5e-71		13	16	13		133	92	120
GSONMG00067334001	9.46278	0		KCNJ11	ENSG00000187486	potassium channel, inwardly rectifying subfamily J, member 11 [Source:HGNC Symbol;Acc:HGNC:6257]	#N/A		kcnj11	ENSDARG00000051880	potassium inwardly-rectifying channel, subfamily J, member 11 [Source:ZFIN;Acc:ZDB-GENE-060308-2]	0.0		440	300	463		3548	3028	3200
GSONMG00033276001	9.46026	1.52186e-144		GADD45A	ENSG00000116717	growth arrest and DNA-damage-inducible, alpha [Source:HGNC Symbol;Acc:HGNC:4095]	0		gadd45aa	ENSDARG00000043581	growth arrest and DNA-damage-inducible, alpha, a [Source:ZFIN;Acc:ZDB-GENE-040426-1501]	1e-96		97	68	135		900	774	768
GSONMG00052819001	9.44675	3.58416e-38		TLR1	ENSG00000174125	toll-like receptor 1 [Source:HGNC Symbol;Acc:HGNC:11847]	#N/A		tlr18	ENSDARG00000040249	toll-like receptor 18 [Source:ZFIN;Acc:ZDB-GENE-040220-2]	1e-101		22	9	22		162	136	132
GSONMG00034290001	9.42362	5.88758e-77		CAMKK2	ENSG00000110931	calcium/calmodulin-dependent protein kinase kinase 2, beta [Source:HGNC Symbol;Acc:HGNC:1470]	#N/A		camkk1	ENSDARG00000035452	calcium/calmodulin-dependent protein kinase kinase 1, alpha [Source:ZFIN;Acc:ZDB-GENE-050327-62]	1e-171		44	37	36		392	276	287
GSONMG00062791001	9.39214	1.41961e-57		HSPG2	ENSG00000142798	heparan sulfate proteoglycan 2 [Source:HGNC Symbol;Acc:HGNC:5273]	#N/A		hspg2	ENSDARG00000076564	heparan sulfate proteoglycan 2 [Source:ZFIN;Acc:ZDB-GENE-080807-4]	2e-05		150	145	259		1694	1307	1518
GSONMG00065464001	9.37865	0		ACTA2	ENSG00000107796	actin, alpha 2, smooth muscle, aorta [Source:HGNC Symbol;Acc:HGNC:130]	#N/A		acta2	ENSDARG00000045180	actin, alpha 2, smooth muscle, aorta [Source:ZFIN;Acc:ZDB-GENE-030131-1229]	0.0		13829	9860	13439		108323	93744	96451
GSONMG00019649001	9.33755	0		FOXP4	ENSG00000137166	forkhead box P4 [Source:HGNC Symbol;Acc:HGNC:20842]	#N/A		foxp4	ENSDARG00000076120	forkhead box P4 [Source:ZFIN;Acc:ZDB-GENE-101207-1]	3e-50		479	385	514		4415	3435	3284
GSONMG00025382001	9.33031	0		COL4A1	ENSG00000187498	collagen, type IV, alpha 1 [Source:HGNC Symbol;Acc:HGNC:2202]	#N/A		col4a1	ENSDARG00000055009	collagen, type IV, alpha 1 [Source:ZFIN;Acc:ZDB-GENE-081105-114]	4e-09		1957	1487	1830		15992	12580	13841
GSONMG00050596001	9.31334	0		DDIT4L	ENSG00000145358	DNA-damage-inducible transcript 4-like [Source:HGNC Symbol;Acc:HGNC:30555]	#N/A		ddit4	ENSDARG00000037618	DNA-damage-inducible transcript 4 [Source:ZFIN;Acc:ZDB-GENE-031002-35]	3e-17		609	463	576		4929	4119	4171
GSONMG00050471001	9.29867	1.35229e-101		PACSIN1	ENSG00000124507	protein kinase C and casein kinase substrate in neurons 1 [Source:HGNC Symbol;Acc:HGNC:8570]	#N/A		pacsin1b	ENSDARG00000042128	protein kinase C and casein kinase substrate in neurons 1b [Source:ZFIN;Acc:ZDB-GENE-050913-35]	1e-148		74	37	60		529	369	470
GSONMG00079092001	9.29495	2.10221e-31		CLDN3	ENSG00000165215	claudin 3 [Source:HGNC Symbol;Acc:HGNC:2045]	#N/A		cldnh	ENSDARG00000069503	claudin h [Source:ZFIN;Acc:ZDB-GENE-010328-8]	5e-36		20	10	13		105	111	125
GSONMG00041113001	9.24225	8.33919e-40		COL4A2	ENSG00000134871	collagen, type IV, alpha 2 [Source:HGNC Symbol;Acc:HGNC:2203]	#N/A		col4a2	ENSDARG00000020781	collagen, type IV, alpha 2 [Source:ZFIN;Acc:ZDB-GENE-070725-3]	0.0009		86	42	119		744	538	672
GSONMG00016098001	9.22273	2.09976e-24		SLC2A1	ENSG00000117394	solute carrier family 2 (facilitated glucose transporter), member 1 [Source:HGNC Symbol;Acc:HGNC:11005]	#N/A		slc2a1b	ENSDARG00000007412	solute carrier family 2 (facilitated glucose transporter), member 1b [Source:ZFIN;Acc:ZDB-GENE-090915-1]	1e-133		11	9	12		91	81	82
GSONMG00079601001	9.20535	0		SYN3	ENSG00000185666	synapsin III [Source:HGNC Symbol;Acc:HGNC:11496]	#N/A		syn2a	ENSDARG00000045945	synapsin IIa [Source:ZFIN;Acc:ZDB-GENE-040718-341]	2e-58		3933	2912	4133		31514	26390	28912
GSONMG00027946001	9.20003	2.17242e-133		ARHGEF10L	ENSG00000074964	Rho guanine nucleotide exchange factor (GEF) 10-like [Source:HGNC Symbol;Acc:HGNC:25540]	#N/A		arhgef10lb	ENSDARG00000074244	Rho guanine nucleotide exchange factor (GEF) 10-like b [Source:ZFIN;Acc:ZDB-GENE-090313-222]	0.0		85	63	93		682	568	657
GSONMG00076700001	9.19068	2.93626e-118		TDRD9	ENSG00000156414	tudor domain containing 9 [Source:HGNC Symbol;Acc:HGNC:20122]	#N/A		tdrd9	ENSDARG00000013453	tudor domain containing 9 [Source:ZFIN;Acc:ZDB-GENE-090313-193]	0.0		59	53	71		554	428	471
GSONMG00069243001	9.18639	4.34804e-57		DTNA	ENSG00000134769	dystrobrevin, alpha [Source:HGNC Symbol;Acc:HGNC:3057]	#N/A		dtna	ENSDARG00000031015	dystrobrevin, alpha [Source:ZFIN;Acc:ZDB-GENE-070117-2]	1e-35		36	16	37		303	187	217
GSONMG00082280001	9.1833	1.53599e-188		NAV2	ENSG00000166833	neuron navigator 2 [Source:HGNC Symbol;Acc:HGNC:15997]	#N/A		nav2b	ENSDARG00000001879	neuron navigator 2b [Source:ZFIN;Acc:ZDB-GENE-061207-13]	0.0		111	111	140		1126	858	897
GSONMG00067333001	9.17749	0		MOB2	ENSG00000182208	MOB kinase activator 2 [Source:HGNC Symbol;Acc:HGNC:24904]	#N/A		mob2a	ENSDARG00000023214	MOB kinase activator 2a [Source:ZFIN;Acc:ZDB-GENE-040718-56]	1e-145		1241	886	1266		9768	8356	8618
GSONMG00072395001	9.13978	0		VCAM1	ENSG00000162692	vascular cell adhesion molecule 1 [Source:HGNC Symbol;Acc:HGNC:12663]	#N/A		vcam1	ENSDARG00000062479	vascular cell adhesion molecule 1 [Source:ZFIN;Acc:ZDB-GENE-070209-238]	0.0		1263	876	1240		10330	7821	8455
GSONMG00051489001	9.09897	8.78218e-30		ROBO1	ENSG00000169855	roundabout, axon guidance receptor, homolog 1 (Drosophila) [Source:HGNC Symbol;Acc:HGNC:10249]	#N/A		robo1	ENSDARG00000026784	roundabout homolog 1 [Source:ZFIN;Acc:ZDB-GENE-000209-3]	1e-132		19	16	8		115	108	113
GSONMG00025224001	9.08785	2.60497e-21		COL11A1	ENSG00000060718	collagen, type XI, alpha 1 [Source:HGNC Symbol;Acc:HGNC:2186]	#N/A		col11a1b	ENSDARG00000009014	collagen, type XI, alpha 1b [Source:ZFIN;Acc:ZDB-GENE-070912-607]	2e-25		12	8	11		102	61	81
GSONMG00059783001	9.06772	8.71503e-72		DPYSL2	ENSG00000092964	dihydropyrimidinase-like 2 [Source:HGNC Symbol;Acc:HGNC:3014]	0		dpysl2b	ENSDARG00000032083	dihydropyrimidinase-like 2b [Source:ZFIN;Acc:ZDB-GENE-031105-1]	1e-128		30	25	48		293	281	230
GSONMG00067068001	9.06009	2.39468e-24		USH2A	ENSG00000042781	Usher syndrome 2A (autosomal recessive, mild) [Source:HGNC Symbol;Acc:HGNC:12601]	#N/A		si:ch211-195m9.3	ENSDARG00000096365	si:ch211-195m9.3 [Source:ZFIN;Acc:ZDB-GENE-120215-210]	1e-12		16	8	16		115	97	99
GSONMG00081180001	9.05749	6.56463e-158		SEMA6A	ENSG00000092421	sema domain, transmembrane domain (TM), and cytoplasmic domain, (semaphorin) 6A [Source:HGNC Symbol;Acc:HGNC:10738]	#N/A		sema6a	ENSDARG00000043028	sema domain, transmembrane domain (TM), and cytoplasmic domain, (semaphorin) 6A [Source:ZFIN;Acc:ZDB-GENE-030131-8004]	0.0		80	62	97		705	561	601
GSONMG00077012001	9.05503	1.86008e-15		COL28A1	ENSG00000215018	collagen, type XXVIII, alpha 1 [Source:HGNC Symbol;Acc:HGNC:22442]	#N/A		col28a1	ENSDARG00000077084	collagen, type XXVIII, alpha 1 [Source:ZFIN;Acc:ZDB-GENE-070705-84]	8e-05		10	12	6		64	54	100
GSONMG00028604001	9.05242	0		TRIM39	ENSG00000229929	tripartite motif containing 39 [Source:HGNC Symbol;Acc:HGNC:10065]	#N/A		CU929328.1	ENSDARG00000058262	Uncharacterized protein [Source:UniProtKB/TrEMBL;Acc:E7F2X6]	1e-123		274	194	250		2138	1785	1674
GSONMG00080704001	9.0148	3.52827e-33		NTN1	ENSG00000065320	netrin 1 [Source:HGNC Symbol;Acc:HGNC:8029]	#N/A		ntn1a	ENSDARG00000033733	netrin 1a [Source:ZFIN;Acc:ZDB-GENE-990415-169]	0.0		16	14	31		166	163	144
GSONMG00041458001	9.01147	3.66545e-23		RIC8A	ENSG00000177963	RIC8 guanine nucleotide exchange factor A [Source:HGNC Symbol;Acc:HGNC:29550]	#N/A		si:ch211-195b15.7	ENSDARG00000017579	si:ch211-195b15.7 [Source:ZFIN;Acc:ZDB-GENE-131121-183]	1e-171		10	9	11		86	75	72
GSONMG00022719001	8.93638	4.00122e-306		MPRIP	ENSG00000133030	myosin phosphatase Rho interacting protein [Source:HGNC Symbol;Acc:HGNC:30321]	#N/A		BX000348.1	ENSDARG00000089942	Uncharacterized protein [Source:UniProtKB/TrEMBL;Acc:F1QG84]	8e-14		501	363	524		4031	3118	3536
GSONMG00020052001	8.93613	1.41058e-249		F2R	ENSG00000181104	coagulation factor II (thrombin) receptor [Source:HGNC Symbol;Acc:HGNC:3537]	#N/A		f2r	ENSDARG00000060012	coagulation factor II (thrombin) receptor [Source:ZFIN;Acc:ZDB-GENE-060526-30]	1e-114		239	155	253		1826	1608	1529
GSONMG00013459001	8.92032	0		INHBB	ENSG00000163083	inhibin, beta B [Source:HGNC Symbol;Acc:HGNC:6067]	#N/A		inhbb	ENSDARG00000040777	inhibin, beta B [Source:ZFIN;Acc:ZDB-GENE-990415-2]	0.0		2071	1687	2207		16993	14195	14707
GSONMG00078275001	8.91556	6.44318e-06		TBX3	ENSG00000135111	T-box 3 [Source:HGNC Symbol;Acc:HGNC:11602]	#N/A		tbx3a	ENSDARG00000002216	T-box 3a [Source:ZFIN;Acc:ZDB-GENE-070209-80]	1e-178		21	3	19		113	110	95
GSONMG00040786001	8.91553	3.2233e-91		ABCC5	ENSG00000114770	ATP-binding cassette, sub-family C (CFTR/MRP), member 5 [Source:HGNC Symbol;Acc:HGNC:56]	0		0	ENSDARG00000076547	0	0.0		40	47	67		401	370	412
GSONMG00051432001	8.90685	1.25486e-51		DUSP4	ENSG00000120875	dual specificity phosphatase 4 [Source:HGNC Symbol;Acc:HGNC:3070]	#N/A		dusp4	ENSDARG00000044688	dual specificity phosphatase 4 [Source:ZFIN;Acc:ZDB-GENE-040426-709]	0.0		31	23	30		233	224	186
GSONMG00056432001	8.88866	5.34479e-159		MYO1D	ENSG00000176658	myosin ID [Source:HGNC Symbol;Acc:HGNC:7598]	#N/A		MYO1D	ENSDARG00000036863	myosin ID [Source:HGNC Symbol;Acc:HGNC:7598]	0.0		99	87	104		830	694	700
GSONMG00042488001	8.88735	3.08139e-120		CYR61	ENSG00000142871	cysteine-rich, angiogenic inducer, 61 [Source:HGNC Symbol;Acc:HGNC:2654]	#N/A		cyr61	ENSDARG00000023062	cysteine-rich, angiogenic inducer, 61 [Source:ZFIN;Acc:ZDB-GENE-040426-3]	1e-179		289	207	350		2404	1985	2078
GSONMG00027429001	8.88441	6.95377e-13		TESPA1	ENSG00000135426	thymocyte expressed, positive selection associated 1 [Source:HGNC Symbol;Acc:HGNC:29109]	0		tespa1	ENSDARG00000053311	thymocyte expressed, positive selection associated 1 [Source:ZFIN;Acc:ZDB-GENE-120727-10]	0.0003		4	10	6		60	52	43
GSONMG00018124001	8.87456	0		FILIP1L	ENSG00000168386	filamin A interacting protein 1-like [Source:HGNC Symbol;Acc:HGNC:24589]	#N/A		FILIP1L (1 of 2)	ENSDARG00000037910	filamin A interacting protein 1-like [Source:HGNC Symbol;Acc:HGNC:24589]	6e-83		757	581	795		6106	4917	5293
GSONMG00050453001	8.86445	1.32627e-29		ACTC1	ENSG00000159251	actin, alpha, cardiac muscle 1 [Source:HGNC Symbol;Acc:HGNC:143]	#N/A		0	ENSDARG00000076126	0	0.0		16	11	22		142	129	103
GSONMG00044137001	8.84161	0		TNS1	ENSG00000079308	tensin 1 [Source:HGNC Symbol;Acc:HGNC:11973]	#N/A		tns1	ENSDARG00000020845	tensin 1 [Source:ZFIN;Acc:ZDB-GENE-030131-6933]	0.0		916	691	802		6777	5354	6207
GSONMG00046777001	8.83849	0		GPC1	ENSG00000063660	glypican 1 [Source:HGNC Symbol;Acc:HGNC:4449]	#N/A		gpc1b	ENSDARG00000090585	glypican 1b [Source:ZFIN;Acc:ZDB-GENE-040426-1306]	1e-72		299	242	356		2479	2022	2331
GSONMG00079094001	8.82825	2.68027e-56		CCDC64	ENSG00000135127	coiled-coil domain containing 64 [Source:HGNC Symbol;Acc:HGNC:28095]	0		0	ENSDARG00000079385	0	8e-42		28	20	34		242	171	212
GSONMG00055631001	8.81209	5.08682e-61		#N/A	#N/A	#N/A	0		#N/A	#N/A	#N/A	#N/A		25	28	38		260	210	223
GSONMG00081928001	8.80151	3.04157e-122		SAMD4A	ENSG00000020577	sterile alpha motif domain containing 4A [Source:HGNC Symbol;Acc:HGNC:23023]	#N/A		samd4a	ENSDARG00000075759	sterile alpha motif domain containing 4A [Source:ZFIN;Acc:ZDB-GENE-070720-7]	1e-156		83	63	91		691	544	565
GSONMG00022613001	8.80145	4.17196e-169		SRF	ENSG00000112658	serum response factor (c-fos serum response element-binding transcription factor) [Source:HGNC Symbol;Acc:HGNC:11291]	#N/A		0	ENSDARG00000038131	0	2e-80		116	84	115		901	685	804
GSONMG00003431001	8.79257	2.86008e-27		FAM69B	ENSG00000165716	family with sequence similarity 69, member B [Source:HGNC Symbol;Acc:HGNC:28290]	0		fam69b	ENSDARG00000059881	family with sequence similarity 69, member B [Source:ZFIN;Acc:ZDB-GENE-080721-1]	1e-157		7	13	24		122	110	103
GSONMG00021046001	8.78242	1.66881e-86		LRRC3B	ENSG00000179796	leucine rich repeat containing 3B [Source:HGNC Symbol;Acc:HGNC:28105]	#N/A		lrrc3b	ENSDARG00000063215	leucine rich repeat containing 3B [Source:ZFIN;Acc:ZDB-GENE-070410-55]	1e-154		66	31	62		425	342	429
GSONMG00003066001	8.77818	1.32041e-47		KREMEN1	ENSG00000183762	kringle containing transmembrane protein 1 [Source:HGNC Symbol;Acc:HGNC:17550]	0		kremen1	ENSDARG00000062579	kringle containing transmembrane protein 1 [Source:ZFIN;Acc:ZDB-GENE-070705-262]	1e-180		32	24	25		243	186	185
GSONMG00012390001	8.77737	4.35217e-35		SLC45A4	ENSG00000022567	solute carrier family 45, member 4 [Source:HGNC Symbol;Acc:HGNC:29196]	0		SLC45A4 (1 of 2)	ENSDARG00000021820	solute carrier family 45, member 4 [Source:HGNC Symbol;Acc:HGNC:29196]	3e-27		13	12	23		132	120	111
GSONMG00079620001	8.77088	1.58503e-54		FOXP2	ENSG00000128573	forkhead box P2 [Source:HGNC Symbol;Acc:HGNC:13875]	#N/A		foxp2	ENSDARG00000005453	forkhead box P2 [Source:ZFIN;Acc:ZDB-GENE-041203-2]	0.0		33	18	35		251	218	180
GSONMG00071266001	8.76048	2.98947e-18		#N/A	#N/A	#N/A	#N/A		#N/A	#N/A	#N/A	#N/A		8	0	16		83	46	53
GSONMG00048591001	8.75348	3.18477e-95		MPRIP	ENSG00000133030	myosin phosphatase Rho interacting protein [Source:HGNC Symbol;Acc:HGNC:30321]	#N/A		BX000348.1	ENSDARG00000089942	Uncharacterized protein [Source:UniProtKB/TrEMBL;Acc:F1QG84]	1e-11		469	354	582		3993	3105	3507
GSONMG00007342001	8.73645	5.68903e-34		CASR	ENSG00000036828	calcium-sensing receptor [Source:HGNC Symbol;Acc:HGNC:1514]	#N/A		CASR	ENSDARG00000013649	calcium-sensing receptor [Source:HGNC Symbol;Acc:HGNC:1514]	0.0		21	12	27		130	192	123
GSONMG00076108001	8.73223	0		CDKN1A	ENSG00000124762	cyclin-dependent kinase inhibitor 1A (p21, Cip1) [Source:HGNC Symbol;Acc:HGNC:1784]	#N/A		cdkn1a	ENSDARG00000076554	cyclin-dependent kinase inhibitor 1A [Source:ZFIN;Acc:ZDB-GENE-070705-7]	2e-52		1170	936	1034		8961	7339	7356
GSONMG00017591001	8.71811	9.11152e-55		LRRFIP1	ENSG00000124831	leucine rich repeat (in FLII) interacting protein 1 [Source:HGNC Symbol;Acc:HGNC:6702]	#N/A		lrrfip1b	ENSDARG00000095170	leucine rich repeat (in FLII) interacting protein 1b [Source:ZFIN;Acc:ZDB-GENE-050208-324]	1e-28		44	28	26		269	213	252
GSONMG00008573001	8.70993	2.10265e-11		#N/A	#N/A	#N/A	0		#N/A	#N/A	#N/A	#N/A		6	4	6		47	45	28
GSONMG00042908001	8.67518	3.02618e-158		ADAMTS7	ENSG00000136378	ADAM metallopeptidase with thrombospondin type 1 motif, 7 [Source:HGNC Symbol;Acc:HGNC:223]	#N/A		ADAMTS12	ENSDARG00000067549	ADAM metallopeptidase with thrombospondin type 1 motif, 12 [Source:HGNC Symbol;Acc:HGNC:14605]	0.0006		96	81	103		769	629	696
GSONMG00042679001	8.66306	1.90329e-25		CCDC79	ENSG00000249961	coiled-coil domain containing 79 [Source:HGNC Symbol;Acc:HGNC:26675]	#N/A		ccdc79	ENSDARG00000058587	coiled-coil domain containing 79 [Source:ZFIN;Acc:ZDB-GENE-060503-732]	1e-122		14	10	16		115	86	98
GSONMG00047994001	8.66241	1.08844e-61		SLIT1	ENSG00000187122	slit homolog 1 (Drosophila) [Source:HGNC Symbol;Acc:HGNC:11085]	#N/A		slit1a	ENSDARG00000044954	slit homolog 1a (Drosophila) [Source:ZFIN;Acc:ZDB-GENE-030722-3]	0.0002		41	28	39		299	213	294
GSONMG00060294001	8.63389	0		RAB40B	ENSG00000141542	RAB40B, member RAS oncogene family [Source:HGNC Symbol;Acc:HGNC:18284]	#N/A		rab40b	ENSDARG00000042410	RAB40B, member RAS oncogene family [Source:ZFIN;Acc:ZDB-GENE-040718-257]	1e-36		466	387	493		3927	2909	3222
GSONMG00041531001	8.62372	6.61947e-40		EPHA4	ENSG00000116106	EPH receptor A4 [Source:HGNC Symbol;Acc:HGNC:3388]	#N/A		epha4a	ENSDARG00000054454	eph receptor A4a [Source:ZFIN;Acc:ZDB-GENE-001207-7]	1e-123		32	14	29		187	171	194
GSONMG00069242001	8.60663	1.85606e-180		DTNA	ENSG00000134769	dystrobrevin, alpha [Source:HGNC Symbol;Acc:HGNC:3057]	#N/A		dtnbb	ENSDARG00000013020	dystrobrevin, beta b [Source:ZFIN;Acc:ZDB-GENE-070117-3]	0.0		179	129	221		1630	1185	1128
GSONMG00079308001	8.58372	2.55522e-24		SMTN	ENSG00000183963	smoothelin [Source:HGNC Symbol;Acc:HGNC:11126]	#N/A		smtna	ENSDARG00000074652	smoothelin a [Source:ZFIN;Acc:ZDB-GENE-091204-245]	6e-78		18	9	15		97	109	101
GSONMG00066489001	8.56045	7.8305e-101		PLXDC2	ENSG00000120594	plexin domain containing 2 [Source:HGNC Symbol;Acc:HGNC:21013]	#N/A		ZPLXDC2	ENSDARG00000059950	plexin domain containing 2 (zplxdc2), mRNA [Source:RefSeq mRNA;Acc:NM_001146305]	2e-35		67	55	65		560	397	429
GSONMG00002217001	8.55661	7.49258e-29		UBQLN1	ENSG00000135018	ubiquilin 1 [Source:HGNC Symbol;Acc:HGNC:12508]	0		ubqln4	ENSDARG00000052975	ubiquilin 4 [Source:ZFIN;Acc:ZDB-GENE-030131-6269]	3e-08		12	18	24		154	104	144
GSONMG00003221001	8.51926	0		CCDC73	ENSG00000186714	coiled-coil domain containing 73 [Source:HGNC Symbol;Acc:HGNC:23261]	0		ccdc73	ENSDARG00000093805	coiled-coil domain containing 73 [Source:ZFIN;Acc:ZDB-GENE-080812-3]	8e-24		498	370	550		3954	3170	3289
GSONMG00079483001	8.5067	3.31072e-48		MCAM	ENSG00000076706	melanoma cell adhesion molecule [Source:HGNC Symbol;Acc:HGNC:6934]	#N/A		MCAM (2 of 3)	ENSDARG00000035158	melanoma cell adhesion molecule [Source:HGNC Symbol;Acc:HGNC:6934]	1e-136		23	35	43		304	248	197
GSONMG00006142001	8.50229	2.84256e-125		NLRC3	ENSG00000167984	NLR family, CARD domain containing 3 [Source:HGNC Symbol;Acc:HGNC:29889]	#N/A		si:ch211-181d7.1	ENSDARG00000091847	si:ch211-181d7.1 [Source:ZFIN;Acc:ZDB-GENE-121214-14]	0.0		81	57	72		605	452	484
GSONMG00015311001	8.45411	0		SLC9A3R1	ENSG00000109062	solute carrier family 9, subfamily A (NHE3, cation proton antiporter 3), member 3 regulator 1 [Source:HGNC Symbol;Acc:HGNC:11075]	#N/A		SLC9A3R1 (2 of 2)	ENSDARG00000074042	solute carrier family 9, subfamily A (NHE3, cation proton antiporter 3), member 3 regulator 1 [Source:HGNC Symbol;Acc:HGNC:11075]	2e-28		534	398	505		4004	3167	3303
GSONMG00066779001	8.42714	1.08845e-254		PTPRK	ENSG00000152894	protein tyrosine phosphatase, receptor type, K [Source:HGNC Symbol;Acc:HGNC:9674]	#N/A		ptprk	ENSDARG00000063416	protein tyrosine phosphatase, receptor type, K [Source:ZFIN;Acc:ZDB-GENE-030131-9834]	0.0		351	245	398		2811	2093	2322
GSONMG00034867001	8.41448	7.06217e-25		LDB3	ENSG00000122367	LIM domain binding 3 [Source:HGNC Symbol;Acc:HGNC:15710]	#N/A		ldb3b	ENSDARG00000019202	LIM domain binding 3b [Source:ZFIN;Acc:ZDB-GENE-030131-6032]	2e-96		23	20	14		125	132	153
GSONMG00000569001	8.41407	9.72379e-21		CTB-55O6.8	ENSG00000141854	Uncharacterized protein LOC113230 [Source:UniProtKB/Swiss-Prot;Acc:Q96FF7]	#N/A		si:ch211-153l6.6	ENSDARG00000097187	si:ch211-153l6.6 [Source:ZFIN;Acc:ZDB-GENE-131121-98]	1e-128		8	13	11		94	72	68
GSONMG00004777001	8.41299	9.60842e-18		BTD	ENSG00000169814	biotinidase [Source:HGNC Symbol;Acc:HGNC:1122]	#N/A		btd	ENSDARG00000006926	biotinidase [Source:ZFIN;Acc:ZDB-GENE-060825-186]	4e-28		8	9	8		60	54	67
GSONMG00030514001	8.40946	0		HSPB7	ENSG00000173641	heat shock 27kDa protein family, member 7 (cardiovascular) [Source:HGNC Symbol;Acc:HGNC:5249]	0		hspb7	ENSDARG00000011538	heat shock protein family, alpha-crystallin-related, b7 [Source:ZFIN;Acc:ZDB-GENE-041010-136]	4e-88		3301	2591	3324		25431	19562	21920
GSONMG00043260001	8.39919	1.49854e-59		MYO1D	ENSG00000176658	myosin ID [Source:HGNC Symbol;Acc:HGNC:7598]	#N/A		MYO1D	ENSDARG00000036863	myosin ID [Source:HGNC Symbol;Acc:HGNC:7598]	1e-68		37	32	31		247	221	254
GSONMG00079100001	8.39029	4.07978e-59		PSPH	ENSG00000146733	phosphoserine phosphatase [Source:HGNC Symbol;Acc:HGNC:9577]	#N/A		psph	ENSDARG00000040314	phosphoserine phosphatase [Source:ZFIN;Acc:ZDB-GENE-050809-127]	1e-144		32	33	38		270	258	217
GSONMG00075863001	8.38962	3.40112e-34		KALRN	ENSG00000160145	kalirin, RhoGEF kinase [Source:HGNC Symbol;Acc:HGNC:4814]	#N/A		ARHGEF25 (2 of 2)	ENSDARG00000030766	Rho guanine nucleotide exchange factor (GEF) 25 [Source:HGNC Symbol;Acc:HGNC:30275]	1e-84		14	26	23		161	156	141
GSONMG00077528001	8.36616	0		CHST15	ENSG00000182022	carbohydrate (N-acetylgalactosamine 4-sulfate 6-O) sulfotransferase 15 [Source:HGNC Symbol;Acc:HGNC:18137]	0		CHST15	ENSDARG00000074527	carbohydrate (N-acetylgalactosamine 4-sulfate 6-O) sulfotransferase 15 [Source:HGNC Symbol;Acc:HGNC:18137]	0.0		1153	964	1123		8901	7233	7284
GSONMG00066416001	8.33249	4.28146e-180		ADAMTS7	ENSG00000136378	ADAM metallopeptidase with thrombospondin type 1 motif, 7 [Source:HGNC Symbol;Acc:HGNC:223]	#N/A		ADAMTS12	ENSDARG00000067549	ADAM metallopeptidase with thrombospondin type 1 motif, 12 [Source:HGNC Symbol;Acc:HGNC:14605]	0.0008		123	86	107		857	693	718
GSONMG00072285001	8.30823	5.3537e-18		PHACTR2	ENSG00000112419	phosphatase and actin regulator 2 [Source:HGNC Symbol;Acc:HGNC:20956]	#N/A		phactr4a	ENSDARG00000015552	phosphatase and actin regulator 4a [Source:ZFIN;Acc:ZDB-GENE-051030-69]	7e-36		10	9	7		66	56	64
GSONMG00062790001	8.29585	2.72786e-111		HSPG2	ENSG00000142798	heparan sulfate proteoglycan 2 [Source:HGNC Symbol;Acc:HGNC:5273]	#N/A		hspg2	ENSDARG00000076564	heparan sulfate proteoglycan 2 [Source:ZFIN;Acc:ZDB-GENE-080807-4]	0.0008		2828	2243	3590		22968	18222	20802
GSONMG00073566001	8.24811	1.01804e-39		UTP18	ENSG00000011260	UTP18 small subunit (SSU) processome component homolog (yeast) [Source:HGNC Symbol;Acc:HGNC:24274]	#N/A		utp18	ENSDARG00000079370	UTP18 small subunit (SSU) processome component homolog (yeast) [Source:ZFIN;Acc:ZDB-GENE-060929-668]	0.0		27	17	26		177	145	174
GSONMG00070777001	8.23626	0		CCND2	ENSG00000118971	cyclin D2 [Source:HGNC Symbol;Acc:HGNC:1583]	0		ccnd2a	ENSDARG00000051748	cyclin D2, a [Source:ZFIN;Acc:ZDB-GENE-070424-30]	1e-147		374	312	419		2868	2467	2508
GSONMG00071554001	8.23383	5.2861e-22		COL14A1	ENSG00000187955	collagen, type XIV, alpha 1 [Source:HGNC Symbol;Acc:HGNC:2191]	#N/A		col14a1a	ENSDARG00000005762	collagen, type XIV, alpha 1a [Source:ZFIN;Acc:ZDB-GENE-030131-9889]	5e-14		9	12	15		96	61	100
GSONMG00021885001	8.2299	1.37712e-171		NPHP4	ENSG00000131697	nephronophthisis 4 [Source:HGNC Symbol;Acc:HGNC:19104]	0		nphp4	ENSDARG00000069014	nephronophthisis 4 [Source:ZFIN;Acc:ZDB-GENE-060503-715]	0.0		162	130	130		1213	861	933
GSONMG00046963001	8.19363	6.75837e-26		NUP210	ENSG00000132182	nucleoporin 210kDa [Source:HGNC Symbol;Acc:HGNC:30052]	0		nup210	ENSDARG00000063333	nucleoporin 210 [Source:ZFIN;Acc:ZDB-GENE-050208-132]	0.0		46	69	100		650	409	499
GSONMG00034371001	8.17155	9.7327e-120		PLA2G4A	ENSG00000116711	phospholipase A2, group IVA (cytosolic, calcium-dependent) [Source:HGNC Symbol;Acc:HGNC:9035]	0		cpla2	ENSDARG00000024546	cytosolic phospholipase a2 [Source:ZFIN;Acc:ZDB-GENE-990415-45]	0.0		395	279	500		3051	2538	2657
GSONMG00082590001	8.16607	3.6865e-301		DDAH1	ENSG00000153904	dimethylarginine dimethylaminohydrolase 1 [Source:HGNC Symbol;Acc:HGNC:2715]	#N/A		ddah2	ENSDARG00000057841	dimethylarginine dimethylaminohydrolase 2 [Source:ZFIN;Acc:ZDB-GENE-030131-913]	1e-23		998	666	952		6545	5564	6177
GSONMG00077401001	8.11831	1.21546e-81		DKK1	ENSG00000107984	dickkopf WNT signaling pathway inhibitor 1 [Source:HGNC Symbol;Acc:HGNC:2891]	0		dkk1b	ENSDARG00000045219	dickkopf 1b [Source:ZFIN;Acc:ZDB-GENE-990708-5]	6e-66		462	391	458		3372	2908	2905
GSONMG00044466001	8.11642	3.49928e-91		RHAG	ENSG00000112077	Rh-associated glycoprotein [Source:HGNC Symbol;Acc:HGNC:10006]	#N/A		rhag	ENSDARG00000019253	Rhesus blood group-associated glycoprotein [Source:ZFIN;Acc:ZDB-GENE-030131-8229]	1e-127		311	192	347		2115	1697	2089
GSONMG00079602001	8.11627	0		TIMP3	ENSG00000100234	TIMP metallopeptidase inhibitor 3 [Source:HGNC Symbol;Acc:HGNC:11822]	#N/A		timp2a	ENSDARG00000061226	tissue inhibitor of metalloproteinase 2a [Source:ZFIN;Acc:ZDB-GENE-030612-1]	8e-60		16151	12249	17403		117797	96511	105601
GSONMG00064183001	8.10718	6.91512e-244		ERVW-1	ENSG00000242950	endogenous retrovirus group W, member 1 [Source:HGNC Symbol;Acc:HGNC:13525]	#N/A		CR388416.1	ENSDARG00000076953	Uncharacterized protein [Source:UniProtKB/TrEMBL;Acc:E7FAV2]	1e-81		306	276	379		2693	2011	2059
GSONMG00034920001	8.08232	1.03851e-106		PLEKHG3	ENSG00000126822	pleckstrin homology domain containing, family G (with RhoGef domain) member 3 [Source:HGNC Symbol;Acc:HGNC:20364]	#N/A		PLEKHG3 (1 of 2)	ENSDARG00000058835	pleckstrin homology domain containing, family G (with RhoGef domain) member 3 [Source:HGNC Symbol;Acc:HGNC:20364]	2e-37		356	302	426		2720	2285	2553
GSONMG00068013001	8.07282	2.23623e-41		NOVA1	ENSG00000139910	neuro-oncological ventral antigen 1 [Source:HGNC Symbol;Acc:HGNC:7886]	#N/A		nova2	ENSDARG00000017673	neuro-oncological ventral antigen 2 [Source:ZFIN;Acc:ZDB-GENE-080211-1]	5e-06		21	28	20		190	150	143
GSONMG00076532001	8.07264	7.02766e-33		JAG1	ENSG00000101384	jagged 1 [Source:HGNC Symbol;Acc:HGNC:6188]	#N/A		jag2b	ENSDARG00000021389	jagged 2b [Source:ZFIN;Acc:ZDB-GENE-011128-3]	8e-19		23	15	24		192	135	107
GSONMG00038645001	8.04599	0		CNN1	ENSG00000130176	calponin 1, basic, smooth muscle [Source:HGNC Symbol;Acc:HGNC:2155]	#N/A		cnn1b	ENSDARG00000093937	calponin 1, basic, smooth muscle, b [Source:ZFIN;Acc:ZDB-GENE-091118-54]	0.0		2070	1429	2157		14671	12104	12310
GSONMG00070597001	8.04238	1.63564e-16		PLIN2	ENSG00000147872	perilipin 2 [Source:HGNC Symbol;Acc:HGNC:248]	0		plin2	ENSDARG00000042332	perilipin 2 [Source:ZFIN;Acc:ZDB-GENE-050913-12]	6e-77		7	10	8		45	61	66
GSONMG00016349001	8.03839	4.40536e-72		HMGCR	ENSG00000113161	3-hydroxy-3-methylglutaryl-CoA reductase [Source:HGNC Symbol;Acc:HGNC:5006]	#N/A		hmgcra	ENSDARG00000052734	3-hydroxy-3-methylglutaryl-Coenzyme A reductase a [Source:ZFIN;Acc:ZDB-GENE-040401-2]	0.0		41	39	45		321	268	278
GSONMG00043971001	8.02311	7.72315e-45		0	0	0	#N/A		si:dkey-276j7.1	ENSDARG00000090872	si:dkey-276j7.1 [Source:ZFIN;Acc:ZDB-GENE-060720-44]	1e-57		19	28	32		224	170	157
GSONMG00022425001	8.01776	8.54792e-64		FLVCR1	ENSG00000162769	feline leukemia virus subgroup C cellular receptor 1 [Source:HGNC Symbol;Acc:HGNC:24682]	0		flvcr1	ENSDARG00000031587	feline leukemia virus subgroup C cellular receptor 1 [Source:ZFIN;Acc:ZDB-GENE-041014-359]	0.0		43	24	36		254	227	228
GSONMG00026322001	8.01737	6.29658e-21		PKP2	ENSG00000057294	plakophilin 2 [Source:HGNC Symbol;Acc:HGNC:9024]	0		pkp2	ENSDARG00000023026	plakophilin 2 [Source:ZFIN;Acc:ZDB-GENE-041210-167]	0.0		11	6	15		85	69	67
GSONMG00055632001	7.99634	2.29174e-60		#N/A	#N/A	#N/A	0		#N/A	#N/A	#N/A	#N/A		31	29	55		290	223	281
GSONMG00059643001	7.9809	3.04404e-56		PCK1	ENSG00000124253	phosphoenolpyruvate carboxykinase 1 (soluble) [Source:HGNC Symbol;Acc:HGNC:8724]	#N/A		pck2	ENSDARG00000020956	phosphoenolpyruvate carboxykinase 2 (mitochondrial) [Source:ZFIN;Acc:ZDB-GENE-040426-2266]	1e-143		33	28	35		239	202	219
GSONMG00000091001	7.96952	5.07463e-24		SH3KBP1	ENSG00000147010	SH3-domain kinase binding protein 1 [Source:HGNC Symbol;Acc:HGNC:13867]	#N/A		0	ENSDARG00000041190	0	2e-08		11	13	16		88	91	95
GSONMG00033580001	7.95698	1.01692e-115		ANXA6	ENSG00000197043	annexin A6 [Source:HGNC Symbol;Acc:HGNC:544]	#N/A		anxa5b	ENSDARG00000016470	annexin A5b [Source:ZFIN;Acc:ZDB-GENE-030131-9076]	1e-09		89	70	80		536	553	540
GSONMG00081772001	7.9341	1.40266e-168		CSF1	ENSG00000184371	colony stimulating factor 1 (macrophage) [Source:HGNC Symbol;Acc:HGNC:2432]	#N/A		csf1a	ENSDARG00000075343	colony stimulating factor 1a (macrophage) [Source:ZFIN;Acc:ZDB-GENE-080204-107]	6e-73		2632	1993	3007		20159	15319	16797
GSONMG00045563001	7.93327	6.55671e-138		0	0	0	#N/A		pmt	ENSDARG00000067857	phosphoethanolamine methyltransferase [Source:ZFIN;Acc:ZDB-GENE-060929-740]	1e-64		100	71	112		686	611	632
GSONMG00071677001	7.92596	1.68407e-41		C9orf117	ENSG00000160401	chromosome 9 open reading frame 117 [Source:HGNC Symbol;Acc:HGNC:27843]	#N/A		C5H9orf117	ENSDARG00000090068	chromosome 9 open reading frame 117 [Source:HGNC Symbol;Acc:HGNC:27843]	1e-119		37	21	27		240	144	198
GSONMG00047197001	7.91839	1.27384e-49		ASAP2	ENSG00000151693	ArfGAP with SH3 domain, ankyrin repeat and PH domain 2 [Source:HGNC Symbol;Acc:HGNC:2721]	#N/A		asap2a	ENSDARG00000010181	ArfGAP with SH3 domain, ankyrin repeat and PH domain 2a [Source:ZFIN;Acc:ZDB-GENE-041210-256]	9e-90		37	14	56		256	219	250
GSONMG00070874001	7.91238	0		HTR5A	ENSG00000157219	5-hydroxytryptamine (serotonin) receptor 5A, G protein-coupled [Source:HGNC Symbol;Acc:HGNC:5300]	#N/A		insig1	ENSDARG00000010658	insulin induced gene 1 [Source:ZFIN;Acc:ZDB-GENE-030131-6121]	1e-124		1169	949	1084		8390	6734	6754
GSONMG00025632001	7.89401	1.4253e-33		PEX16	ENSG00000121680	peroxisomal biogenesis factor 16 [Source:HGNC Symbol;Acc:HGNC:8857]	0		pex16	ENSDARG00000058202	peroxisomal biogenesis factor 16 [Source:ZFIN;Acc:ZDB-GENE-050626-49]	5e-63		20	22	20		149	138	135
GSONMG00005223001	7.88696	4.13101e-109		CHST11	ENSG00000171310	carbohydrate (chondroitin 4) sulfotransferase 11 [Source:HGNC Symbol;Acc:HGNC:17422]	0		chst11	ENSDARG00000034375	carbohydrate (chondroitin 4) sulfotransferase 11 [Source:ZFIN;Acc:ZDB-GENE-040315-1]	1e-159		421	290	524		3193	2515	2674
GSONMG00057071001	7.88685	0		LMOD1	ENSG00000163431	leiomodin 1 (smooth muscle) [Source:HGNC Symbol;Acc:HGNC:6647]	#N/A		lmod1	ENSDARG00000056111	leiomodin 1 (smooth muscle) [Source:ZFIN;Acc:ZDB-GENE-081104-348]	5e-19		536	441	422		3663	2754	3120
GSONMG00012372001	7.88591	9.77695e-30		NAB2	ENSG00000166886	NGFI-A binding protein 2 (EGR1 binding protein 2) [Source:HGNC Symbol;Acc:HGNC:7627]	0		nab2	ENSDARG00000078076	NGFI-A binding protein 2 (EGR1 binding protein 2) [Source:ZFIN;Acc:ZDB-GENE-080204-105]	0.0		18	9	22		131	99	103
GSONMG00074586001	7.87724	0		PHGDH	ENSG00000092621	phosphoglycerate dehydrogenase [Source:HGNC Symbol;Acc:HGNC:8923]	#N/A		phgdh	ENSDARG00000001873	phosphoglycerate dehydrogenase [Source:ZFIN;Acc:ZDB-GENE-030131-647]	1e-171		324	231	306		2099	1816	1913
GSONMG00066042001	7.87077	1.27366e-93		FMNL1	ENSG00000184922	formin-like 1 [Source:HGNC Symbol;Acc:HGNC:1212]	0		fmnl1a	ENSDARG00000055713	formin-like 1a [Source:ZFIN;Acc:ZDB-GENE-120215-83]	3e-91		116	60	110		636	614	666
GSONMG00066415001	7.86907	0		ADAMTS12	ENSG00000151388	ADAM metallopeptidase with thrombospondin type 1 motif, 12 [Source:HGNC Symbol;Acc:HGNC:14605]	#N/A		ADAMTS12	ENSDARG00000067549	ADAM metallopeptidase with thrombospondin type 1 motif, 12 [Source:HGNC Symbol;Acc:HGNC:14605]	0.0		378	304	405		2742	2187	2448
GSONMG00073737001	7.8672	5.0016e-22		RACGAP1	ENSG00000161800	Rac GTPase activating protein 1 [Source:HGNC Symbol;Acc:HGNC:9804]	#N/A		racgap1	ENSDARG00000015460	Rac GTPase-activating protein 1 [Source:ZFIN;Acc:ZDB-GENE-030131-1917]	0.0		17	8	15		127	75	71
GSONMG00039516001	7.85161	2.37165e-124		S1PR1	ENSG00000170989	sphingosine-1-phosphate receptor 1 [Source:HGNC Symbol;Acc:HGNC:3165]	0		s1pr1	ENSDARG00000042690	sphingosine-1-phosphate receptor 1 [Source:ZFIN;Acc:ZDB-GENE-001228-2]	0.0		62	63	75		511	407	438
GSONMG00026200001	7.85058	9.53419e-106		RHOG	ENSG00000177105	ras homolog family member G [Source:HGNC Symbol;Acc:HGNC:672]	#N/A		rhogb	ENSDARG00000004301	ras homolog gene family, member Gb [Source:ZFIN;Acc:ZDB-GENE-030131-8877]	1e-125		76	56	83		516	450	485
GSONMG00029675001	7.84998	2.2597e-15		TUBA1A	ENSG00000167552	tubulin, alpha 1a [Source:HGNC Symbol;Acc:HGNC:20766]	0		tuba1b	ENSDARG00000045367	tubulin, alpha 1b [Source:ZFIN;Acc:ZDB-GENE-030822-1]	1e-135		6	7	11		53	54	55
GSONMG00027917001	7.84613	2.11626e-51		ELTD1	ENSG00000162618	EGF, latrophilin and seven transmembrane domain containing 1 [Source:HGNC Symbol;Acc:HGNC:20822]	#N/A		eltd1	ENSDARG00000013653	EGF, latrophilin and seven transmembrane domain containing 1 [Source:ZFIN;Acc:ZDB-GENE-040426-2689]	0.0		32	32	49		290	234	243
GSONMG00045130001	7.84179	3.17313e-26		CCDC64	ENSG00000135127	coiled-coil domain containing 64 [Source:HGNC Symbol;Acc:HGNC:28095]	#N/A		0	0	0	0		13	16	24		143	107	111
GSONMG00021008001	7.83435	1.00919e-51		MAP1A	ENSG00000166963	microtubule-associated protein 1A [Source:HGNC Symbol;Acc:HGNC:6835]	0		map1ab	ENSDARG00000022045	microtubule-associated protein 1Ab [Source:ZFIN;Acc:ZDB-GENE-100426-3]	5e-87		275	221	415		2570	1712	1926
GSONMG00032286001	7.80538	1.6813e-47		PTGFR	ENSG00000122420	prostaglandin F receptor (FP) [Source:HGNC Symbol;Acc:HGNC:9600]	0		ptger1a	ENSDARG00000078605	prostaglandin E receptor 1a (subtype EP1) [Source:ZFIN;Acc:ZDB-GENE-120215-261]	1e-172		29	24	42		234	202	203
GSONMG00067213001	7.80336	7.24454e-174		CPZ	ENSG00000109625	carboxypeptidase Z [Source:HGNC Symbol;Acc:HGNC:2333]	#N/A		cpz	ENSDARG00000075521	carboxypeptidase Z [Source:ZFIN;Acc:ZDB-GENE-090313-267]	0.0		114	94	126		874	655	723
GSONMG00062789001	7.79378	5.85436e-92		HSPG2	ENSG00000142798	heparan sulfate proteoglycan 2 [Source:HGNC Symbol;Acc:HGNC:5273]	#N/A		hspg2	ENSDARG00000076564	heparan sulfate proteoglycan 2 [Source:ZFIN;Acc:ZDB-GENE-080807-4]	1e-13		71	40	60		412	345	387
GSONMG00027757001	7.78273	5.87978e-128		FAM20C	ENSG00000177706	family with sequence similarity 20, member C [Source:HGNC Symbol;Acc:HGNC:22140]	#N/A		fam20cb	ENSDARG00000090338	family with sequence similarity 20, member Cb [Source:ZFIN;Acc:ZDB-GENE-050301-4]	1e-121		98	86	130		769	674	664
GSONMG00034289001	7.78146	2.19028e-39		0	0	0	#N/A		CAMKK2	ENSDARG00000078645	calcium/calmodulin-dependent protein kinase kinase 2, beta [Source:HGNC Symbol;Acc:HGNC:1470]	7e-12		26	18	23		177	128	145
GSONMG00014536001	7.76068	0		GLDC	ENSG00000178445	glycine dehydrogenase (decarboxylating) [Source:HGNC Symbol;Acc:HGNC:4313]	#N/A		GLDC	ENSDARG00000035120	glycine dehydrogenase (decarboxylating) [Source:HGNC Symbol;Acc:HGNC:4313]	0.0		326	279	300		2187	1855	2010
GSONMG00010676001	7.75775	2.25561e-84		CLDN5	ENSG00000184113	claudin 5 [Source:HGNC Symbol;Acc:HGNC:2047]	0		cldn5b	ENSDARG00000014059	claudin 5b [Source:ZFIN;Acc:ZDB-GENE-041010-140]	7e-97		76	64	60		512	431	396
GSONMG00038965001	7.75022	1.16489e-38		PLEKHG3	ENSG00000126822	pleckstrin homology domain containing, family G (with RhoGef domain) member 3 [Source:HGNC Symbol;Acc:HGNC:20364]	#N/A		PLEKHG3 (2 of 2)	ENSDARG00000096613	pleckstrin homology domain containing, family G (with RhoGef domain) member 3 [Source:HGNC Symbol;Acc:HGNC:20364]	1e-101		78	66	138		734	567	593
GSONMG00000176001	7.74402	4.75429e-109		FAM46A	ENSG00000112773	family with sequence similarity 46, member A [Source:HGNC Symbol;Acc:HGNC:18345]	#N/A		FAM46A (1 of 2)	ENSDARG00000037183	family with sequence similarity 46, member A [Source:HGNC Symbol;Acc:HGNC:18345]	0.0		79	60	86		573	416	515
GSONMG00042360001	7.74241	5.74692e-07		NFATC1	ENSG00000131196	nuclear factor of activated T-cells, cytoplasmic, calcineurin-dependent 1 [Source:HGNC Symbol;Acc:HGNC:7775]	0		nfatc1	ENSDARG00000036168	nuclear factor of activated T-cells, cytoplasmic, calcineurin-dependent 1 [Source:ZFIN;Acc:ZDB-GENE-060503-677]	3e-77		2	1	6		22	19	19
GSONMG00052287001	7.71019	4.46029e-75		COL5A1	ENSG00000130635	collagen, type V, alpha 1 [Source:HGNC Symbol;Acc:HGNC:2209]	#N/A		col5a3a	ENSDARG00000017360	collagen, type V, alpha 3a [Source:ZFIN;Acc:ZDB-GENE-030131-968]	9e-67		52	38	53		322	307	317
GSONMG00008674001	7.6877	0		MOB2	ENSG00000182208	MOB kinase activator 2 [Source:HGNC Symbol;Acc:HGNC:24904]	#N/A		mob2a	ENSDARG00000023214	MOB kinase activator 2a [Source:ZFIN;Acc:ZDB-GENE-040718-56]	1e-153		334	271	284		2211	1795	1887
GSONMG00041112001	7.68592	0		COL4A2	ENSG00000134871	collagen, type IV, alpha 2 [Source:HGNC Symbol;Acc:HGNC:2203]	#N/A		col4a2	ENSDARG00000020781	collagen, type IV, alpha 2 [Source:ZFIN;Acc:ZDB-GENE-070725-3]	0.0002		4942	3605	5111		34243	26415	29738
GSONMG00022796001	7.67181	2.23793e-26		PRKCA	ENSG00000154229	protein kinase C, alpha [Source:HGNC Symbol;Acc:HGNC:9393]	#N/A		prkca	ENSDARG00000039241	protein kinase C, alpha [Source:ZFIN;Acc:ZDB-GENE-050208-100]	1e-06		20	7	26		125	108	115
GSONMG00016760001	7.65299	5.93237e-99		GADD45A	ENSG00000116717	growth arrest and DNA-damage-inducible, alpha [Source:HGNC Symbol;Acc:HGNC:4095]	#N/A		gadd45ab	ENSDARG00000069991	growth arrest and DNA-damage-inducible, alpha, b [Source:ZFIN;Acc:ZDB-GENE-040704-60]	3e-98		85	51	71		539	409	417
GSONMG00004003001	7.63007	2.10992e-28		MOK	ENSG00000080823	MOK protein kinase [Source:HGNC Symbol;Acc:HGNC:9833]	0		mak	ENSDARG00000059287	male germ cell-associated kinase [Source:ZFIN;Acc:ZDB-GENE-030131-7279]	1e-68		29	15	21		150	133	141
GSONMG00044373001	7.61774	3.57865e-29		ERAP2	ENSG00000164308	endoplasmic reticulum aminopeptidase 2 [Source:HGNC Symbol;Acc:HGNC:29499]	#N/A		erap2	ENSDARG00000075029	endoplasmic reticulum aminopeptidase 2 [Source:ZFIN;Acc:ZDB-GENE-080402-6]	1e-179		25	22	16		143	117	153
GSONMG00016876001	7.61603	0		PALLD	ENSG00000129116	palladin, cytoskeletal associated protein [Source:HGNC Symbol;Acc:HGNC:17068]	#N/A		palld	ENSDARG00000040009	palladin, cytoskeletal associated protein [Source:ZFIN;Acc:ZDB-GENE-041014-252]	0.0002		5484	4147	5629		37610	30154	32354
GSONMG00012145001	7.59356	1.28823e-282		ESYT1	ENSG00000139641	extended synaptotagmin-like protein 1 [Source:HGNC Symbol;Acc:HGNC:29534]	#N/A		esyt1a	ENSDARG00000034714	extended synaptotagmin-like protein 1a [Source:ZFIN;Acc:ZDB-GENE-090311-55]	3e-28		269	192	286		1834	1524	1526
GSONMG00055289001	7.591	4.12802e-159		AGRN	ENSG00000188157	agrin [Source:HGNC Symbol;Acc:HGNC:329]	#N/A		agrn	ENSDARG00000079388	agrin [Source:ZFIN;Acc:ZDB-GENE-030131-1033]	9e-05		2266	1714	2552		16223	12836	13691
GSONMG00033792001	7.58985	5.21206e-63		IL1RAPL1	ENSG00000169306	interleukin 1 receptor accessory protein-like 1 [Source:HGNC Symbol;Acc:HGNC:5996]	#N/A		il1rapl2	ENSDARG00000037553	interleukin 1 receptor accessory protein-like 2 [Source:ZFIN;Acc:ZDB-GENE-040219-5]	3e-62		59	30	71		377	338	325
GSONMG00056635001	7.57819	1.56883e-184		LRRN4	ENSG00000125872	leucine rich repeat neuronal 4 [Source:HGNC Symbol;Acc:HGNC:16208]	#N/A		FP245511.1	ENSDARG00000088247	Uncharacterized protein [Source:UniProtKB/TrEMBL;Acc:E7FC28]	1e-08		162	155	189		1197	1057	1055
GSONMG00023538001	7.57285	8.11707e-282		HBEGF	ENSG00000113070	heparin-binding EGF-like growth factor [Source:HGNC Symbol;Acc:HGNC:3059]	#N/A		hbegfa	ENSDARG00000075121	heparin-binding EGF-like growth factor a [Source:ZFIN;Acc:ZDB-GENE-080204-119]	1e-47		292	205	270		1755	1572	1656
GSONMG00062135001	7.56417	6.68493e-67		COL11A1	ENSG00000060718	collagen, type XI, alpha 1 [Source:HGNC Symbol;Acc:HGNC:2186]	#N/A		col5a3a	ENSDARG00000017360	collagen, type V, alpha 3a [Source:ZFIN;Acc:ZDB-GENE-030131-968]	2e-73		62	41	42		324	286	330
GSONMG00037701001	7.54104	3.94877e-94		ABCC5	ENSG00000114770	ATP-binding cassette, sub-family C (CFTR/MRP), member 5 [Source:HGNC Symbol;Acc:HGNC:56]	0		0	ENSDARG00000076547	0	0.0		66	42	83		446	378	414
GSONMG00002894001	7.52518	4.76498e-233		MMP13	ENSG00000137745	matrix metallopeptidase 13 (collagenase 3) [Source:HGNC Symbol;Acc:HGNC:7159]	#N/A		mmp30	ENSDARG00000045887	matrix metallopeptidase 30 [Source:ZFIN;Acc:ZDB-GENE-060421-5765]	0.0		210	160	212		1511	1074	1203
GSONMG00067876001	7.52056	3.99012e-38		TMEM150B	ENSG00000180061	transmembrane protein 150B [Source:HGNC Symbol;Acc:HGNC:34415]	#N/A		TMEM150B	ENSDARG00000056144	transmembrane protein 150B [Source:HGNC Symbol;Acc:HGNC:34415]	7e-81		35	31	35		228	227	198
GSONMG00023468001	7.5199	1.32155e-147		0	0	0	#N/A		CR388416.1	ENSDARG00000076953	Uncharacterized protein [Source:UniProtKB/TrEMBL;Acc:E7FAV2]	2e-15		136	105	163		1046	774	808
GSONMG00082591001	7.51812	0		CYR61	ENSG00000142871	cysteine-rich, angiogenic inducer, 61 [Source:HGNC Symbol;Acc:HGNC:2654]	#N/A		cyr61	ENSDARG00000023062	cysteine-rich, angiogenic inducer, 61 [Source:ZFIN;Acc:ZDB-GENE-040426-3]	1e-179		3133	2241	3131		20378	16949	17598
GSONMG00076212001	7.49847	1.58922e-42		PLIN2	ENSG00000147872	perilipin 2 [Source:HGNC Symbol;Acc:HGNC:248]	#N/A		plin1	ENSDARG00000054048	perilipin 1 [Source:ZFIN;Acc:ZDB-GENE-050419-213]	1e-57		34	27	22		223	147	169
GSONMG00021682001	7.49011	1.16774e-24		GAS2L1	ENSG00000185340	growth arrest-specific 2 like 1 [Source:HGNC Symbol;Acc:HGNC:16955]	#N/A		GAS2L1	ENSDARG00000078803	growth arrest-specific 2 like 1 [Source:HGNC Symbol;Acc:HGNC:16955]	0.0		16	11	19		105	97	94
GSONMG00079630001	7.48178	3.96663e-51		PHACTR1	ENSG00000112137	phosphatase and actin regulator 1 [Source:HGNC Symbol;Acc:HGNC:20990]	#N/A		CABZ01084952.1	ENSDARG00000086333	Uncharacterized protein [Source:UniProtKB/TrEMBL;Acc:E7EYE5]	8e-34		40	18	38		243	186	189
GSONMG00020655001	7.46608	6.10777e-89		XYLT1	ENSG00000103489	xylosyltransferase I [Source:HGNC Symbol;Acc:HGNC:15516]	#N/A		xylt1	ENSDARG00000061248	xylosyltransferase I [Source:ZFIN;Acc:ZDB-GENE-111017-2]	1e-145		65	48	70		457	357	365
GSONMG00068952001	7.46337	2.17277e-20		36769	ENSG00000108387	septin 4 [Source:HGNC Symbol;Acc:HGNC:9165]	0		sept4a	ENSDARG00000010385	septin 4a [Source:ZFIN;Acc:ZDB-GENE-051120-87]	1e-170		12	7	24		80	112	81
GSONMG00025132001	7.46253	4.53073e-47		0	0	0	#N/A		CABZ01089974.1	ENSDARG00000086202	Uncharacterized protein [Source:UniProtKB/TrEMBL;Acc:H9GYN1]	6e-44		36	21	38		207	204	196
GSONMG00074587001	7.45627	3.96575e-300		PHGDH	ENSG00000092621	phosphoglycerate dehydrogenase [Source:HGNC Symbol;Acc:HGNC:8923]	#N/A		phgdh	ENSDARG00000001873	phosphoglycerate dehydrogenase [Source:ZFIN;Acc:ZDB-GENE-030131-647]	1e-107		305	224	278		1891	1640	1643
GSONMG00075073001	7.45526	1.47447e-80		KALRN	ENSG00000160145	kalirin, RhoGEF kinase [Source:HGNC Symbol;Acc:HGNC:4814]	#N/A		kalrna	ENSDARG00000078117	kalirin, RhoGEF kinase a [Source:ZFIN;Acc:ZDB-GENE-100921-4]	3e-05		95	53	65		512	439	410
GSONMG00047579001	7.44654	3.50453e-38		ERN1	ENSG00000178607	endoplasmic reticulum to nucleus signaling 1 [Source:HGNC Symbol;Acc:HGNC:3449]	0		ern2	ENSDARG00000058475	endoplasmic reticulum to nucleus signaling 2 [Source:ZFIN;Acc:ZDB-GENE-090312-15]	1e-06		33	15	36		160	168	204
GSONMG00048956001	7.44373	5.86768e-28		KRT222	ENSG00000213424	keratin 222 [Source:HGNC Symbol;Acc:HGNC:28695]	#N/A		KRT222	ENSDARG00000071518	keratin 222 [Source:HGNC Symbol;Acc:HGNC:28695]	4e-88		14	13	22		110	101	103
GSONMG00073712001	7.42705	5.74702e-72		SLC48A1	ENSG00000211584	solute carrier family 48 (heme transporter), member 1 [Source:HGNC Symbol;Acc:HGNC:26035]	#N/A		slc48a1a	ENSDARG00000026907	solute carrier family 48 (heme transporter), member 1a [Source:ZFIN;Acc:ZDB-GENE-040718-121]	5e-82		52	45	45		331	269	309
GSONMG00070111001	7.41739	1.38629e-40		TSPAN15	ENSG00000099282	tetraspanin 15 [Source:HGNC Symbol;Acc:HGNC:23298]	#N/A		tspan15	ENSDARG00000039455	tetraspanin 15 [Source:ZFIN;Acc:ZDB-GENE-050417-295]	2e-98		27	24	30		198	155	166
GSONMG00055629001	7.40568	0		SMTN	ENSG00000183963	smoothelin [Source:HGNC Symbol;Acc:HGNC:11126]	0		smtnb	ENSDARG00000059442	smoothelin b [Source:ZFIN;Acc:ZDB-GENE-070912-2]	1e-133		1570	1326	1857		11518	8856	10087
GSONMG00057266001	7.38265	3.55608e-46		ABCC5	ENSG00000114770	ATP-binding cassette, sub-family C (CFTR/MRP), member 5 [Source:HGNC Symbol;Acc:HGNC:56]	0		abcc5	ENSDARG00000061233	ATP-binding cassette, sub-family C (CFTR/MRP), member 5 [Source:ZFIN;Acc:ZDB-GENE-050517-17]	1e-115		30	25	24		191	156	156
GSONMG00051945001	7.37873	2.07519e-144		DKK2	ENSG00000155011	dickkopf WNT signaling pathway inhibitor 2 [Source:HGNC Symbol;Acc:HGNC:2892]	#N/A		dkk2	ENSDARG00000076420	dickkopf homolog 2 (Xenopus laevis) [Source:ZFIN;Acc:ZDB-GENE-080204-14]	7e-18		97	82	106		680	555	579
GSONMG00011893001	7.36895	6.44305e-18		CTGF	ENSG00000118523	connective tissue growth factor [Source:HGNC Symbol;Acc:HGNC:2500]	0		ctgfb	ENSDARG00000070586	connective tissue growth factor b [Source:ZFIN;Acc:ZDB-GENE-070705-82]	7e-84		19	10	10		98	74	75
GSONMG00044467001	7.36528	0		RHAG	ENSG00000112077	Rh-associated glycoprotein [Source:HGNC Symbol;Acc:HGNC:10006]	#N/A		rhag	ENSDARG00000019253	Rhesus blood group-associated glycoprotein [Source:ZFIN;Acc:ZDB-GENE-030131-8229]	2e-40		488	378	518		3244	2622	2917
GSONMG00077220001	7.35332	1.43976e-12		0	0	0	0		CU896555.1	ENSDARG00000088542	Uncharacterized protein [Source:UniProtKB/TrEMBL;Acc:F1QWS1]	9e-19		8	7	5		61	36	31
GSONMG00067195001	7.32516	0		CORO1B	ENSG00000172725	coronin, actin binding protein, 1B [Source:HGNC Symbol;Acc:HGNC:2253]	0		coro1b	ENSDARG00000008660	coronin, actin binding protein, 1B [Source:ZFIN;Acc:ZDB-GENE-040123-3]	0.0		957	689	1000		6118	5211	5328
GSONMG00060035001	7.30914	0		KPNA2	ENSG00000182481	karyopherin alpha 2 (RAG cohort 1, importin alpha 1) [Source:HGNC Symbol;Acc:HGNC:6395]	#N/A		kpna2	ENSDARG00000038066	karyopherin alpha 2 (RAG cohort 1, importin alpha 1) [Source:ZFIN;Acc:ZDB-GENE-040718-22]	0.0		828	621	763		5075	4425	4398
GSONMG00033535001	7.30555	0		RASSF8	ENSG00000123094	Ras association (RalGDS/AF-6) domain family (N-terminal) member 8 [Source:HGNC Symbol;Acc:HGNC:13232]	#N/A		rassf7b	ENSDARG00000003193	Ras association (RalGDS/AF-6) domain family (N-terminal) member 7b [Source:ZFIN;Acc:ZDB-GENE-030429-1]	7e-46		457	347	461		3025	2349	2597
GSONMG00017943001	7.30332	6.21166e-184		FHOD3	ENSG00000134775	formin homology 2 domain containing 3 [Source:HGNC Symbol;Acc:HGNC:26178]	#N/A		FHOD3 (1 of 2)	ENSDARG00000061904	formin homology 2 domain containing 3 [Source:HGNC Symbol;Acc:HGNC:26178]	6e-34		254	224	341		1775	1634	1739
GSONMG00045394001	7.30257	1.69605e-139		CELSR1	ENSG00000075275	cadherin, EGF LAG seven-pass G-type receptor 1 [Source:HGNC Symbol;Acc:HGNC:1850]	#N/A		celsr1a	ENSDARG00000069185	cadherin EGF LAG seven-pass G-type receptor 1a [Source:ZFIN;Acc:ZDB-GENE-030616-78]	3e-06		195	134	245		1507	1033	1090
GSONMG00062620001	7.29775	1.33395e-72		PPP1R14A	ENSG00000167641	protein phosphatase 1, regulatory (inhibitor) subunit 14A [Source:HGNC Symbol;Acc:HGNC:14871]	0		ppp1r14ab	ENSDARG00000017710	protein phosphatase 1, regulatory (inhibitor) subunit 14Ab [Source:ZFIN;Acc:ZDB-GENE-040426-1783]	3e-85		43	37	54		302	272	268
GSONMG00057578001	7.2901	3.82686e-17		COL11A1	ENSG00000060718	collagen, type XI, alpha 1 [Source:HGNC Symbol;Acc:HGNC:2186]	#N/A		col11a1b	ENSDARG00000009014	collagen, type XI, alpha 1b [Source:ZFIN;Acc:ZDB-GENE-070912-607]	1e-66		14	4	15		65	57	83
GSONMG00022102001	7.28414	0		COL15A1	ENSG00000204291	collagen, type XV, alpha 1 [Source:HGNC Symbol;Acc:HGNC:2192]	#N/A		col15a1b	ENSDARG00000061848	collagen, type XV, alpha 1b [Source:ZFIN;Acc:ZDB-GENE-070912-689]	1e-46		590	399	457		3594	2646	2840
GSONMG00036473001	7.26827	9.32198e-16		0	0	0	#N/A		arhgef28	ENSDARG00000060415	Rho guanine nucleotide exchange factor (GEF) 28 [Source:ZFIN;Acc:ZDB-GENE-060531-28]	2e-08		11	9	13		76	53	78
GSONMG00006533001	7.25577	0		ART5	ENSG00000167311	ADP-ribosyltransferase 5 [Source:HGNC Symbol;Acc:HGNC:24049]	#N/A		si:ch211-51i16.3	ENSDARG00000091149	si:ch211-51i16.3 [Source:ZFIN;Acc:ZDB-GENE-131127-411]	2e-24		18594	14259	18540		114992	100122	105252
GSONMG00069318001	7.25306	0		VASP	ENSG00000125753	vasodilator-stimulated phosphoprotein [Source:HGNC Symbol;Acc:HGNC:12652]	#N/A		vasp	ENSDARG00000017105	vasodilator-stimulated phosphoprotein [Source:ZFIN;Acc:ZDB-GENE-030131-7118]	2e-75		623	512	608		4018	3304	3577
GSONMG00077452001	7.24066	0		MYH9	ENSG00000100345	myosin, heavy chain 9, non-muscle [Source:HGNC Symbol;Acc:HGNC:7579]	#N/A		myh9a	ENSDARG00000063295	myosin, heavy polypeptide 9a, non-muscle [Source:ZFIN;Acc:ZDB-GENE-030131-5870]	0.0		48078	37242	49652		311701	248016	282331
GSONMG00061172001	7.23954	0		0	0	0	0		si:dkey-226k3.4	ENSDARG00000090634	si:dkey-226k3.4 [Source:ZFIN;Acc:ZDB-GENE-031118-211]	6e-12		574	436	608		3795	3150	3148
GSONMG00044905001	7.22781	1.63326e-168		XYLT1	ENSG00000103489	xylosyltransferase I [Source:HGNC Symbol;Acc:HGNC:15516]	#N/A		xylt1	ENSDARG00000061248	xylosyltransferase I [Source:ZFIN;Acc:ZDB-GENE-111017-2]	2e-53		168	123	169		1123	862	885
GSONMG00029941001	7.21612	1.15941e-22		DTX4	ENSG00000110042	deltex 4, E3 ubiquitin ligase [Source:HGNC Symbol;Acc:HGNC:29151]	0		DTX4 (1 of 2)	ENSDARG00000076302	deltex 4, E3 ubiquitin ligase [Source:HGNC Symbol;Acc:HGNC:29151]	2e-92		8	8	20		67	68	88
GSONMG00008602001	7.20948	1.8076e-07		SBK1	ENSG00000188322	SH3 domain binding kinase 1 [Source:HGNC Symbol;Acc:HGNC:17699]	0		0	ENSDARG00000020455	0	1e-158		2	2	6		19	15	28
GSONMG00018181001	7.20893	3.82293e-46		GPT2	ENSG00000166123	glutamic pyruvate transaminase (alanine aminotransferase) 2 [Source:HGNC Symbol;Acc:HGNC:18062]	#N/A		gpt2l	ENSDARG00000019541	glutamic pyruvate transaminase (alanine aminotransferase) 2, like [Source:ZFIN;Acc:ZDB-GENE-050302-11]	0.0		28	28	42		204	184	220
GSONMG00074087001	7.17519	1.76393e-32		FAM213B	ENSG00000275125	family with sequence similarity 213, member B [Source:HGNC Symbol;Acc:HGNC:28390]	0		fam213b	ENSDARG00000029795	family with sequence similarity 213, member B [Source:ZFIN;Acc:ZDB-GENE-040426-2556]	1e-115		22	10	24		134	100	112
GSONMG00004511001	7.17493	0		ATF3	ENSG00000162772	activating transcription factor 3 [Source:HGNC Symbol;Acc:HGNC:785]	#N/A		atf3	ENSDARG00000007823	activating transcription factor 3 [Source:ZFIN;Acc:ZDB-GENE-040426-728]	3e-85		539	349	518		3173	2591	2894
GSONMG00038109001	7.16064	3.04588e-296		ARHGEF25	ENSG00000240771	Rho guanine nucleotide exchange factor (GEF) 25 [Source:HGNC Symbol;Acc:HGNC:30275]	#N/A		ARHGEF25 (2 of 2)	ENSDARG00000030766	Rho guanine nucleotide exchange factor (GEF) 25 [Source:HGNC Symbol;Acc:HGNC:30275]	0.0		397	265	395		2376	1935	2190
GSONMG00050816001	7.14498	1.86096e-107		NAB1	ENSG00000138386	NGFI-A binding protein 1 (EGR1 binding protein 1) [Source:HGNC Symbol;Acc:HGNC:7626]	#N/A		nab1b	ENSDARG00000040700	NGFI-A binding protein 1b (EGR1 binding protein 1) [Source:ZFIN;Acc:ZDB-GENE-081105-85]	2e-56		84	55	105		524	489	483
GSONMG00026529001	7.14457	8.94944e-08		PIWIL1	ENSG00000125207	piwi-like RNA-mediated gene silencing 1 [Source:HGNC Symbol;Acc:HGNC:9007]	#N/A		piwil1	ENSDARG00000041699	piwi-like 1 (Drosophila) [Source:ZFIN;Acc:ZDB-GENE-030813-2]	0.0		16	5	21		82	103	67
GSONMG00017593001	7.14359	0		LRRFIP1	ENSG00000124831	leucine rich repeat (in FLII) interacting protein 1 [Source:HGNC Symbol;Acc:HGNC:6702]	#N/A		lrrfip1a	ENSDARG00000030012	leucine rich repeat (in FLII) interacting protein 1a [Source:ZFIN;Acc:ZDB-GENE-030131-99]	1e-106		1079	782	1047		6606	5378	5884
GSONMG00037504001	7.13968	7.09629e-185		GRAMD1B	ENSG00000023171	GRAM domain containing 1B [Source:HGNC Symbol;Acc:HGNC:29214]	#N/A		0	ENSDARG00000075383	0	0.0		240	229	285		1750	1475	1434
GSONMG00078157001	7.13744	0		IFT22	ENSG00000128581	intraflagellar transport 22 [Source:HGNC Symbol;Acc:HGNC:21895]	#N/A		rabl5	ENSDARG00000020822	RAB, member RAS oncogene family-like 5 [Source:ZFIN;Acc:ZDB-GENE-050417-439]	3e-92		318	243	276		1888	1624	1629
GSONMG00006691001	7.1372	6.59739e-54		METTL24	ENSG00000053328	methyltransferase like 24 [Source:HGNC Symbol;Acc:HGNC:21566]	#N/A		METTL24	ENSDARG00000075817	methyltransferase like 24 [Source:HGNC Symbol;Acc:HGNC:21566]	1e-23		47	29	41		262	195	261
GSONMG00030352001	7.12817	1.60344e-104		SHROOM2	ENSG00000146950	shroom family member 2 [Source:HGNC Symbol;Acc:HGNC:630]	0		SHROOM2 (2 of 2)	ENSDARG00000076416	shroom family member 2 [Source:HGNC Symbol;Acc:HGNC:630]	5e-44		73	38	85		461	356	386
GSONMG00004195001	7.10763	3.69748e-306		C7	ENSG00000112936	complement component 7 [Source:HGNC Symbol;Acc:HGNC:1346]	#N/A		c7a	ENSDARG00000042172	complement component 7a [Source:ZFIN;Acc:ZDB-GENE-081104-392]	0.0		296	304	291		2090	1711	1684
GSONMG00072221001	7.07673	5.09513e-54		LAMA2	ENSG00000196569	laminin, alpha 2 [Source:HGNC Symbol;Acc:HGNC:6482]	#N/A		lama2	ENSDARG00000087250	laminin, alpha 2 [Source:ZFIN;Acc:ZDB-GENE-060119-1]	0.0		34	34	43		247	202	229
GSONMG00020216001	7.07467	5.59345e-117		0	0	0	#N/A		epdl1	ENSDARG00000076386	ependymin-like 1 [Source:ZFIN;Acc:ZDB-GENE-090710-3]	9e-37		110	88	102		618	600	603
GSONMG00012115001	7.07418	7.12312e-13		SPNS1	ENSG00000169682	spinster homolog 1 (Drosophila) [Source:HGNC Symbol;Acc:HGNC:30621]	#N/A		spns3	ENSDARG00000035459	spinster homolog 3 (Drosophila) [Source:ZFIN;Acc:ZDB-GENE-060531-7]	0.0		11	5	9		51	53	47
GSONMG00016370001	7.07414	0		KPNA3	ENSG00000102753	karyopherin alpha 3 (importin alpha 4) [Source:HGNC Symbol;Acc:HGNC:6396]	#N/A		kpna3	ENSDARG00000052641	karyopherin (importin) alpha 3 [Source:ZFIN;Acc:ZDB-GENE-030616-541]	9e-10		666	495	694		4474	3304	3561
GSONMG00016630001	7.0706	4.43731e-34		CCDC64	ENSG00000135127	coiled-coil domain containing 64 [Source:HGNC Symbol;Acc:HGNC:28095]	#N/A		0	ENSDARG00000079385	0	2e-12		23	26	29		182	135	161
GSONMG00079990001	7.06362	7.47092e-118		HOXC5	ENSG00000172789	homeobox C5 [Source:HGNC Symbol;Acc:HGNC:5127]	#N/A		hoxc5a	ENSDARG00000070340	homeo box C5a [Source:ZFIN;Acc:ZDB-GENE-980526-533]	5e-72		114	71	98		596	537	580
GSONMG00066413001	7.05374	0		AGPAT9	ENSG00000138678	1-acylglycerol-3-phosphate O-acyltransferase 9 [Source:HGNC Symbol;Acc:HGNC:28157]	#N/A		agpat9l	ENSDARG00000006491	1-acylglycerol-3-phosphate O-acyltransferase 9, like [Source:ZFIN;Acc:ZDB-GENE-060531-19]	0.0		851	659	841		5299	4305	4684
GSONMG00030083001	7.05276	7.58718e-15		SYTL2	ENSG00000137501	synaptotagmin-like 2 [Source:HGNC Symbol;Acc:HGNC:15585]	0		sytl2b	ENSDARG00000075436	synaptotagmin-like 2b [Source:ZFIN;Acc:ZDB-GENE-121214-363]	8e-47		14	7	8		71	54	51
GSONMG00021510001	7.03518	2.2298e-13		SYN3	ENSG00000185666	synapsin III [Source:HGNC Symbol;Acc:HGNC:11496]	0		SYN3	ENSDARG00000090196	synapsin III [Source:HGNC Symbol;Acc:HGNC:11496]	1e-17		8	10	7		54	43	55
GSONMG00017595001	7.03295	1.04012e-114		LRRFIP1	ENSG00000124831	leucine rich repeat (in FLII) interacting protein 1 [Source:HGNC Symbol;Acc:HGNC:6702]	#N/A		lrrfip1a	ENSDARG00000030012	leucine rich repeat (in FLII) interacting protein 1a [Source:ZFIN;Acc:ZDB-GENE-030131-99]	3e-82		95	78	93		557	504	547
GSONMG00054764001	7.03262	2.01783e-154		VGLL3	ENSG00000206538	vestigial-like family member 3 [Source:HGNC Symbol;Acc:HGNC:24327]	#N/A		VGLL3	ENSDARG00000038305	vestigial-like family member 3 [Source:HGNC Symbol;Acc:HGNC:24327]	9e-50		137	102	123		794	674	722
GSONMG00031687001	7.02591	0		A2M	ENSG00000175899	alpha-2-macroglobulin [Source:HGNC Symbol;Acc:HGNC:7]	#N/A		A2ML1 (12 of 12)	ENSDARG00000093199	alpha-2-macroglobulin-like 1 [Source:HGNC Symbol;Acc:HGNC:23336]	1e-82		2233	1603	2277		13321	11104	12439
GSONMG00017263001	7.02164	0		MYH9	ENSG00000100345	myosin, heavy chain 9, non-muscle [Source:HGNC Symbol;Acc:HGNC:7579]	#N/A		myh9a	ENSDARG00000063295	myosin, heavy polypeptide 9a, non-muscle [Source:ZFIN;Acc:ZDB-GENE-030131-5870]	0.0		17477	13569	18048		109020	87094	100808
GSONMG00037505001	7.0084	2.98235e-23		GRAMD1B	ENSG00000023171	GRAM domain containing 1B [Source:HGNC Symbol;Acc:HGNC:29214]	#N/A		GRAMD1B	ENSDARG00000074258	GRAM domain containing 1B [Source:HGNC Symbol;Acc:HGNC:29214]	3e-43		12	17	24		126	90	107
GSONMG00036857001	7.00819	1.68322e-124		PLXNA3	ENSG00000130827	plexin A3 [Source:HGNC Symbol;Acc:HGNC:9101]	#N/A		plxna3	ENSDARG00000007172	plexin A3 [Source:ZFIN;Acc:ZDB-GENE-070613-1]	0.0		148	129	228		1137	994	925
GSONMG00074227001	7.00295	1.44709e-53		SPTBN1	ENSG00000115306	spectrin, beta, non-erythrocytic 1 [Source:HGNC Symbol;Acc:HGNC:11275]	#N/A		sptbn2	ENSDARG00000053956	spectrin, beta, non-erythrocytic 2 [Source:ZFIN;Acc:ZDB-GENE-030131-787]	1e-174		66	18	47		299	242	242
GSONMG00014651001	7.00085	9.37745e-37		COL11A1	ENSG00000060718	collagen, type XI, alpha 1 [Source:HGNC Symbol;Acc:HGNC:2186]	#N/A		col5a3a	ENSDARG00000077739	collagen, type V, alpha 3a [Source:ZFIN;Acc:ZDB-GENE-030131-968]	1e-112		22	30	34		207	139	178
GSONMG00010956001	6.98897	5.4246e-26		SH3D19	ENSG00000109686	SH3 domain containing 19 [Source:HGNC Symbol;Acc:HGNC:30418]	#N/A		sh3d19	ENSDARG00000088202	SH3 domain containing 19 [Source:ZFIN;Acc:ZDB-GENE-050522-481]	0.0004		17	9	25		119	97	91
GSONMG00022885001	6.9819	6.1388e-11		ASAP2	ENSG00000151693	ArfGAP with SH3 domain, ankyrin repeat and PH domain 2 [Source:HGNC Symbol;Acc:HGNC:2721]	#N/A		asap2a	ENSDARG00000010181	ArfGAP with SH3 domain, ankyrin repeat and PH domain 2a [Source:ZFIN;Acc:ZDB-GENE-041210-256]	2e-96		10	10	2		44	44	44
GSONMG00059493001	6.97674	4.89567e-09		LAMA1	ENSG00000101680	laminin, alpha 1 [Source:HGNC Symbol;Acc:HGNC:6481]	#N/A		lama1	ENSDARG00000056043	laminin, alpha 1 [Source:ZFIN;Acc:ZDB-GENE-060118-1]	3e-06		3	6	7		38	31	28
GSONMG00053081001	6.97162	5.68905e-163		RHAG	ENSG00000112077	Rh-associated glycoprotein [Source:HGNC Symbol;Acc:HGNC:10006]	#N/A		rhag	ENSDARG00000019253	Rhesus blood group-associated glycoprotein [Source:ZFIN;Acc:ZDB-GENE-030131-8229]	1e-121		129	107	145		901	694	701
GSONMG00023363001	6.96117	1.4747e-289		PLEKHG3	ENSG00000126822	pleckstrin homology domain containing, family G (with RhoGef domain) member 3 [Source:HGNC Symbol;Acc:HGNC:20364]	#N/A		PLEKHG3 (1 of 2)	ENSDARG00000058835	pleckstrin homology domain containing, family G (with RhoGef domain) member 3 [Source:HGNC Symbol;Acc:HGNC:20364]	1e-114		371	266	369		2221	1829	1974
GSONMG00066707001	6.94525	0		FNBP1L	ENSG00000137942	formin binding protein 1-like [Source:HGNC Symbol;Acc:HGNC:20851]	0		fnbp1l	ENSDARG00000020131	formin binding protein 1-like [Source:ZFIN;Acc:ZDB-GENE-040801-155]	0.0		828	628	852		5208	3998	4617
GSONMG00017178001	6.93424	0		GLA	ENSG00000102393	galactosidase, alpha [Source:HGNC Symbol;Acc:HGNC:4296]	#N/A		gla	ENSDARG00000036155	galactosidase, alpha [Source:ZFIN;Acc:ZDB-GENE-041010-207]	0.0		307	233	299		1850	1569	1590
GSONMG00069583001	6.93004	2.53274e-35		DLX1	ENSG00000144355	distal-less homeobox 1 [Source:HGNC Symbol;Acc:HGNC:2914]	#N/A		dlx1a	ENSDARG00000013125	distal-less homeobox gene 1a [Source:ZFIN;Acc:ZDB-GENE-990415-48]	8e-93		21	38	29		230	154	151
GSONMG00068118001	6.91889	9.21446e-236		RHAG	ENSG00000112077	Rh-associated glycoprotein [Source:HGNC Symbol;Acc:HGNC:10006]	#N/A		rhag	ENSDARG00000019253	Rhesus blood group-associated glycoprotein [Source:ZFIN;Acc:ZDB-GENE-030131-8229]	0.0002		243	194	310		1641	1363	1451
GSONMG00054962001	6.91803	2.51857e-56		CHST11	ENSG00000171310	carbohydrate (chondroitin 4) sulfotransferase 11 [Source:HGNC Symbol;Acc:HGNC:17422]	0		chst11	ENSDARG00000034375	carbohydrate (chondroitin 4) sulfotransferase 11 [Source:ZFIN;Acc:ZDB-GENE-040315-1]	1e-167		206	150	304		1432	1197	1298
GSONMG00067737001	6.90594	3.75325e-166		TNS1	ENSG00000079308	tensin 1 [Source:HGNC Symbol;Acc:HGNC:11973]	#N/A		tns1	ENSDARG00000020845	tensin 1 [Source:ZFIN;Acc:ZDB-GENE-030131-6933]	1e-07		5988	4472	6706		38760	30686	32709
GSONMG00016548001	6.89509	1.1696e-17		ITGBL1	ENSG00000198542	integrin, beta-like 1 (with EGF-like repeat domains) [Source:HGNC Symbol;Acc:HGNC:6164]	#N/A		itgbl1	ENSDARG00000040985	integrin, beta-like 1 [Source:ZFIN;Acc:ZDB-GENE-050522-410]	1e-13		12	10	11		81	54	62
GSONMG00034402001	6.89313	7.99506e-30		ST3GAL5	ENSG00000115525	ST3 beta-galactoside alpha-2,3-sialyltransferase 5 [Source:HGNC Symbol;Acc:HGNC:10872]	#N/A		st3gal5l	ENSDARG00000039064	ST3 beta-galactoside alpha-2,3-sialyltransferase 5, like [Source:ZFIN;Acc:ZDB-GENE-060322-2]	1e-120		14	24	25		143	119	115
GSONMG00018923001	6.89261	6.97333e-27		SDK2	ENSG00000069188	sidekick cell adhesion molecule 2 [Source:HGNC Symbol;Acc:HGNC:19308]	#N/A		sdk2b	ENSDARG00000060452	sidekick homolog 2b (chicken) [Source:ZFIN;Acc:ZDB-GENE-030131-8203]	0.0005		20	11	41		176	128	125
GSONMG00020347001	6.89256	0		MAPRE1	ENSG00000101367	microtubule-associated protein, RP/EB family, member 1 [Source:HGNC Symbol;Acc:HGNC:6890]	#N/A		mapre1b	ENSDARG00000002659	microtubule-associated protein, RP/EB family, member 1b [Source:ZFIN;Acc:ZDB-GENE-040426-2256]	1e-162		1250	1045	1339		8112	6788	6730
GSONMG00063642001	6.88158	2.99559e-21		SYT14	ENSG00000143469	synaptotagmin XIV [Source:HGNC Symbol;Acc:HGNC:23143]	#N/A		syt14a	ENSDARG00000010934	synaptotagmin XIVa [Source:ZFIN;Acc:ZDB-GENE-090313-200]	1e-116		23	7	20		121	99	75
GSONMG00071936001	6.8711	1.48043e-12		SLC52A3	ENSG00000101276	solute carrier family 52 (riboflavin transporter), member 3 [Source:HGNC Symbol;Acc:HGNC:16187]	#N/A		zgc:91890	ENSDARG00000018980	zgc:91890 [Source:ZFIN;Acc:ZDB-GENE-040704-21]	5e-71		7	3	13		52	44	40
GSONMG00003413001	6.86436	7.37575e-35		PPIA	ENSG00000196262	peptidylprolyl isomerase A (cyclophilin A) [Source:HGNC Symbol;Acc:HGNC:9253]	#N/A		ppifb	ENSDARG00000052842	peptidylprolyl isomerase Fb [Source:ZFIN;Acc:ZDB-GENE-051030-126]	5e-87		27	22	22		146	132	141
GSONMG00063476001	6.85823	7.54885e-75		PFKFB4	ENSG00000114268	6-phosphofructo-2-kinase/fructose-2,6-biphosphatase 4 [Source:HGNC Symbol;Acc:HGNC:8875]	0		pfkfb4l	ENSDARG00000029075	6-phosphofructo-2-kinase/fructose-2,6-biphosphatase 4, like [Source:ZFIN;Acc:ZDB-GENE-031031-4]	0.0		51	41	55		331	250	289
GSONMG00050032001	6.84866	2.39496e-133		GABRG3	ENSG00000182256	gamma-aminobutyric acid (GABA) A receptor, gamma 3 [Source:HGNC Symbol;Acc:HGNC:4088]	#N/A		gabrg2	ENSDARG00000053665	gamma-aminobutyric acid (GABA) A receptor, gamma 2 [Source:ZFIN;Acc:ZDB-GENE-091118-65]	0.0		134	116	112		837	640	667
GSONMG00068771001	6.83008	4.33535e-60		LOXL2	ENSG00000134013	lysyl oxidase-like 2 [Source:HGNC Symbol;Acc:HGNC:6666]	0		loxl2b	ENSDARG00000044074	lysyl oxidase-like 2b [Source:ZFIN;Acc:ZDB-GENE-050208-29]	1e-09		42	29	60		283	249	238
GSONMG00030551001	6.8297	0		BTG3	ENSG00000154640	BTG family, member 3 [Source:HGNC Symbol;Acc:HGNC:1132]	#N/A		si:dkey-79d12.5	ENSDARG00000040284	si:dkey-79d12.5 [Source:ZFIN;Acc:ZDB-GENE-131127-429]	4e-76		410	300	356		2382	1890	2001
GSONMG00079991001	6.82937	1.95041e-39		HOXC6	ENSG00000197757	homeobox C6 [Source:HGNC Symbol;Acc:HGNC:5128]	#N/A		hoxc6a	ENSDARG00000070343	homeo box C6a [Source:ZFIN;Acc:ZDB-GENE-990415-113]	1e-120		28	30	31		165	172	185
GSONMG00026961001	6.82789	6.69699e-19		LAMA2	ENSG00000196569	laminin, alpha 2 [Source:HGNC Symbol;Acc:HGNC:6482]	#N/A		lama2	ENSDARG00000087250	laminin, alpha 2 [Source:ZFIN;Acc:ZDB-GENE-060119-1]	2e-24		11	8	19		78	74	71
GSONMG00055628001	6.81978	9.79016e-198		SMTN	ENSG00000183963	smoothelin [Source:HGNC Symbol;Acc:HGNC:11126]	0		smtnb	ENSDARG00000059442	smoothelin b [Source:ZFIN;Acc:ZDB-GENE-070912-2]	5e-23		174	126	176		1076	824	900
GSONMG00073000001	6.81845	1.92237e-34		MID1	ENSG00000101871	midline 1 [Source:HGNC Symbol;Acc:HGNC:7095]	#N/A		mid1	ENSDARG00000060482	midline 1 [Source:ZFIN;Acc:ZDB-GENE-110411-205]	0.0		122	105	210		946	823	805
GSONMG00047000001	6.80483	0		HYAL2	ENSG00000068001	hyaluronoglucosaminidase 2 [Source:HGNC Symbol;Acc:HGNC:5321]	0		HYAL2 (1 of 3)	ENSDARG00000059931	hyaluronoglucosaminidase 2 [Source:HGNC Symbol;Acc:HGNC:5321]	0.0		543	416	582		3262	2794	2965
GSONMG00081929001	6.80075	0		SAMD4A	ENSG00000020577	sterile alpha motif domain containing 4A [Source:HGNC Symbol;Acc:HGNC:23023]	#N/A		samd4a	ENSDARG00000075759	sterile alpha motif domain containing 4A [Source:ZFIN;Acc:ZDB-GENE-070720-7]	9e-33		658	530	656		4076	3307	3436
GSONMG00072220001	6.7872	3.79903e-163		LAMA2	ENSG00000196569	laminin, alpha 2 [Source:HGNC Symbol;Acc:HGNC:6482]	#N/A		lama1	ENSDARG00000056043	laminin, alpha 1 [Source:ZFIN;Acc:ZDB-GENE-060118-1]	0.0004		160	154	207		1061	978	1008
GSONMG00058361001	6.7865	1.4357e-291		AMOTL2	ENSG00000114019	angiomotin like 2 [Source:HGNC Symbol;Acc:HGNC:17812]	#N/A		amotl2a	ENSDARG00000061923	angiomotin like 2a [Source:ZFIN;Acc:ZDB-GENE-030131-9770]	1e-148		493	381	558		3064	2594	2709
GSONMG00014535001	6.78279	8.58e-82		GLDC	ENSG00000178445	glycine dehydrogenase (decarboxylating) [Source:HGNC Symbol;Acc:HGNC:4313]	#N/A		GLDC	ENSDARG00000035120	glycine dehydrogenase (decarboxylating) [Source:HGNC Symbol;Acc:HGNC:4313]	5e-48		96	53	76		473	448	385
GSONMG00032618001	6.76104	2.27593e-21		ROR1	ENSG00000185483	receptor tyrosine kinase-like orphan receptor 1 [Source:HGNC Symbol;Acc:HGNC:10256]	#N/A		ror1	ENSDARG00000015176	receptor tyrosine kinase-like orphan receptor 1 [Source:ZFIN;Acc:ZDB-GENE-030131-6104]	2e-76		23	10	25		133	95	109
GSONMG00001512001	6.75369	0		FZD7	ENSG00000155760	frizzled class receptor 7 [Source:HGNC Symbol;Acc:HGNC:4045]	#N/A		fzd1	ENSDARG00000041464	frizzled homolog 1 [Source:ZFIN;Acc:ZDB-GENE-990415-219]	0.0		1617	1225	1696		9512	8177	8654
GSONMG00076558001	6.74744	1.4788e-176		FERMT2	ENSG00000073712	fermitin family member 2 [Source:HGNC Symbol;Acc:HGNC:15767]	#N/A		fermt2	ENSDARG00000020242	fermitin family homolog 2 (Drosophila) [Source:ZFIN;Acc:ZDB-GENE-050506-132]	3e-76		189	153	220		1209	979	1082
GSONMG00067841001	6.74721	0		LIMK2	ENSG00000182541	LIM domain kinase 2 [Source:HGNC Symbol;Acc:HGNC:6614]	#N/A		limk2	ENSDARG00000005104	LIM domain kinase 2 [Source:ZFIN;Acc:ZDB-GENE-040718-398]	0.0		2434	1862	2327		16003	11330	11405
GSONMG00067763001	6.72804	4.81275e-31		ARHGAP6	ENSG00000047648	Rho GTPase activating protein 6 [Source:HGNC Symbol;Acc:HGNC:676]	#N/A		ARHGAP6	ENSDARG00000088730	Rho GTPase activating protein 6 [Source:HGNC Symbol;Acc:HGNC:676]	1e-160		36	11	26		184	109	130
GSONMG00046961001	6.71695	1.83212e-15		NUP210	ENSG00000132182	nucleoporin 210kDa [Source:HGNC Symbol;Acc:HGNC:30052]	#N/A		nup210	ENSDARG00000063333	nucleoporin 210 [Source:ZFIN;Acc:ZDB-GENE-050208-132]	1e-101		5	13	11		82	44	45
GSONMG00022008001	6.71694	1.79448e-197		TGFBR3	ENSG00000069702	transforming growth factor, beta receptor III [Source:HGNC Symbol;Acc:HGNC:11774]	#N/A		TGFBR3L	ENSDARG00000088795	transforming growth factor, beta receptor III-like [Source:HGNC Symbol;Acc:HGNC:44152]	4e-17		518	328	557		3209	2471	2430
GSONMG00015651001	6.6852	1.11833e-77		ANO7	ENSG00000146205	anoctamin 7 [Source:HGNC Symbol;Acc:HGNC:31677]	#N/A		ANO7	ENSDARG00000029189	anoctamin 7 [Source:HGNC Symbol;Acc:HGNC:31677]	1e-144		72	50	73		403	362	355
GSONMG00063647001	6.68466	0		LRRC32	ENSG00000137507	leucine rich repeat containing 32 [Source:HGNC Symbol;Acc:HGNC:4161]	#N/A		lrrc32	ENSDARG00000040621	leucine rich repeat containing 32 [Source:ZFIN;Acc:ZDB-GENE-090630-1]	0.0		6085	4817	6280		36114	30812	31971
GSONMG00040699001	6.66324	0		MEIS2	ENSG00000134138	Meis homeobox 2 [Source:HGNC Symbol;Acc:HGNC:7001]	#N/A		0	0	0	0		399	339	332		2447	1801	1925
GSONMG00074732001	6.66042	1.41011e-96		KCNK10	ENSG00000100433	potassium channel, two pore domain subfamily K, member 10 [Source:HGNC Symbol;Acc:HGNC:6273]	#N/A		kcnk10a	ENSDARG00000062849	potassium channel, subfamily K, member 10a [Source:ZFIN;Acc:ZDB-GENE-041210-291]	0.0		89	54	72		486	370	378
GSONMG00061427001	6.64451	1.38499e-192		ERRFI1	ENSG00000116285	ERBB receptor feedback inhibitor 1 [Source:HGNC Symbol;Acc:HGNC:18185]	#N/A		errfi1	ENSDARG00000070171	ERBB receptor feedback inhibitor 1 [Source:ZFIN;Acc:ZDB-GENE-030131-6256]	1e-145		204	154	209		1218	1010	1018
GSONMG00076793001	6.62177	6.68858e-08		SENP6	ENSG00000112701	SUMO1/sentrin specific peptidase 6 [Source:HGNC Symbol;Acc:HGNC:20944]	0		senp6a	ENSDARG00000012493	SUMO1/sentrin specific peptidase 6a [Source:ZFIN;Acc:ZDB-GENE-080204-25]	4e-19		5	4	6		45	21	21
GSONMG00002026001	6.62138	7.85148e-30		DENND5B	ENSG00000170456	DENN/MADD domain containing 5B [Source:HGNC Symbol;Acc:HGNC:28338]	#N/A		dennd5b	ENSDARG00000003789	DENN/MADD domain containing 5B [Source:ZFIN;Acc:ZDB-GENE-030131-2248]	0.0		24	27	19		128	152	118
GSONMG00033591001	6.61683	1.6959e-21		ATP6AP1	ENSG00000071553	ATPase, H+ transporting, lysosomal accessory protein 1 [Source:HGNC Symbol;Acc:HGNC:868]	#N/A		ATP6AP1L (1 of 2)	ENSDARG00000090963	ATPase, H+ transporting, lysosomal accessory protein 1-like [Source:HGNC Symbol;Acc:HGNC:28091]	1e-139		22	9	15		91	91	78
GSONMG00069933001	6.60386	5.28256e-07		PGA5	ENSG00000256713	pepsinogen 5, group I (pepsinogen A) [Source:HGNC Symbol;Acc:HGNC:8887]	0		ctsd	ENSDARG00000057698	cathepsin D [Source:ZFIN;Acc:ZDB-GENE-010131-8]	1e-81		4	3	8		43	12	32
GSONMG00014913001	6.59384	5.95241e-238		DUSP8	ENSG00000278165	dual specificity phosphatase 8 [Source:HGNC Symbol;Acc:HGNC:3074]	#N/A		dusp8a	ENSDARG00000009299	dual specificity phosphatase 8a [Source:ZFIN;Acc:ZDB-GENE-040426-1842]	1e-178		256	189	269		1437	1211	1399
GSONMG00049102001	6.58643	1.2921e-263		CLMP	ENSG00000166250	CXADR-like membrane protein [Source:HGNC Symbol;Acc:HGNC:24039]	#N/A		CLMP	ENSDARG00000003145	CXADR-like membrane protein [Source:HGNC Symbol;Acc:HGNC:24039]	2e-83		924	670	1039		5470	4536	4902
GSONMG00045549001	6.58546	5.17577e-17		CDC42BPB	ENSG00000198752	CDC42 binding protein kinase beta (DMPK-like) [Source:HGNC Symbol;Acc:HGNC:1738]	#N/A		cdc42bpb	ENSDARG00000019383	CDC42 binding protein kinase beta (DMPK-like) [Source:ZFIN;Acc:ZDB-GENE-030131-3647]	1e-130		8	13	24		116	70	74
GSONMG00039931001	6.58352	1.44935e-29		PRKCA	ENSG00000154229	protein kinase C, alpha [Source:HGNC Symbol;Acc:HGNC:9393]	#N/A		prkca	ENSDARG00000039241	protein kinase C, alpha [Source:ZFIN;Acc:ZDB-GENE-050208-100]	0.0		24	14	30		158	98	131
GSONMG00075698001	6.57842	6.00901e-72		TNFAIP8L1	ENSG00000185361	tumor necrosis factor, alpha-induced protein 8-like 1 [Source:HGNC Symbol;Acc:HGNC:28279]	0		tnfaip8	ENSDARG00000086457	tumor necrosis factor, alpha-induced protein 8 [Source:ZFIN;Acc:ZDB-GENE-040426-695]	1e-126		50	42	59		312	260	284
GSONMG00066468001	6.56801	3.6646e-273		SAP130	ENSG00000136715	Sin3A-associated protein, 130kDa [Source:HGNC Symbol;Acc:HGNC:29813]	#N/A		sap130b	ENSDARG00000079352	Sin3A-associated protein b [Source:ZFIN;Acc:ZDB-GENE-070912-570]	0.0		985	697	1047		5462	4742	5163
GSONMG00059374001	6.54538	0		BOK	ENSG00000176720	BCL2-related ovarian killer [Source:HGNC Symbol;Acc:HGNC:1087]	#N/A		boka	ENSDARG00000052129	BCL2-related ovarian killer a [Source:ZFIN;Acc:ZDB-GENE-040801-131]	1e-139		391	297	390		2368	1852	1871
GSONMG00071663001	6.5413	0		GLDC	ENSG00000178445	glycine dehydrogenase (decarboxylating) [Source:HGNC Symbol;Acc:HGNC:4313]	#N/A		GLDC	ENSDARG00000035120	glycine dehydrogenase (decarboxylating) [Source:HGNC Symbol;Acc:HGNC:4313]	0.0		1161	980	1205		6921	5813	6146
GSONMG00076557001	6.54097	0		FERMT2	ENSG00000073712	fermitin family member 2 [Source:HGNC Symbol;Acc:HGNC:15767]	#N/A		fermt2	ENSDARG00000020242	fermitin family homolog 2 (Drosophila) [Source:ZFIN;Acc:ZDB-GENE-050506-132]	0.0		7204	5312	6613		39564	32881	35081
GSONMG00045023001	6.53963	1.28188e-36		FUT9	ENSG00000172461	fucosyltransferase 9 (alpha (1,3) fucosyltransferase) [Source:HGNC Symbol;Acc:HGNC:4020]	#N/A		fut9d	ENSDARG00000028098	fucosyltransferase 9d [Source:ZFIN;Acc:ZDB-GENE-050309-15]	8e-60		23	29	29		177	140	142
GSONMG00061470001	6.52483	0		MYADM	ENSG00000179820	myeloid-associated differentiation marker [Source:HGNC Symbol;Acc:HGNC:7544]	#N/A		MYADM (1 of 2)	ENSDARG00000038709	myeloid-associated differentiation marker [Source:HGNC Symbol;Acc:HGNC:7544]	1e-159		4246	3325	3938		24338	19525	20889
GSONMG00074226001	6.52027	2.74024e-137		SPTBN1	ENSG00000115306	spectrin, beta, non-erythrocytic 1 [Source:HGNC Symbol;Acc:HGNC:11275]	#N/A		sptbn2	ENSDARG00000053956	spectrin, beta, non-erythrocytic 2 [Source:ZFIN;Acc:ZDB-GENE-030131-787]	0.0		111	87	142		736	570	608
GSONMG00061544001	6.51939	5.53235e-19		GPC1	ENSG00000063660	glypican 1 [Source:HGNC Symbol;Acc:HGNC:4449]	0		gpc1a	ENSDARG00000019341	glypican 1a [Source:ZFIN;Acc:ZDB-GENE-051120-147]	1e-103		34	11	17		116	127	98
GSONMG00003844001	6.51198	1.97732e-16		FOSL1	ENSG00000175592	FOS-like antigen 1 [Source:HGNC Symbol;Acc:HGNC:13718]	0		fosl1a	ENSDARG00000015355	FOS-like antigen 1a [Source:ZFIN;Acc:ZDB-GENE-061207-7]	1e-81		13	5	12		50	46	71
GSONMG00062508001	6.50861	0		SOX11	ENSG00000176887	SRY (sex determining region Y)-box 11 [Source:HGNC Symbol;Acc:HGNC:11191]	#N/A		sox11b	ENSDARG00000095743	SRY-box containing gene 11b [Source:ZFIN;Acc:ZDB-GENE-980526-466]	1e-132		523	409	453		2941	2464	2365
GSONMG00039040001	6.50811	6.05636e-21		FOXP4	ENSG00000137166	forkhead box P4 [Source:HGNC Symbol;Acc:HGNC:20842]	#N/A		foxp4	ENSDARG00000076120	forkhead box P4 [Source:ZFIN;Acc:ZDB-GENE-101207-1]	7e-61		25	14	22		152	87	105
GSONMG00060588001	6.49256	1.08777e-37		EFNB1	ENSG00000090776	ephrin-B1 [Source:HGNC Symbol;Acc:HGNC:3226]	0		efnb1	ENSDARG00000007723	ephrin B1 [Source:ZFIN;Acc:ZDB-GENE-010618-2]	2e-51		23	21	34		166	146	125
GSONMG00079720001	6.45934	0		FHL3	ENSG00000183386	four and a half LIM domains 3 [Source:HGNC Symbol;Acc:HGNC:3704]	#N/A		fhl3a	ENSDARG00000034643	four and a half LIM domains 3a [Source:ZFIN;Acc:ZDB-GENE-030131-4741]	7e-32		819	675	725		4630	3891	3840
GSONMG00033581001	6.45513	6.78858e-128		ANXA6	ENSG00000197043	annexin A6 [Source:HGNC Symbol;Acc:HGNC:544]	#N/A		anxa6	ENSDARG00000013335	annexin A6 [Source:ZFIN;Acc:ZDB-GENE-030707-3]	9e-41		261	138	253		1387	1055	1165
GSONMG00008662001	6.44652	1.7833e-09		VCL	ENSG00000035403	vinculin [Source:HGNC Symbol;Acc:HGNC:12665]	0		vcla	ENSDARG00000044968	vinculin a [Source:ZFIN;Acc:ZDB-GENE-050506-61]	2e-08		9	7	7		53	51	24
GSONMG00057582001	6.44415	3.52063e-116		0	0	0	#N/A		col5a3a	ENSDARG00000017360	collagen, type V, alpha 3a [Source:ZFIN;Acc:ZDB-GENE-030131-968]	4e-17		140	78	143		743	592	662
GSONMG00038307001	6.43312	1.58291e-35		TPPP	ENSG00000171368	tubulin polymerization promoting protein [Source:HGNC Symbol;Acc:HGNC:24164]	0		tppp3	ENSDARG00000030463	tubulin polymerization-promoting protein family member 3 [Source:ZFIN;Acc:ZDB-GENE-040426-1909]	2e-25		72	24	43		278	235	245
GSONMG00052897001	6.42546	2.93827e-27		#N/A	#N/A	#N/A	0		#N/A	#N/A	#N/A	#N/A		223	181	403		1856	1258	1397
GSONMG00011836001	6.42222	7.40828e-223		NCKAP5L	ENSG00000167566	NCK-associated protein 5-like [Source:HGNC Symbol;Acc:HGNC:29321]	0		NCKAP5L	ENSDARG00000079148	NCK-associated protein 5-like [Source:HGNC Symbol;Acc:HGNC:29321]	0.0		276	223	319		1734	1341	1463
GSONMG00017260001	6.41164	5.90042e-46		SLC25A38	ENSG00000144659	solute carrier family 25, member 38 [Source:HGNC Symbol;Acc:HGNC:26054]	#N/A		slc25a38b	ENSDARG00000074533	solute carrier family 25, member 38b [Source:ZFIN;Acc:ZDB-GENE-110214-1]	1e-169		35	39	40		237	169	227
GSONMG00028606001	6.40629	6.92142e-91		0	0	0	#N/A		si:dkeyp-77h1.4	ENSDARG00000058248	si:dkeyp-77h1.4 [Source:ZFIN;Acc:ZDB-GENE-050208-18]	2e-92		94	74	89		558	440	424
GSONMG00040399001	6.40285	7.41216e-191		MEIS2	ENSG00000134138	Meis homeobox 2 [Source:HGNC Symbol;Acc:HGNC:7001]	#N/A		meis2a	ENSDARG00000042361	myeloid ecotropic viral integration site 2a [Source:ZFIN;Acc:ZDB-GENE-020122-2]	1e-139		298	241	308		1902	1331	1468
GSONMG00019630001	6.40248	1.15869e-102		ACTN1	ENSG00000072110	actinin, alpha 1 [Source:HGNC Symbol;Acc:HGNC:163]	0		actn1	ENSDARG00000007219	actinin, alpha 1 [Source:ZFIN;Acc:ZDB-GENE-081113-4]	2e-14		101	77	119		581	515	539
GSONMG00060134001	6.38878	0		FZD7	ENSG00000155760	frizzled class receptor 7 [Source:HGNC Symbol;Acc:HGNC:4045]	#N/A		fzd1	ENSDARG00000041464	frizzled homolog 1 [Source:ZFIN;Acc:ZDB-GENE-990415-219]	0.0		1610	1185	1472		8637	7361	7434
GSONMG00036119001	6.38866	1.83071e-84		CRABP2	ENSG00000143320	cellular retinoic acid binding protein 2 [Source:HGNC Symbol;Acc:HGNC:2339]	#N/A		crabp2b	ENSDARG00000030449	cellular retinoic acid binding protein 2, b [Source:ZFIN;Acc:ZDB-GENE-050208-52]	1e-86		73	50	79		434	341	338
GSONMG00041772001	6.38574	1.20208e-10		MAP7D1	ENSG00000116871	MAP7 domain containing 1 [Source:HGNC Symbol;Acc:HGNC:25514]	#N/A		map7d1a	ENSDARG00000060341	microtubule-associated protein 7 domain containing 1a [Source:ZFIN;Acc:ZDB-GENE-060503-22]	1e-40		12	1	9		48	40	32
GSONMG00023996001	6.37891	4.19878e-32		DGKH	ENSG00000102780	diacylglycerol kinase, eta [Source:HGNC Symbol;Acc:HGNC:2854]	0		dgkh	ENSDARG00000018716	diacylglycerol kinase, eta [Source:ZFIN;Acc:ZDB-GENE-070912-328]	5e-21		25	17	29		154	110	127
GSONMG00068559001	6.37451	5.83773e-186		EHD4	ENSG00000103966	EH-domain containing 4 [Source:HGNC Symbol;Acc:HGNC:3245]	#N/A		EHD4	ENSDARG00000054302	EH-domain containing 4 [Source:HGNC Symbol;Acc:HGNC:3245]	0.0		194	139	172		981	871	913
GSONMG00061471001	6.37	0		TRIM16	ENSG00000221926	tripartite motif containing 16 [Source:HGNC Symbol;Acc:HGNC:17241]	#N/A		ftr66	ENSDARG00000005327	finTRIM family, member 66 [Source:ZFIN;Acc:ZDB-GENE-070912-661]	1e-173		4800	3753	4507		27049	21516	23185
GSONMG00020321001	6.36085	1.60244e-16		TRIM47	ENSG00000132481	tripartite motif containing 47 [Source:HGNC Symbol;Acc:HGNC:19020]	0		BX664721.5	ENSDARG00000090371	Uncharacterized protein [Source:UniProtKB/TrEMBL;Acc:E7EZC5]	1e-106		12	4	15		58	56	55
GSONMG00011666001	6.34859	3.83527e-22		CDK6	ENSG00000105810	cyclin-dependent kinase 6 [Source:HGNC Symbol;Acc:HGNC:1777]	#N/A		cdk6	ENSDARG00000070228	cyclin-dependent kinase 6 [Source:ZFIN;Acc:ZDB-GENE-060503-786]	1e-125		9	14	28		110	89	82
GSONMG00068112001	6.3393	2.9475e-59		KCNS3	ENSG00000170745	potassium voltage-gated channel, modifier subfamily S, member 3 [Source:HGNC Symbol;Acc:HGNC:6302]	#N/A		KCNS3	ENSDARG00000006891	potassium voltage-gated channel, modifier subfamily S, member 3 [Source:HGNC Symbol;Acc:HGNC:6302]	0.0		68	33	43		305	245	234
GSONMG00072284001	6.33696	2.16999e-73		PHACTR4	ENSG00000204138	phosphatase and actin regulator 4 [Source:HGNC Symbol;Acc:HGNC:25793]	#N/A		phactr4a	ENSDARG00000015552	phosphatase and actin regulator 4a [Source:ZFIN;Acc:ZDB-GENE-051030-69]	7e-67		329	339	466		2265	1984	1987
GSONMG00032221001	6.33582	6.67019e-40		PLXNA3	ENSG00000130827	plexin A3 [Source:HGNC Symbol;Acc:HGNC:9101]	#N/A		plxna3	ENSDARG00000007172	plexin A3 [Source:ZFIN;Acc:ZDB-GENE-070613-1]	1e-160		28	21	42		177	161	158
GSONMG00020054001	6.32889	0		F2RL1	ENSG00000164251	coagulation factor II (thrombin) receptor-like 1 [Source:HGNC Symbol;Acc:HGNC:3538]	#N/A		f2rl1.1	ENSDARG00000068856	coagulation factor II (thrombin) receptor-like 1, tandem duplicate 1 [Source:ZFIN;Acc:ZDB-GENE-061215-140]	0.0		428	297	389		2251	1901	1912
GSONMG00005434001	6.31384	2.72648e-18		DOCK4	ENSG00000128512	dedicator of cytokinesis 4 [Source:HGNC Symbol;Acc:HGNC:19192]	#N/A		dock4b	ENSDARG00000024874	dedicator of cytokinesis 4b [Source:ZFIN;Acc:ZDB-GENE-060130-74]	1e-82		16	10	14		89	66	63
GSONMG00015259001	6.30713	3.97935e-107		LGALS2	ENSG00000100079	lectin, galactoside-binding, soluble, 2 [Source:HGNC Symbol;Acc:HGNC:6562]	#N/A		lgals2b	ENSDARG00000038153	lectin, galactoside-binding, soluble, 2b [Source:ZFIN;Acc:ZDB-GENE-040426-1590]	1e-49		106	72	97		514	468	506
GSONMG00003362001	6.30247	2.07333e-37		NAV1	ENSG00000134369	neuron navigator 1 [Source:HGNC Symbol;Acc:HGNC:15989]	#N/A		FP236162.1	ENSDARG00000089438	Uncharacterized protein [Source:UniProtKB/TrEMBL;Acc:E7EZQ3]	6e-79		43	20	44		230	165	185
GSONMG00055482001	6.29252	7.319e-18		ENPP1	ENSG00000197594	ectonucleotide pyrophosphatase/phosphodiesterase 1 [Source:HGNC Symbol;Acc:HGNC:3356]	#N/A		enpp1	ENSDARG00000005789	ectonucleotide pyrophosphatase/phosphodiesterase 1 [Source:ZFIN;Acc:ZDB-GENE-040724-172]	0.0		13	15	15		95	68	72
GSONMG00030705001	6.27931	2.69812e-39		#N/A	#N/A	#N/A	#N/A		#N/A	#N/A	#N/A	#N/A		29	28	35		190	161	148
GSONMG00067834001	6.24288	6.72965e-231		WSCD2	ENSG00000075035	WSC domain containing 2 [Source:HGNC Symbol;Acc:HGNC:29117]	0		wscd2	ENSDARG00000061819	WSC domain containing 2 [Source:ZFIN;Acc:ZDB-GENE-060526-124]	0.0		345	227	358		1741	1566	1667
GSONMG00019067001	6.23025	1.36151e-90		MYOCD	ENSG00000141052	myocardin [Source:HGNC Symbol;Acc:HGNC:16067]	#N/A		MYOCD	ENSDARG00000076267	myocardin [Source:HGNC Symbol;Acc:HGNC:16067]	2e-12		115	147	167		928	699	708
GSONMG00029682001	6.21303	3.11276e-18		PI15	ENSG00000137558	peptidase inhibitor 15 [Source:HGNC Symbol;Acc:HGNC:8946]	#N/A		r3hdml	ENSDARG00000030650	R3H domain containing-like [Source:ZFIN;Acc:ZDB-GENE-090313-275]	1e-92		32	29	9		134	139	101
GSONMG00061417001	6.21203	2.16762e-21		IL1RAPL2	ENSG00000189108	interleukin 1 receptor accessory protein-like 2 [Source:HGNC Symbol;Acc:HGNC:5997]	0		il1rapl2	ENSDARG00000037553	interleukin 1 receptor accessory protein-like 2 [Source:ZFIN;Acc:ZDB-GENE-040219-5]	7e-45		18	21	22		115	117	95
GSONMG00009299001	6.21156	9.75183e-28		CASKIN2	ENSG00000177303	CASK interacting protein 2 [Source:HGNC Symbol;Acc:HGNC:18200]	#N/A		CASKIN2 (2 of 4)	ENSDARG00000043818	CASK interacting protein 2 [Source:HGNC Symbol;Acc:HGNC:18200]	4e-05		27	12	35		151	116	128
GSONMG00043970001	6.20674	5.41162e-23		PKP4	ENSG00000144283	plakophilin 4 [Source:HGNC Symbol;Acc:HGNC:9026]	#N/A		pkp4	ENSDARG00000045331	plakophilin 4 [Source:ZFIN;Acc:ZDB-GENE-120411-14]	0.0		13	16	23		114	89	77
GSONMG00012858001	6.2043	5.60351e-39		SGK1	ENSG00000118515	serum/glucocorticoid regulated kinase 1 [Source:HGNC Symbol;Acc:HGNC:10810]	0		si:ch211-195b13.1	ENSDARG00000016623	si:ch211-195b13.1 [Source:ZFIN;Acc:ZDB-GENE-030131-7626]	0.0		237	145	332		1493	1147	1168
GSONMG00022791001	6.20281	1.55983e-34		HIST2H2AB	ENSG00000184270	histone cluster 2, H2ab [Source:HGNC Symbol;Acc:HGNC:20508]	0		H2AFX (6 of 17)	ENSDARG00000051775	H2A histone family, member X [Source:HGNC Symbol;Acc:HGNC:4739]	9e-48		18	19	32		135	128	106
GSONMG00072218001	6.19777	0		LAMA2	ENSG00000196569	laminin, alpha 2 [Source:HGNC Symbol;Acc:HGNC:6482]	#N/A		lama2	ENSDARG00000022013	laminin, alpha 2 [Source:ZFIN;Acc:ZDB-GENE-060119-1]	4e-10		782	566	740		4118	3472	3543
GSONMG00053941001	6.19767	2.90985e-115		MLLT4	ENSG00000130396	myeloid/lymphoid or mixed-lineage leukemia (trithorax homolog, Drosophila); translocated to, 4 [Source:HGNC Symbol;Acc:HGNC:7137]	#N/A		mllt4	ENSDARG00000029472	myeloid/lymphoid or mixed-lineage leukemia (trithorax homolog, Drosophila); translocated to, 4 [Source:ZFIN;Acc:ZDB-GENE-050419-52]	1e-150		153	92	182		846	699	728
GSONMG00019637001	6.18593	7.888e-164		ANKFN1	ENSG00000153930	ankyrin-repeat and fibronectin type III domain containing 1 [Source:HGNC Symbol;Acc:HGNC:26766]	#N/A		0	ENSDARG00000089685	0	1e-153		183	140	164		894	835	857
GSONMG00019985001	6.18414	8.38316e-110		GRM7	ENSG00000196277	glutamate receptor, metabotropic 7 [Source:HGNC Symbol;Acc:HGNC:4599]	0		grm4	ENSDARG00000040156	glutamate receptor, metabotropic 4 [Source:ZFIN;Acc:ZDB-GENE-030131-5781]	1e-99		108	101	118		622	555	566
GSONMG00020349001	6.17606	1.4008e-17		EFCAB8	ENSG00000215529	EF-hand calcium binding domain 8 [Source:HGNC Symbol;Acc:HGNC:34532]	#N/A		0	ENSDARG00000054572	0	1e-06		21	12	10		68	78	80
GSONMG00081041001	6.17338	4.50297e-31		TNS2	ENSG00000111077	tensin 2 [Source:HGNC Symbol;Acc:HGNC:19737]	#N/A		tenc1a	ENSDARG00000076292	tensin like C1 domain containing phosphatase a [Source:ZFIN;Acc:ZDB-GENE-090312-163]	0.0		42	20	49		209	173	204
GSONMG00004814001	6.17303	8.22839e-15		FLNC	ENSG00000128591	filamin C, gamma [Source:HGNC Symbol;Acc:HGNC:3756]	0		flncb	ENSDARG00000018820	filamin C, gamma b (actin binding protein 280) [Source:ZFIN;Acc:ZDB-GENE-041008-175]	6e-06		9	9	12		63	56	41
GSONMG00024483001	6.17099	1.7943e-23		OAF	ENSG00000184232	OAF homolog (Drosophila) [Source:HGNC Symbol;Acc:HGNC:28752]	#N/A		oafa	ENSDARG00000075851	OAF homolog a (Drosophila) [Source:ZFIN;Acc:ZDB-GENE-090917-1]	1e-119		19	18	26		128	108	100
GSONMG00061791001	6.16448	9.58163e-29		LRMP	ENSG00000118308	lymphoid-restricted membrane protein [Source:HGNC Symbol;Acc:HGNC:6690]	0		lrmp	ENSDARG00000045574	lymphoid-restricted membrane protein [Source:ZFIN;Acc:ZDB-GENE-041210-152]	1e-124		30	22	33		161	120	170
GSONMG00072891001	6.15592	1.01913e-151		PRKCA	ENSG00000154229	protein kinase C, alpha [Source:HGNC Symbol;Acc:HGNC:9393]	#N/A		PRKCA (3 of 3)	ENSDARG00000087422	protein kinase C, alpha [Source:HGNC Symbol;Acc:HGNC:9393]	2e-91		137	109	128		735	602	647
GSONMG00080556001	6.15418	1.07532e-60		PBX1	ENSG00000185630	pre-B-cell leukemia homeobox 1 [Source:HGNC Symbol;Acc:HGNC:8632]	#N/A		pbx1b	ENSDARG00000089550	pre-B-cell leukemia transcription factor 1b [Source:ZFIN;Acc:ZDB-GENE-070424-11]	1e-159		70	46	59		375	257	298
GSONMG00052559001	6.14882	1.21862e-09		IGF2BP1	ENSG00000159217	insulin-like growth factor 2 mRNA binding protein 1 [Source:HGNC Symbol;Acc:HGNC:28866]	#N/A		igf2bp1	ENSDARG00000061478	insulin-like growth factor 2 mRNA binding protein 1 [Source:ZFIN;Acc:ZDB-GENE-060929-1258]	0.0		4	2	16		56	29	33
GSONMG00059060001	6.13616	0		SMURF2	ENSG00000108854	SMAD specific E3 ubiquitin protein ligase 2 [Source:HGNC Symbol;Acc:HGNC:16809]	#N/A		smurf2	ENSDARG00000038067	SMAD specific E3 ubiquitin protein ligase 2 [Source:ZFIN;Acc:ZDB-GENE-030131-1830]	0.0		2907	2333	2993		16555	13218	13852
GSONMG00069336001	6.13521	0		TNFRSF19	ENSG00000127863	tumor necrosis factor receptor superfamily, member 19 [Source:HGNC Symbol;Acc:HGNC:11915]	#N/A		tnfrsf19	ENSDARG00000041869	tumor necrosis factor receptor superfamily, member 19 [Source:ZFIN;Acc:ZDB-GENE-030131-6760]	1e-127		1312	1037	1179		7263	5647	5788
GSONMG00060331001	6.13289	0		A2M	ENSG00000175899	alpha-2-macroglobulin [Source:HGNC Symbol;Acc:HGNC:7]	#N/A		A2ML1 (11 of 12)	ENSDARG00000078757	alpha-2-macroglobulin-like 1 [Source:HGNC Symbol;Acc:HGNC:23336]	3e-82		1295	989	1374		7227	5922	6179
GSONMG00013215001	6.12177	7.51879e-54		CASKIN2	ENSG00000177303	CASK interacting protein 2 [Source:HGNC Symbol;Acc:HGNC:18200]	#N/A		CASKIN2 (2 of 4)	ENSDARG00000043818	CASK interacting protein 2 [Source:HGNC Symbol;Acc:HGNC:18200]	3e-35		67	46	64		383	259	295
GSONMG00059516001	6.11806	5.7223e-140		CDK6	ENSG00000105810	cyclin-dependent kinase 6 [Source:HGNC Symbol;Acc:HGNC:1777]	#N/A		cdk6	ENSDARG00000070228	cyclin-dependent kinase 6 [Source:ZFIN;Acc:ZDB-GENE-060503-786]	2e-58		133	103	147		767	617	637
GSONMG00053947001	6.11273	5.03002e-228		LTBP1	ENSG00000049323	latent transforming growth factor beta binding protein 1 [Source:HGNC Symbol;Acc:HGNC:6714]	#N/A		ltbp1	ENSDARG00000056922	latent transforming growth factor beta binding protein 1 [Source:ZFIN;Acc:ZDB-GENE-091202-8]	3e-05		442	299	478		2314	1934	2148
GSONMG00039992001	6.10019	3.60037e-182		CMSS1	ENSG00000184220	cms1 ribosomal small subunit homolog (yeast) [Source:HGNC Symbol;Acc:HGNC:28666]	#N/A		cmss1	ENSDARG00000004727	cms1 ribosomal small subunit homolog (yeast) [Source:ZFIN;Acc:ZDB-GENE-041010-146]	1e-106		210	140	161		1000	855	825
GSONMG00077114001	6.09718	1.27577e-10		HMCN1	ENSG00000143341	hemicentin 1 [Source:HGNC Symbol;Acc:HGNC:19194]	0		si:dkey-11o1.2	ENSDARG00000095772	si:dkey-11o1.2 [Source:ZFIN;Acc:ZDB-GENE-100921-76]	5e-20		5	3	11		40	30	30
GSONMG00067738001	6.09681	3.08623e-61		TNS1	ENSG00000079308	tensin 1 [Source:HGNC Symbol;Acc:HGNC:11973]	#N/A		tns1	ENSDARG00000020845	tensin 1 [Source:ZFIN;Acc:ZDB-GENE-030131-6933]	4e-77		64	69	114		459	426	416
GSONMG00042695001	6.08876	1.40746e-14		TGM1	ENSG00000092295	transglutaminase 1 [Source:HGNC Symbol;Acc:HGNC:11777]	#N/A		tgm1l1	ENSDARG00000012130	transglutaminase 1 like 1 [Source:ZFIN;Acc:ZDB-GENE-060503-139]	1e-71		13	9	11		55	57	60
GSONMG00002118001	6.08733	2.13415e-23		SEMA4G	ENSG00000095539	sema domain, immunoglobulin domain (Ig), transmembrane domain (TM) and short cytoplasmic domain, (semaphorin) 4G [Source:HGNC Symbol;Acc:HGNC:10735]	0		SEMA4G (2 of 2)	ENSDARG00000088143	sema domain, immunoglobulin domain (Ig), transmembrane domain (TM) and short cytoplasmic domain, (semaphorin) 4G [Source:HGNC Symbol;Acc:HGNC:10735]	0.0		24	6	20		109	68	85
GSONMG00043955001	6.07231	1.3628e-30		PHACTR1	ENSG00000112137	phosphatase and actin regulator 1 [Source:HGNC Symbol;Acc:HGNC:20990]	#N/A		PHACTR1	ENSDARG00000023916	phosphatase and actin regulator 1 [Source:HGNC Symbol;Acc:HGNC:20990]	2e-28		29	21	30		173	132	115
GSONMG00020769001	6.07154	3.57535e-13		FAM222A	ENSG00000139438	family with sequence similarity 222, member A [Source:HGNC Symbol;Acc:HGNC:25915]	0		fam222a	ENSDARG00000090797	family with sequence similarity 222, member A [Source:ZFIN;Acc:ZDB-GENE-050309-42]	0.0		7	5	13		52	43	36
GSONMG00079053001	6.06639	7.27497e-62		YWHAG	ENSG00000170027	tyrosine 3-monooxygenase/tryptophan 5-monooxygenase activation protein, gamma [Source:HGNC Symbol;Acc:HGNC:12852]	#N/A		ywhag2	ENSDARG00000071658	3-monooxygenase/tryptophan 5-monooxygenase activation protein, gamma polypeptide 2 [Source:ZFIN;Acc:ZDB-GENE-061023-2]	0.0		69	43	59		308	281	300
GSONMG00010940001	6.05846	3.06151e-28		RNF186	ENSG00000178828	ring finger protein 186 [Source:HGNC Symbol;Acc:HGNC:25978]	0		im:7152348	ENSDARG00000097082	im:7152348 [Source:ZFIN;Acc:ZDB-GENE-041111-308]	5e-46		13	25	26		124	111	101
GSONMG00010419001	6.05521	1.75191e-67		TMCC1	ENSG00000172765	transmembrane and coiled-coil domain family 1 [Source:HGNC Symbol;Acc:HGNC:29116]	0		tmcc1b	ENSDARG00000060954	transmembrane and coiled-coil domain family 1b [Source:ZFIN;Acc:ZDB-GENE-061013-154]	0.0		65	38	56		320	249	260
GSONMG00035389001	6.055	1.54465e-230		RUNDC3A	ENSG00000108309	RUN domain containing 3A [Source:HGNC Symbol;Acc:HGNC:16984]	#N/A		RUNDC3A (2 of 2)	ENSDARG00000007245	RUN domain containing 3A [Source:HGNC Symbol;Acc:HGNC:16984]	1e-122		255	189	251		1339	1114	1170
GSONMG00076188001	6.05411	7.61239e-43		ZMAT3	ENSG00000172667	zinc finger, matrin-type 3 [Source:HGNC Symbol;Acc:HGNC:29983]	0		BX548160.2	ENSDARG00000080021	Uncharacterized protein [Source:UniProtKB/TrEMBL;Acc:E7EZ09]	1e-144		34	26	46		223	158	174
GSONMG00001485001	6.05261	1.43002e-34		CHST6	ENSG00000183196	carbohydrate (N-acetylglucosamine 6-O) sulfotransferase 6 [Source:HGNC Symbol;Acc:HGNC:6938]	0		CHST5	ENSDARG00000061357	carbohydrate (N-acetylglucosamine 6-O) sulfotransferase 5 [Source:HGNC Symbol;Acc:HGNC:1973]	0.0		37	17	28		160	132	134
GSONMG00015880001	6.04661	1.24452e-171		SAMHD1	ENSG00000101347	SAM domain and HD domain 1 [Source:HGNC Symbol;Acc:HGNC:15925]	#N/A		samhd1	ENSDARG00000071288	SAM domain and HD domain 1 [Source:ZFIN;Acc:ZDB-GENE-090313-386]	1e-145		212	149	195		1113	847	938
GSONMG00053942001	6.04395	2.29509e-124		MLLT4	ENSG00000130396	myeloid/lymphoid or mixed-lineage leukemia (trithorax homolog, Drosophila); translocated to, 4 [Source:HGNC Symbol;Acc:HGNC:7137]	#N/A		mllt4	ENSDARG00000029472	myeloid/lymphoid or mixed-lineage leukemia (trithorax homolog, Drosophila); translocated to, 4 [Source:ZFIN;Acc:ZDB-GENE-050419-52]	1e-100		122	85	124		637	521	564
GSONMG00062088001	6.0372	1.12452e-86		NRP2	ENSG00000118257	neuropilin 2 [Source:HGNC Symbol;Acc:HGNC:8005]	#N/A		nrp2a	ENSDARG00000096546	neuropilin 2a [Source:ZFIN;Acc:ZDB-GENE-040611-2]	1e-108		97	88	145		617	553	548
GSONMG00072288001	6.01993	3.81014e-25		HIVEP3	ENSG00000127124	human immunodeficiency virus type I enhancer binding protein 3 [Source:HGNC Symbol;Acc:HGNC:13561]	#N/A		hivep3a	ENSDARG00000075928	human immunodeficiency virus type I enhancer binding protein 3a [Source:ZFIN;Acc:ZDB-GENE-081029-2]	2e-09		227	174	407		1630	1235	1342
GSONMG00003363001	6.00659	0		CSRP1	ENSG00000159176	cysteine and glycine-rich protein 1 [Source:HGNC Symbol;Acc:HGNC:2469]	#N/A		csrp1b	ENSDARG00000030980	cysteine and glycine-rich protein 1b [Source:ZFIN;Acc:ZDB-GENE-070112-252]	7e-86		2755	2195	2493		14204	12045	12262
GSONMG00049715001	5.99503	8.83149e-13		SLC16A10	ENSG00000112394	solute carrier family 16 (aromatic amino acid transporter), member 10 [Source:HGNC Symbol;Acc:HGNC:17027]	0		slc16a10	ENSDARG00000020984	solute carrier family 16, member 10 (aromatic amino acid transporter) [Source:ZFIN;Acc:ZDB-GENE-040724-214]	1e-102		7	9	10		39	34	61
GSONMG00021683001	5.99138	1.57276e-177		GAS2L2	ENSG00000270765	growth arrest-specific 2 like 2 [Source:HGNC Symbol;Acc:HGNC:24846]	#N/A		GAS2L1	ENSDARG00000078803	growth arrest-specific 2 like 1 [Source:HGNC Symbol;Acc:HGNC:16955]	9e-07		255	204	293		1560	1137	1204
GSONMG00081813001	5.98889	5.15507e-192		PRKCZ	ENSG00000067606	protein kinase C, zeta [Source:HGNC Symbol;Acc:HGNC:9412]	#N/A		prkcz	ENSDARG00000043332	protein kinase C, zeta [Source:ZFIN;Acc:ZDB-GENE-070511-1]	0.0		188	158	188		1043	831	886
GSONMG00044210001	5.98688	2.31602e-290		FHL1	ENSG00000022267	four and a half LIM domains 1 [Source:HGNC Symbol;Acc:HGNC:3702]	#N/A		fhl1b	ENSDARG00000056653	four and a half LIM domains 1b [Source:ZFIN;Acc:ZDB-GENE-031219-1]	2e-10		468	326	420		2329	1982	1937
GSONMG00045548001	5.98573	6.54778e-61		CDC42BPB	ENSG00000198752	CDC42 binding protein kinase beta (DMPK-like) [Source:HGNC Symbol;Acc:HGNC:1738]	#N/A		cdc42bpb	ENSDARG00000019383	CDC42 binding protein kinase beta (DMPK-like) [Source:ZFIN;Acc:ZDB-GENE-030131-3647]	0.0		74	59	106		446	423	362
GSONMG00079394001	5.98536	2.10449e-35		SOX11	ENSG00000176887	SRY (sex determining region Y)-box 11 [Source:HGNC Symbol;Acc:HGNC:11191]	0		sox11b	ENSDARG00000095743	SRY-box containing gene 11b [Source:ZFIN;Acc:ZDB-GENE-980526-466]	1e-121		52	29	35		218	207	169
GSONMG00003423001	5.98245	1.23675e-30		ENC1	ENSG00000171617	ectodermal-neural cortex 1 (with BTB domain) [Source:HGNC Symbol;Acc:HGNC:3345]	#N/A		enc1	ENSDARG00000035398	ectodermal-neural cortex 1 [Source:ZFIN;Acc:ZDB-GENE-060531-140]	4e-05		23	18	39		148	133	131
GSONMG00034313001	5.98214	1.97034e-49		KAZN	ENSG00000189337	kazrin, periplakin interacting protein [Source:HGNC Symbol;Acc:HGNC:29173]	#N/A		KAZN (2 of 3)	ENSDARG00000076923	kazrin, periplakin interacting protein [Source:HGNC Symbol;Acc:HGNC:29173]	1e-151		40	48	46		252	224	217
GSONMG00076213001	5.97689	6.64828e-258		SLCO3A1	ENSG00000176463	solute carrier organic anion transporter family, member 3A1 [Source:HGNC Symbol;Acc:HGNC:10952]	#N/A		slco3a1	ENSDARG00000018726	solute carrier organic anion transporter family, member 3A1 [Source:ZFIN;Acc:ZDB-GENE-030131-8662]	0.0		327	277	355		1847	1475	1626
GSONMG00022225001	5.97498	8.25121e-29		FRMD4B	ENSG00000114541	FERM domain containing 4B [Source:HGNC Symbol;Acc:HGNC:24886]	0		frmd4bb	ENSDARG00000076496	FERM domain containing 4Bb [Source:ZFIN;Acc:ZDB-GENE-100921-74]	0.0		28	27	27		181	119	126
GSONMG00031281001	5.97266	7.16046e-112		FN1	ENSG00000115414	fibronectin 1 [Source:HGNC Symbol;Acc:HGNC:3778]	#N/A		fn1a	ENSDARG00000019815	fibronectin 1a [Source:ZFIN;Acc:ZDB-GENE-000426-1]	1e-10		13615	9974	15720		76658	60844	64677
GSONMG00055642001	5.96256	2.83728e-111		ANXA6	ENSG00000197043	annexin A6 [Source:HGNC Symbol;Acc:HGNC:544]	#N/A		anxa6	ENSDARG00000013335	annexin A6 [Source:ZFIN;Acc:ZDB-GENE-030707-3]	0.0001		122	108	132		632	583	641
GSONMG00077510001	5.96101	4.24727e-233		PTGES	ENSG00000148344	prostaglandin E synthase [Source:HGNC Symbol;Acc:HGNC:9599]	0		ptges	ENSDARG00000020136	prostaglandin E synthase [Source:ZFIN;Acc:ZDB-GENE-050407-2]	2e-77		869	645	954		4880	4002	3800
GSONMG00054590001	5.94331	3.60503e-14		MVD	ENSG00000167508	mevalonate (diphospho) decarboxylase [Source:HGNC Symbol;Acc:HGNC:7529]	0		mvda	ENSDARG00000074035	mevalonate (diphospho) decarboxylase a [Source:ZFIN;Acc:ZDB-GENE-041114-127]	1e-178		9	11	10		56	47	51
GSONMG00037731001	5.94036	1.07428e-24		CALCRL	ENSG00000064989	calcitonin receptor-like [Source:HGNC Symbol;Acc:HGNC:16709]	#N/A		CABZ01088025.1	ENSDARG00000033955	Uncharacterized protein [Source:UniProtKB/TrEMBL;Acc:F1QFW7]	1e-37		18	11	34		135	87	102
GSONMG00052898001	5.93954	6.22737e-35		NES	ENSG00000132688	nestin [Source:HGNC Symbol;Acc:HGNC:7756]	0		nes	ENSDARG00000088805	nestin [Source:ZFIN;Acc:ZDB-GENE-071119-2]	5e-73		131	108	220		956	655	758
GSONMG00043138001	5.9391	1.40178e-19		COMTD1	ENSG00000165644	catechol-O-methyltransferase domain containing 1 [Source:HGNC Symbol;Acc:HGNC:26309]	#N/A		comtd1	ENSDARG00000078918	catechol-O-methyltransferase domain containing 1 [Source:ZFIN;Acc:ZDB-GENE-030131-1072]	2e-24		26	17	13		92	93	99
GSONMG00036484001	5.9312	5.94875e-108		MAFK	ENSG00000198517	v-maf avian musculoaponeurotic fibrosarcoma oncogene homolog K [Source:HGNC Symbol;Acc:HGNC:6782]	0		mafk	ENSDARG00000033709	v-maf musculoaponeurotic fibrosarcoma oncogene homolog K (avian) [Source:ZFIN;Acc:ZDB-GENE-040624-9]	7e-86		140	99	121		716	556	569
GSONMG00061038001	5.91229	3.7225e-79		CRIM1	ENSG00000150938	cysteine rich transmembrane BMP regulator 1 (chordin-like) [Source:HGNC Symbol;Acc:HGNC:2359]	0		crim1	ENSDARG00000029668	cysteine rich transmembrane BMP regulator 1 (chordin like) [Source:ZFIN;Acc:ZDB-GENE-040312-2]	4e-15		78	55	96		399	370	393
GSONMG00055443001	5.89745	6.45894e-168		FLNC	ENSG00000128591	filamin C, gamma [Source:HGNC Symbol;Acc:HGNC:3756]	#N/A		flna	ENSDARG00000074201	filamin A, alpha (actin binding protein 280) [Source:ZFIN;Acc:ZDB-GENE-030131-2145]	1e-05		593	478	731		3194	2892	3050
GSONMG00051939001	5.8835	0		C9orf3	ENSG00000148120	chromosome 9 open reading frame 3 [Source:HGNC Symbol;Acc:HGNC:1361]	#N/A		C8H9orf3	ENSDARG00000068461	chromosome 9 open reading frame 3 [Source:HGNC Symbol;Acc:HGNC:1361]	4e-33		1580	1200	1524		8132	6625	7053
GSONMG00072219001	5.87648	1.23354e-23		LAMA2	ENSG00000196569	laminin, alpha 2 [Source:HGNC Symbol;Acc:HGNC:6482]	#N/A		hspg2	ENSDARG00000076564	heparan sulfate proteoglycan 2 [Source:ZFIN;Acc:ZDB-GENE-080807-4]	0.0008		13	18	25		119	84	83
GSONMG00057686001	5.87145	4.94695e-14		TGFA	ENSG00000163235	transforming growth factor, alpha [Source:HGNC Symbol;Acc:HGNC:11765]	0		tgfa	ENSDARG00000053939	transforming growth factor, alpha [Source:ZFIN;Acc:ZDB-GENE-040724-208]	8e-67		10	11	13		58	52	62
GSONMG00068087001	5.85742	4.95765e-45		ROCK2	ENSG00000134318	Rho-associated, coiled-coil containing protein kinase 2 [Source:HGNC Symbol;Acc:HGNC:10252]	#N/A		rock2a	ENSDARG00000017500	rho-associated, coiled-coil containing protein kinase 2a [Source:ZFIN;Acc:ZDB-GENE-030115-3]	0.0		31	42	59		237	205	227
GSONMG00068622001	5.84782	7.3783e-85		ASPA	ENSG00000108381	aspartoacylase [Source:HGNC Symbol;Acc:HGNC:756]	#N/A		aspa	ENSDARG00000005154	aspartoacylase [Source:ZFIN;Acc:ZDB-GENE-080204-11]	1e-179		79	73	81		445	352	380
GSONMG00056149001	5.84383	3.69322e-51		SOX4	ENSG00000124766	SRY (sex determining region Y)-box 4 [Source:HGNC Symbol;Acc:HGNC:11200]	#N/A		sox4b	ENSDARG00000043235	SRY-box containing gene 4b [Source:ZFIN;Acc:ZDB-GENE-040426-1274]	6e-26		60	42	65		283	247	307
GSONMG00000338001	5.84156	0		NARS	ENSG00000134440	asparaginyl-tRNA synthetase [Source:HGNC Symbol;Acc:HGNC:7643]	#N/A		nars	ENSDARG00000061100	asparaginyl-tRNA synthetase [Source:ZFIN;Acc:ZDB-GENE-030131-1016]	3e-76		528	391	434		2375	2165	2240
GSONMG00030084001	5.84036	9.90376e-49		SYTL2	ENSG00000137501	synaptotagmin-like 2 [Source:HGNC Symbol;Acc:HGNC:15585]	#N/A		SYTL2 (1 of 2)	ENSDARG00000061956	synaptotagmin-like 2 [Source:HGNC Symbol;Acc:HGNC:15585]	2e-41		49	35	52		256	214	214
GSONMG00073339001	5.83846	1.28154e-08		CTSL	ENSG00000135047	cathepsin L [Source:HGNC Symbol;Acc:HGNC:2537]	0		zgc:174153	ENSDARG00000079376	zgc:174153 [Source:ZFIN;Acc:ZDB-GENE-080215-7]	1e-74		13	5	6		59	40	22
GSONMG00054680001	5.8365	0		CBX4	ENSG00000141582	chromobox homolog 4 [Source:HGNC Symbol;Acc:HGNC:1554]	#N/A		cbx4	ENSDARG00000070807	chromobox homolog 4 (Pc class homolog, Drosophila) [Source:ZFIN;Acc:ZDB-GENE-040329-2]	1e-148		779	578	800		4048	3217	3578
GSONMG00068795001	5.82884	0		TPM1	ENSG00000140416	tropomyosin 1 (alpha) [Source:HGNC Symbol;Acc:HGNC:12010]	#N/A		TPM1	ENSDARG00000087402	tropomyosin 1 (alpha) [Source:HGNC Symbol;Acc:HGNC:12010]	3e-08		7632	6120	7428		40534	32460	33616
GSONMG00056029001	5.82143	0		CDH2	ENSG00000170558	cadherin 2, type 1, N-cadherin (neuronal) [Source:HGNC Symbol;Acc:HGNC:1759]	#N/A		cdh2	ENSDARG00000018693	cadherin 2, neuronal [Source:ZFIN;Acc:ZDB-GENE-990415-171]	0.0		8792	6729	8741		46670	36624	38554
GSONMG00072137001	5.81537	2.43567e-64		MLLT4	ENSG00000130396	myeloid/lymphoid or mixed-lineage leukemia (trithorax homolog, Drosophila); translocated to, 4 [Source:HGNC Symbol;Acc:HGNC:7137]	0		mllt4	ENSDARG00000029472	myeloid/lymphoid or mixed-lineage leukemia (trithorax homolog, Drosophila); translocated to, 4 [Source:ZFIN;Acc:ZDB-GENE-050419-52]	0.0		204	176	289		1149	1061	1138
GSONMG00062127001	5.80537	1.14785e-87		GRM7	ENSG00000196277	glutamate receptor, metabotropic 7 [Source:HGNC Symbol;Acc:HGNC:4599]	0		grm6a	ENSDARG00000017742	glutamate receptor, metabotropic 6a [Source:ZFIN;Acc:ZDB-GENE-060208-1]	1e-103		115	95	115		611	460	558
GSONMG00024381001	5.80488	0		KCNIP1	ENSG00000182132	Kv channel interacting protein 1 [Source:HGNC Symbol;Acc:HGNC:15521]	#N/A		kcnip1b	ENSDARG00000034808	Kv channel interacting protein 1 b [Source:ZFIN;Acc:ZDB-GENE-041212-57]	1e-126		1784	1449	1803		9569	7666	8012
GSONMG00056150001	5.80131	7.97259e-187		SOX4	ENSG00000124766	SRY (sex determining region Y)-box 4 [Source:HGNC Symbol;Acc:HGNC:11200]	#N/A		sox4a	ENSDARG00000004588	SRY-box containing gene 4a [Source:ZFIN;Acc:ZDB-GENE-030131-8290]	4e-74		305	221	294		1491	1185	1416
GSONMG00052500001	5.7988	1.68607e-30		ADAMTS12	ENSG00000151388	ADAM metallopeptidase with thrombospondin type 1 motif, 12 [Source:HGNC Symbol;Acc:HGNC:14605]	#N/A		ADAMTS12	ENSDARG00000067549	ADAM metallopeptidase with thrombospondin type 1 motif, 12 [Source:HGNC Symbol;Acc:HGNC:14605]	4e-33		37	24	38		211	139	147
GSONMG00007610001	5.77465	0		HIGD1A	ENSG00000181061	HIG1 hypoxia inducible domain family, member 1A [Source:HGNC Symbol;Acc:HGNC:29527]	#N/A		hig1	ENSDARG00000022303	hypoxia induced gene 1 [Source:ZFIN;Acc:ZDB-GENE-030826-15]	3e-48		7525	5711	7056		36749	31602	32368
GSONMG00014991001	5.77178	1.95802e-295		PHACTR4	ENSG00000204138	phosphatase and actin regulator 4 [Source:HGNC Symbol;Acc:HGNC:25793]	#N/A		phactr4a	ENSDARG00000015552	phosphatase and actin regulator 4a [Source:ZFIN;Acc:ZDB-GENE-051030-69]	2e-06		2655	1880	2731		13481	10589	11984
GSONMG00001060001	5.77145	0		PZP	ENSG00000126838	pregnancy-zone protein [Source:HGNC Symbol;Acc:HGNC:9750]	#N/A		a2ml	ENSDARG00000056314	alpha-2-macroglobulin-like [Source:ZFIN;Acc:ZDB-GENE-090212-1]	1e-65		972	745	873		4661	3876	4320
GSONMG00020670001	5.76955	0		NUAK1	ENSG00000074590	NUAK family, SNF1-like kinase, 1 [Source:HGNC Symbol;Acc:HGNC:14311]	#N/A		NUAK1 (2 of 2)	ENSDARG00000028676	NUAK family, SNF1-like kinase, 1 [Source:HGNC Symbol;Acc:HGNC:14311]	1e-140		3508	2642	3262		17803	13909	15096
GSONMG00073475001	5.76553	0		ABL2	ENSG00000143322	ABL proto-oncogene 2, non-receptor tyrosine kinase [Source:HGNC Symbol;Acc:HGNC:77]	#N/A		abl2	ENSDARG00000013841	v-abl Abelson murine leukemia viral oncogene homolog 2 [Source:ZFIN;Acc:ZDB-GENE-020809-2]	0.0		4018	2924	3951		20649	16720	16698
GSONMG00034723001	5.76524	5.12672e-46		GADD45A	ENSG00000116717	growth arrest and DNA-damage-inducible, alpha [Source:HGNC Symbol;Acc:HGNC:4095]	0		gadd45ab	ENSDARG00000069991	growth arrest and DNA-damage-inducible, alpha, b [Source:ZFIN;Acc:ZDB-GENE-040704-60]	1e-91		33	38	49		239	170	191
GSONMG00008874001	5.74845	3.21232e-197		0	0	0	#N/A		si:ch211-232i5.3	ENSDARG00000086874	si:ch211-232i5.3 [Source:ZFIN;Acc:ZDB-GENE-091204-88]	4e-10		234	172	248		1217	993	1029
GSONMG00066638001	5.73896	2.06188e-151		LAYN	ENSG00000204381	layilin [Source:HGNC Symbol;Acc:HGNC:29471]	#N/A		layna	ENSDARG00000035169	layilin a [Source:ZFIN;Acc:ZDB-GENE-070705-452]	1e-104		180	156	225		1104	830	854
GSONMG00070285001	5.73612	4.72835e-113		SERPINE1	ENSG00000106366	serpin peptidase inhibitor, clade E (nexin, plasminogen activator inhibitor type 1), member 1 [Source:HGNC Symbol;Acc:HGNC:8583]	0		serpine1	ENSDARG00000056795	serpin peptidase inhibitor, clade E (nexin, plasminogen activator inhibitor type 1), member 1 [Source:ZFIN;Acc:ZDB-GENE-070912-60]	0.0		6904	5032	7657		33694	30506	32059
GSONMG00065217001	5.73534	7.95799e-39		MYOF	ENSG00000138119	myoferlin [Source:HGNC Symbol;Acc:HGNC:3656]	#N/A		myof	ENSDARG00000006112	myoferlin [Source:ZFIN;Acc:ZDB-GENE-040426-1138]	0.0		27	28	41		185	156	135
GSONMG00003424001	5.73294	2.67291e-70		ENC1	ENSG00000171617	ectodermal-neural cortex 1 (with BTB domain) [Source:HGNC Symbol;Acc:HGNC:3345]	#N/A		enc1	ENSDARG00000035398	ectodermal-neural cortex 1 [Source:ZFIN;Acc:ZDB-GENE-060531-140]	0.0		717	544	914		4054	3352	3341
GSONMG00059902001	5.7326	1.14367e-19		PHYHIPL	ENSG00000165443	phytanoyl-CoA 2-hydroxylase interacting protein-like [Source:HGNC Symbol;Acc:HGNC:29378]	#N/A		phyhiplb	ENSDARG00000070498	phytanoyl-CoA 2-hydroxylase interacting protein-like b [Source:ZFIN;Acc:ZDB-GENE-040927-27]	0.0		19	11	21		100	77	75
GSONMG00056594001	5.72224	3.12897e-13		0	0	0	#N/A		BX511080.1	ENSDARG00000087370	Uncharacterized protein [Source:UniProtKB/TrEMBL;Acc:E7FFT1]	1e-05		15	4	19		60	57	68
GSONMG00025759001	5.71753	1.11325e-37		DEPDC1	ENSG00000024526	DEP domain containing 1 [Source:HGNC Symbol;Acc:HGNC:22949]	0		depdc1b	ENSDARG00000060507	DEP domain containing 1B [Source:ZFIN;Acc:ZDB-GENE-080708-2]	1e-72		30	16	41		160	137	131
GSONMG00026841001	5.70384	2.29369e-99		CBR1	ENSG00000159228	carbonyl reductase 1 [Source:HGNC Symbol;Acc:HGNC:1548]	#N/A		cbr1	ENSDARG00000036587	carbonyl reductase 1 [Source:ZFIN;Acc:ZDB-GENE-030902-2]	1e-101		109	90	116		566	486	496
GSONMG00053987001	5.69963	1.10215e-40		0	0	0	#N/A		ccdc136b	ENSDARG00000057921	coiled-coil domain containing 136b [Source:ZFIN;Acc:ZDB-GENE-081104-244]	1e-42		43	39	32		221	165	176
GSONMG00060938001	5.69078	1.41227e-16		EGR2	ENSG00000122877	early growth response 2 [Source:HGNC Symbol;Acc:HGNC:3239]	0		egr2b	ENSDARG00000042826	early growth response 2b [Source:ZFIN;Acc:ZDB-GENE-980526-283]	0.0		16	8	23		80	80	69
GSONMG00005075001	5.68822	0		A2ML1	ENSG00000166535	alpha-2-macroglobulin-like 1 [Source:HGNC Symbol;Acc:HGNC:23336]	#N/A		A2ML1 (11 of 12)	ENSDARG00000078757	alpha-2-macroglobulin-like 1 [Source:HGNC Symbol;Acc:HGNC:23336]	1e-104		1084	815	1067		5164	4463	4864
GSONMG00060912001	5.6785	0		FAM129A	ENSG00000135842	family with sequence similarity 129, member A [Source:HGNC Symbol;Acc:HGNC:16784]	#N/A		fam129ab	ENSDARG00000023053	family with sequence similarity 129, member Ab [Source:ZFIN;Acc:ZDB-GENE-070912-688]	2e-40		630	497	629		3239	2710	2648
GSONMG00028324001	5.67499	1.74005e-102		TBX2	ENSG00000121068	T-box 2 [Source:HGNC Symbol;Acc:HGNC:11597]	#N/A		tbx2b	ENSDARG00000006120	T-box 2b [Source:ZFIN;Acc:ZDB-GENE-990726-27]	0.0		122	86	116		632	489	466
GSONMG00038508001	5.67457	5.92903e-228		RGS3	ENSG00000138835	regulator of G-protein signaling 3 [Source:HGNC Symbol;Acc:HGNC:9999]	#N/A		rgs3a	ENSDARG00000088605	regulator of G-protein signaling 3a [Source:ZFIN;Acc:ZDB-GENE-040801-150]	1e-99		318	270	286		1627	1231	1427
GSONMG00006406001	5.67127	3.92279e-17		PARD6B	ENSG00000124171	par-6 family cell polarity regulator beta [Source:HGNC Symbol;Acc:HGNC:16245]	0		pard6b	ENSDARG00000003865	par-6 partitioning defective 6 homolog beta (C. elegans) [Source:ZFIN;Acc:ZDB-GENE-090312-133]	3e-48		17	13	10		80	58	58
GSONMG00008143001	5.67038	1.82868e-25		FOXG1	ENSG00000176165	forkhead box G1 [Source:HGNC Symbol;Acc:HGNC:3811]	0		foxg1b	ENSDARG00000032705	forkhead box G1b [Source:ZFIN;Acc:ZDB-GENE-040426-2437]	1e-151		26	20	17		107	97	103
GSONMG00001765001	5.66422	1.66374e-75		GPR97	ENSG00000182885	G protein-coupled receptor 97 [Source:HGNC Symbol;Acc:HGNC:13728]	#N/A		gpr56	ENSDARG00000027222	G protein-coupled receptor 56 [Source:ZFIN;Acc:ZDB-GENE-030131-3671]	0.0		69	55	77		380	287	316
GSONMG00067430001	5.66122	0		0	0	0	#N/A		si:dkey-57k2.6	ENSDARG00000095608	si:dkey-57k2.6 [Source:ZFIN;Acc:ZDB-GENE-070912-558]	6e-07		8047	5762	7150		36544	32419	32696
GSONMG00052466001	5.65882	6.61548e-11		GIMAP4	ENSG00000133574	GTPase, IMAP family member 4 [Source:HGNC Symbol;Acc:HGNC:21872]	0		si:ch211-113e8.5	ENSDARG00000069707	si:ch211-113e8.5 [Source:ZFIN;Acc:ZDB-GENE-090312-189]	4e-10		6	14	6		56	31	42
GSONMG00067659001	5.6547	2.9914e-10		IQGAP1	ENSG00000140575	IQ motif containing GTPase activating protein 1 [Source:HGNC Symbol;Acc:HGNC:6110]	0		iqgap2	ENSDARG00000060010	IQ motif containing GTPase activating protein 2 [Source:ZFIN;Acc:ZDB-GENE-030131-2878]	0.0002		14	7	4		44	38	39
GSONMG00020669001	5.65183	4.74257e-50		NUAK1	ENSG00000074590	NUAK family, SNF1-like kinase, 1 [Source:HGNC Symbol;Acc:HGNC:14311]	#N/A		NUAK1 (2 of 2)	ENSDARG00000028676	NUAK family, SNF1-like kinase, 1 [Source:HGNC Symbol;Acc:HGNC:14311]	3e-57		51	37	56		253	223	224
GSONMG00038696001	5.64686	2.19493e-21		MID1	ENSG00000101871	midline 1 [Source:HGNC Symbol;Acc:HGNC:7095]	#N/A		MID2 (2 of 2)	ENSDARG00000086722	midline 2 [Source:HGNC Symbol;Acc:HGNC:7096]	1e-135		26	18	17		116	85	96
GSONMG00072415001	5.64625	3.98193e-53		IER5	ENSG00000162783	immediate early response 5 [Source:HGNC Symbol;Acc:HGNC:5393]	0		ier5	ENSDARG00000009881	immediate early response 5 [Source:ZFIN;Acc:ZDB-GENE-030616-127]	1e-81		49	46	47		239	226	225
GSONMG00075524001	5.64249	2.22885e-24		FMN1	ENSG00000248905	formin 1 [Source:HGNC Symbol;Acc:HGNC:3768]	#N/A		FMN1 (3 of 4)	ENSDARG00000088133	formin 1 [Source:HGNC Symbol;Acc:HGNC:3768]	3e-32		25	17	23		121	96	99
GSONMG00036804001	5.64224	7.33542e-252		FABP6	ENSG00000170231	fatty acid binding protein 6, ileal [Source:HGNC Symbol;Acc:HGNC:3561]	#N/A		fabp6	ENSDARG00000044566	fatty acid binding protein 6, ileal (gastrotropin) [Source:ZFIN;Acc:ZDB-GENE-040625-49]	5e-34		703	522	657		3110	2938	3046
GSONMG00062066001	5.63959	9.08606e-53		0	0	0	0		si:ch211-281l24.3	ENSDARG00000068637	si:ch211-281l24.3 [Source:ZFIN;Acc:ZDB-GENE-131121-575]	1e-105		60	55	98		383	313	342
GSONMG00063767001	5.63608	2.32159e-106		0	0	0	#N/A		CABZ01055715.1	ENSDARG00000087246	Uncharacterized protein [Source:UniProtKB/TrEMBL;Acc:H9GZ09]	6e-07		121	103	116		635	506	514
GSONMG00062868001	5.63442	1.63443e-20		EFNB2	ENSG00000125266	ephrin-B2 [Source:HGNC Symbol;Acc:HGNC:3227]	0		efnb3b	ENSDARG00000042277	ephrin B3b [Source:ZFIN;Acc:ZDB-GENE-010618-3]	1e-48		18	22	13		94	88	76
GSONMG00019436001	5.63155	6.32043e-18		MYO9A	ENSG00000066933	myosin IXA [Source:HGNC Symbol;Acc:HGNC:7608]	0		myo9aa	ENSDARG00000076729	myosin IXAa [Source:ZFIN;Acc:ZDB-GENE-080424-5]	8e-52		16	11	17		99	67	49
GSONMG00041442001	5.625	2.19189e-13		DOCK4	ENSG00000128512	dedicator of cytokinesis 4 [Source:HGNC Symbol;Acc:HGNC:19192]	#N/A		dock4b	ENSDARG00000024874	dedicator of cytokinesis 4b [Source:ZFIN;Acc:ZDB-GENE-060130-74]	1e-67		12	10	12		71	41	54
GSONMG00008372001	5.61878	0		UBQLN4	ENSG00000160803	ubiquilin 4 [Source:HGNC Symbol;Acc:HGNC:1237]	#N/A		ubqln4	ENSDARG00000052975	ubiquilin 4 [Source:ZFIN;Acc:ZDB-GENE-030131-6269]	0.0		4388	3379	4567		21789	18133	19717
GSONMG00050086001	5.60401	1.76095e-31		DOCK4	ENSG00000128512	dedicator of cytokinesis 4 [Source:HGNC Symbol;Acc:HGNC:19192]	0		dock4b	ENSDARG00000024874	dedicator of cytokinesis 4b [Source:ZFIN;Acc:ZDB-GENE-060130-74]	8e-85		40	17	39		163	146	151
GSONMG00079913001	5.59949	0		TSHZ2	ENSG00000182463	teashirt zinc finger homeobox 2 [Source:HGNC Symbol;Acc:HGNC:13010]	#N/A		TSHZ2	ENSDARG00000079201	teashirt zinc finger homeobox 2 [Source:HGNC Symbol;Acc:HGNC:13010]	0.0		421	349	416		2209	1774	1753
GSONMG00013216001	5.58202	9.23352e-129		CASKIN2	ENSG00000177303	CASK interacting protein 2 [Source:HGNC Symbol;Acc:HGNC:18200]	#N/A		CASKIN2 (2 of 4)	ENSDARG00000043818	CASK interacting protein 2 [Source:HGNC Symbol;Acc:HGNC:18200]	9e-11		412	291	442		2215	1693	1610
GSONMG00046505001	5.58195	6.79632e-109		SPRY4	ENSG00000187678	sprouty homolog 4 (Drosophila) [Source:HGNC Symbol;Acc:HGNC:15533]	0		spry4	ENSDARG00000068732	sprouty (Drosophila) homolog 4 [Source:ZFIN;Acc:ZDB-GENE-010803-2]	1e-140		105	97	157		620	541	567
GSONMG00023141001	5.57873	0		GPC4	ENSG00000076716	glypican 4 [Source:HGNC Symbol;Acc:HGNC:4452]	#N/A		gpc4	ENSDARG00000015472	glypican 4 [Source:ZFIN;Acc:ZDB-GENE-011119-1]	0.0		8293	6432	8331		41867	32964	36106
GSONMG00016703001	5.57632	7.61585e-193		TMEM204	ENSG00000131634	transmembrane protein 204 [Source:HGNC Symbol;Acc:HGNC:14158]	#N/A		tmem204	ENSDARG00000045273	transmembrane protein 204 [Source:ZFIN;Acc:ZDB-GENE-040724-12]	5e-51		287	222	260		1323	1172	1192
GSONMG00066653001	5.57129	3.93268e-21		SCN3B	ENSG00000166257	sodium channel, voltage gated, type III beta subunit [Source:HGNC Symbol;Acc:HGNC:20665]	#N/A		scn3b	ENSDARG00000062359	sodium channel, voltage-gated, type III, beta [Source:ZFIN;Acc:ZDB-GENE-070920-2]	2e-67		38	10	24		119	113	108
GSONMG00039028001	5.55515	2.49959e-46		ENOX1	ENSG00000120658	ecto-NOX disulfide-thiol exchanger 1 [Source:HGNC Symbol;Acc:HGNC:25474]	#N/A		enox1	ENSDARG00000060243	ecto-NOX disulfide-thiol exchanger 1 [Source:ZFIN;Acc:ZDB-GENE-081104-328]	0.0		65	41	59		314	238	238
GSONMG00063712001	5.54101	6.3541e-24		PPFIA3	ENSG00000177380	protein tyrosine phosphatase, receptor type, f polypeptide (PTPRF), interacting protein (liprin), alpha 3 [Source:HGNC Symbol;Acc:HGNC:9247]	#N/A		ppfia3	ENSDARG00000077053	protein tyrosine phosphatase, receptor type, f polypeptide (PTPRF), interacting protein (liprin), alpha 3 [Source:ZFIN;Acc:ZDB-GENE-100311-3]	1e-164		34	27	22		165	126	107
GSONMG00035983001	5.53618	1.01467e-130		NTN4	ENSG00000074527	netrin 4 [Source:HGNC Symbol;Acc:HGNC:13658]	#N/A		BX005001.1	ENSDARG00000061260	Uncharacterized protein [Source:UniProtKB/TrEMBL;Acc:E7EXX6]	1e-38		210	132	165		883	722	804
GSONMG00065244001	5.53268	5.45134e-137		IQGAP1	ENSG00000140575	IQ motif containing GTPase activating protein 1 [Source:HGNC Symbol;Acc:HGNC:6110]	#N/A		iqgap1	ENSDARG00000078888	IQ motif containing GTPase activating protein 1 [Source:ZFIN;Acc:ZDB-GENE-050809-24]	3e-28		203	157	211		928	839	945
GSONMG00020351001	5.53151	0		ACSS2	ENSG00000131069	acyl-CoA synthetase short-chain family member 2 [Source:HGNC Symbol;Acc:HGNC:15814]	#N/A		acss2	ENSDARG00000037781	acyl-CoA synthetase short-chain family member 2 [Source:ZFIN;Acc:ZDB-GENE-040718-388]	0.0		3973	3185	4311		21083	16636	17114
GSONMG00012836001	5.52641	1.02003e-69		EPHA4	ENSG00000116106	EPH receptor A4 [Source:HGNC Symbol;Acc:HGNC:3388]	#N/A		epha4a	ENSDARG00000054454	eph receptor A4a [Source:ZFIN;Acc:ZDB-GENE-001207-7]	5e-14		90	65	95		405	378	402
GSONMG00062962001	5.52402	8.06787e-25		UBE2QL1	ENSG00000215218	ubiquitin-conjugating enzyme E2Q family-like 1 [Source:HGNC Symbol;Acc:HGNC:37269]	0		UBE2QL1	ENSDARG00000079276	ubiquitin-conjugating enzyme E2Q family-like 1 [Source:HGNC Symbol;Acc:HGNC:37269]	1e-122		25	22	17		124	82	100
GSONMG00074307001	5.52266	0		MARCKSL1	ENSG00000175130	MARCKS-like 1 [Source:HGNC Symbol;Acc:HGNC:7142]	#N/A		marcksl1a	ENSDARG00000039034	MARCKS-like 1a [Source:ZFIN;Acc:ZDB-GENE-040426-2146]	2e-29		2539	1827	2133		10998	10044	9701
GSONMG00081439001	5.52153	8.16597e-31		ALPL	ENSG00000162551	alkaline phosphatase, liver/bone/kidney [Source:HGNC Symbol;Acc:HGNC:438]	#N/A		alpl	ENSDARG00000015546	alkaline phosphatase, liver/bone/kidney [Source:ZFIN;Acc:ZDB-GENE-040420-1]	0.0		31	24	28		138	124	132
GSONMG00001192001	5.51646	5.76489e-42		ARHGEF37	ENSG00000183111	Rho guanine nucleotide exchange factor (GEF) 37 [Source:HGNC Symbol;Acc:HGNC:34430]	#N/A		CU074314.1	ENSDARG00000002463	Uncharacterized protein [Source:UniProtKB/TrEMBL;Acc:E7F3M3]	0.0		50	46	41		221	206	223
GSONMG00005424001	5.5092	7.80477e-287		ETNK1	ENSG00000139163	ethanolamine kinase 1 [Source:HGNC Symbol;Acc:HGNC:24649]	#N/A		etnk2	ENSDARG00000070213	ethanolamine kinase 2 [Source:ZFIN;Acc:ZDB-GENE-050913-135]	0.0		691	530	740		3384	2881	3031
GSONMG00064318001	5.50437	2.36723e-213		BAI1	ENSG00000181790	brain-specific angiogenesis inhibitor 1 [Source:HGNC Symbol;Acc:HGNC:943]	#N/A		bai1b	ENSDARG00000078529	brain-specific angiogenesis inhibitor 1b [Source:ZFIN;Acc:ZDB-GENE-081031-45]	0.0		787	630	779		3824	3261	3328
GSONMG00029811001	5.4999	5.63959e-51		SMURF2	ENSG00000108854	SMAD specific E3 ubiquitin protein ligase 2 [Source:HGNC Symbol;Acc:HGNC:16809]	#N/A		smurf2	ENSDARG00000038067	SMAD specific E3 ubiquitin protein ligase 2 [Source:ZFIN;Acc:ZDB-GENE-030131-1830]	0.0007		49	31	69		267	208	231
GSONMG00029687001	5.49969	1.20361e-142		PKIG	ENSG00000168734	protein kinase (cAMP-dependent, catalytic) inhibitor gamma [Source:HGNC Symbol;Acc:HGNC:9019]	#N/A		pkig	ENSDARG00000086471	protein kinase (cAMP-dependent, catalytic) inhibitor gamma [Source:ZFIN;Acc:ZDB-GENE-050302-97]	5e-29		302	288	413		1852	1368	1570
GSONMG00012872001	5.49951	4.71888e-12		ADAMTS12	ENSG00000281690	ADAM metallopeptidase with thrombospondin type 1 motif, 12 [Source:HGNC Symbol;Acc:HGNC:14605]	#N/A		ADAMTS12	ENSDARG00000067549	ADAM metallopeptidase with thrombospondin type 1 motif, 12 [Source:HGNC Symbol;Acc:HGNC:14605]	1e-36		10	20	18		70	75	84
GSONMG00056165001	5.49698	6.51108e-13		PDE6G	ENSG00000185527	phosphodiesterase 6G, cGMP-specific, rod, gamma [Source:HGNC Symbol;Acc:HGNC:8789]	0		pde6g	ENSDARG00000022820	phosphodiesterase 6G, cGMP-specific, rod, gamma [Source:ZFIN;Acc:ZDB-GENE-030904-1]	9e-57		11	11	14		64	53	54
GSONMG00053949001	5.48691	3.09805e-171		LTBP1	ENSG00000049323	latent transforming growth factor beta binding protein 1 [Source:HGNC Symbol;Acc:HGNC:6714]	#N/A		ltbp1	ENSDARG00000097768	latent transforming growth factor beta binding protein 1 [Source:ZFIN;Acc:ZDB-GENE-091202-8]	2e-07		215	173	225		1103	902	897
GSONMG00026390001	5.47786	2.46455e-158		SPRY1	ENSG00000164056	sprouty homolog 1, antagonist of FGF signaling (Drosophila) [Source:HGNC Symbol;Acc:HGNC:11269]	0		spry1	ENSDARG00000024286	sprouty homolog 1 (Drosophila) [Source:ZFIN;Acc:ZDB-GENE-081215-2]	2e-90		158	134	175		834	701	672
GSONMG00044510001	5.47769	1.74039e-70		GRK5	ENSG00000198873	G protein-coupled receptor kinase 5 [Source:HGNC Symbol;Acc:HGNC:4544]	0		grk5l	ENSDARG00000078815	G protein-coupled receptor kinase 5 like [Source:ZFIN;Acc:ZDB-GENE-081105-95]	0.0		73	52	65		322	284	289
GSONMG00068088001	5.47167	8.02118e-51		ROCK2	ENSG00000134318	Rho-associated, coiled-coil containing protein kinase 2 [Source:HGNC Symbol;Acc:HGNC:10252]	#N/A		rock2a	ENSDARG00000017500	rho-associated, coiled-coil containing protein kinase 2a [Source:ZFIN;Acc:ZDB-GENE-030115-3]	1e-149		337	254	448		1823	1400	1678
GSONMG00052035001	5.46483	2.93576e-43		MYH10	ENSG00000133026	myosin, heavy chain 10, non-muscle [Source:HGNC Symbol;Acc:HGNC:7568]	#N/A		myh10	ENSDARG00000000103	myosin, heavy chain 10, non-muscle [Source:ZFIN;Acc:ZDB-GENE-030616-162]	0.0		47	31	39		191	168	190
GSONMG00019592001	5.45919	3.58423e-28		HSPG2	ENSG00000142798	heparan sulfate proteoglycan 2 [Source:HGNC Symbol;Acc:HGNC:5273]	#N/A		hspg2	ENSDARG00000076564	heparan sulfate proteoglycan 2 [Source:ZFIN;Acc:ZDB-GENE-080807-4]	0.0005		556	409	884		3202	2513	2978
GSONMG00060779001	5.45449	3.2151e-25		RBM24	ENSG00000112183	RNA binding motif protein 24 [Source:HGNC Symbol;Acc:HGNC:21539]	0		rbm24a	ENSDARG00000078293	RNA binding motif protein 24a [Source:ZFIN;Acc:ZDB-GENE-040628-1]	4e-85		22	20	28		126	93	111
GSONMG00077778001	5.44372	3.90468e-297		TNK2	ENSG00000061938	tyrosine kinase, non-receptor, 2 [Source:HGNC Symbol;Acc:HGNC:19297]	0		tnk2b	ENSDARG00000075716	tyrosine kinase, non-receptor, 2b [Source:ZFIN;Acc:ZDB-GENE-110411-165]	0.0		1145	898	1189		6034	4524	4665
GSONMG00068504001	5.43726	2.7445e-146		COTL1	ENSG00000103187	coactosin-like F-actin binding protein 1 [Source:HGNC Symbol;Acc:HGNC:18304]	#N/A		cotl1	ENSDARG00000026829	coactosin-like 1 (Dictyostelium) [Source:ZFIN;Acc:ZDB-GENE-030131-8325]	3e-26		468	331	329		1773	1628	1841
GSONMG00077918001	5.43438	6.02086e-133		AMOTL2	ENSG00000114019	angiomotin like 2 [Source:HGNC Symbol;Acc:HGNC:17812]	#N/A		amotl2a	ENSDARG00000061923	angiomotin like 2a [Source:ZFIN;Acc:ZDB-GENE-030131-9770]	1e-171		315	221	262		1409	1078	1245
GSONMG00055262001	5.43257	3.8778e-32		DUSP7	ENSG00000164086	dual specificity phosphatase 7 [Source:HGNC Symbol;Acc:HGNC:3073]	#N/A		dusp7	ENSDARG00000032738	dual specificity phosphatase 7 [Source:ZFIN;Acc:ZDB-GENE-030131-5457]	1e-150		44	27	36		217	139	147
GSONMG00008347001	5.4295	1.2162e-26		FRAS1	ENSG00000138759	Fraser extracellular matrix complex subunit 1 [Source:HGNC Symbol;Acc:HGNC:19185]	#N/A		fras1	ENSDARG00000054619	Fraser syndrome 1 [Source:ZFIN;Acc:ZDB-GENE-060526-68]	5e-79		27	24	28		153	96	123
GSONMG00014992001	5.42684	6.96062e-12		HIVEP3	ENSG00000127124	human immunodeficiency virus type I enhancer binding protein 3 [Source:HGNC Symbol;Acc:HGNC:13561]	0		hivep3a	ENSDARG00000075928	human immunodeficiency virus type I enhancer binding protein 3a [Source:ZFIN;Acc:ZDB-GENE-081029-2]	3e-14		7	6	15		49	46	36
GSONMG00047609001	5.42143	9.68105e-216		NEBL	ENSG00000078114	nebulette [Source:HGNC Symbol;Acc:HGNC:16932]	#N/A		lasp1	ENSDARG00000057867	LIM and SH3 protein 1 [Source:ZFIN;Acc:ZDB-GENE-030131-1936]	3e-33		344	281	306		1560	1329	1456
GSONMG00019112001	5.40431	0		ITGB5	ENSG00000082781	integrin, beta 5 [Source:HGNC Symbol;Acc:HGNC:6160]	#N/A		itgb5	ENSDARG00000012942	integrin, beta 5 [Source:ZFIN;Acc:ZDB-GENE-030131-6022]	0.0		651	486	607		3107	2438	2582
GSONMG00017632001	5.4027	3.29173e-17		CHST15	ENSG00000182022	carbohydrate (N-acetylgalactosamine 4-sulfate 6-O) sulfotransferase 15 [Source:HGNC Symbol;Acc:HGNC:18137]	#N/A		CHST15	ENSDARG00000074527	carbohydrate (N-acetylgalactosamine 4-sulfate 6-O) sulfotransferase 15 [Source:HGNC Symbol;Acc:HGNC:18137]	1e-21		15	16	18		90	83	56
GSONMG00045781001	5.39193	0		PDLIM4	ENSG00000131435	PDZ and LIM domain 4 [Source:HGNC Symbol;Acc:HGNC:16501]	#N/A		pdlim4	ENSDARG00000068973	PDZ and LIM domain 4 [Source:ZFIN;Acc:ZDB-GENE-070308-5]	1e-156		1034	762	1057		4942	4195	4100
GSONMG00052537001	5.38743	6.45592e-21		VKORC1L1	ENSG00000196715	vitamin K epoxide reductase complex, subunit 1-like 1 [Source:HGNC Symbol;Acc:HGNC:21492]	#N/A		vkorc1l1	ENSDARG00000043644	vitamin K epoxide reductase complex, subunit 1-like 1 [Source:ZFIN;Acc:ZDB-GENE-050522-210]	3e-56		27	12	23		95	98	92
GSONMG00060199001	5.38544	1.91961e-28		SLC29A1	ENSG00000112759	solute carrier family 29 (equilibrative nucleoside transporter), member 1 [Source:HGNC Symbol;Acc:HGNC:11003]	0		slc29a1a	ENSDARG00000031651	solute carrier family 29 (nucleoside transporters), member 1a [Source:ZFIN;Acc:ZDB-GENE-050913-138]	1e-145		28	18	41		164	111	130
GSONMG00046899001	5.38278	1.77604e-25		MYH10	ENSG00000133026	myosin, heavy chain 10, non-muscle [Source:HGNC Symbol;Acc:HGNC:7568]	0		myh10	ENSDARG00000000103	myosin, heavy chain 10, non-muscle [Source:ZFIN;Acc:ZDB-GENE-030616-162]	1e-106		95	66	162		545	447	503
GSONMG00036106001	5.38257	3.61941e-15		BAI1	ENSG00000181790	brain-specific angiogenesis inhibitor 1 [Source:HGNC Symbol;Acc:HGNC:943]	#N/A		bai1b	ENSDARG00000078529	brain-specific angiogenesis inhibitor 1b [Source:ZFIN;Acc:ZDB-GENE-081031-45]	0.0		19	14	21		98	72	81
GSONMG00028083001	5.37497	8.41724e-278		KPNA2	ENSG00000182481	karyopherin alpha 2 (RAG cohort 1, importin alpha 1) [Source:HGNC Symbol;Acc:HGNC:6395]	#N/A		kpna2	ENSDARG00000038066	karyopherin alpha 2 (RAG cohort 1, importin alpha 1) [Source:ZFIN;Acc:ZDB-GENE-040718-22]	0.0		740	562	720		3482	2864	3013
GSONMG00011316001	5.37421	9.23458e-43		FLNA	ENSG00000196924	filamin A, alpha [Source:HGNC Symbol;Acc:HGNC:3754]	#N/A		flna	ENSDARG00000074201	filamin A, alpha (actin binding protein 280) [Source:ZFIN;Acc:ZDB-GENE-030131-2145]	9e-05		271	223	314		1416	1391	936
GSONMG00053948001	5.36335	5.83009e-80		LTBP1	ENSG00000049323	latent transforming growth factor beta binding protein 1 [Source:HGNC Symbol;Acc:HGNC:6714]	#N/A		ltbp1	ENSDARG00000056922	latent transforming growth factor beta binding protein 1 [Source:ZFIN;Acc:ZDB-GENE-091202-8]	8e-05		7802	5619	9149		41315	30276	32907
GSONMG00062080001	5.36232	6.0462e-131		OXCT1	ENSG00000083720	3-oxoacid CoA transferase 1 [Source:HGNC Symbol;Acc:HGNC:8527]	#N/A		oxct1a	ENSDARG00000013063	3-oxoacid CoA transferase 1a [Source:ZFIN;Acc:ZDB-GENE-040723-3]	1e-164		291	214	307		1265	1249	1214
GSONMG00059062001	5.36222	3.50356e-50		KPNA2	ENSG00000182481	karyopherin alpha 2 (RAG cohort 1, importin alpha 1) [Source:HGNC Symbol;Acc:HGNC:6395]	#N/A		kpna2	ENSDARG00000038066	karyopherin alpha 2 (RAG cohort 1, importin alpha 1) [Source:ZFIN;Acc:ZDB-GENE-040718-22]	2e-23		70	41	72		312	245	286
GSONMG00080523001	5.35404	1.53699e-176		MMRN2	ENSG00000173269	multimerin 2 [Source:HGNC Symbol;Acc:HGNC:19888]	#N/A		mmrn2a	ENSDARG00000076135	multimerin 2a [Source:ZFIN;Acc:ZDB-GENE-080424-3]	0.0		331	245	362		1722	1245	1374
GSONMG00066842001	5.34893	1.17968e-30		LPHN3	ENSG00000150471	latrophilin 3 [Source:HGNC Symbol;Acc:HGNC:20974]	#N/A		lphn3.1	ENSDARG00000061121	latrophilin 3.1 [Source:ZFIN;Acc:ZDB-GENE-030131-7856]	0.0		45	15	36		172	131	137
GSONMG00055824001	5.34761	6.37476e-38		MAGI1	ENSG00000151276	membrane associated guanylate kinase, WW and PDZ domain containing 1 [Source:HGNC Symbol;Acc:HGNC:946]	#N/A		magi1b	ENSDARG00000003169	membrane associated guanylate kinase, WW and PDZ domain containing 1b [Source:ZFIN;Acc:ZDB-GENE-030131-5110]	5e-05		66	29	78		314	201	280
GSONMG00020246001	5.34497	1.00882e-244		RAP2B	ENSG00000181467	RAP2B, member of RAS oncogene family [Source:HGNC Symbol;Acc:HGNC:9862]	#N/A		rap2b	ENSDARG00000040296	RAP2B, member of RAS oncogene family [Source:ZFIN;Acc:ZDB-GENE-040426-2818]	1e-117		361	312	373		1785	1456	1584
GSONMG00003813001	5.33412	3.07546e-89		C18orf32	ENSG00000177576	chromosome 18 open reading frame 32 [Source:HGNC Symbol;Acc:HGNC:31690]	#N/A		0	0	0	0		105	71	106		468	406	419
GSONMG00078407001	5.332	9.46498e-34		CCDC78	ENSG00000162004	coiled-coil domain containing 78 [Source:HGNC Symbol;Acc:HGNC:14153]	#N/A		ccdc78	ENSDARG00000030095	coiled-coil domain containing 78 [Source:ZFIN;Acc:ZDB-GENE-060301-1]	1e-155		46	31	49		229	195	155
GSONMG00065419001	5.33102	4.73782e-24		CIDEC	ENSG00000187288	cell death-inducing DFFA-like effector c [Source:HGNC Symbol;Acc:HGNC:24229]	#N/A		CIDEC	ENSDARG00000059651	cell death-inducing DFFA-like effector c [Source:HGNC Symbol;Acc:HGNC:24229]	4e-83		22	25	39		132	134	129
GSONMG00034310001	5.31429	2.39751e-47		KAZN	ENSG00000189337	kazrin, periplakin interacting protein [Source:HGNC Symbol;Acc:HGNC:29173]	#N/A		KAZN (1 of 3)	ENSDARG00000006601	kazrin, periplakin interacting protein [Source:HGNC Symbol;Acc:HGNC:29173]	6e-84		60	40	59		290	219	220
GSONMG00048827001	5.30854	2.24137e-35		SLCO3A1	ENSG00000176463	solute carrier organic anion transporter family, member 3A1 [Source:HGNC Symbol;Acc:HGNC:10952]	#N/A		SLCO3A1 (2 of 2)	ENSDARG00000068296	solute carrier organic anion transporter family, member 3A1 [Source:HGNC Symbol;Acc:HGNC:10952]	1e-73		38	30	54		200	157	201
GSONMG00081042001	5.30701	1.11476e-53		TNS2	ENSG00000111077	tensin 2 [Source:HGNC Symbol;Acc:HGNC:19737]	#N/A		tenc1b	ENSDARG00000068397	tensin like C1 domain containing phosphatase b [Source:ZFIN;Acc:ZDB-GENE-101001-5]	1e-172		91	72	78		427	308	370
GSONMG00036859001	5.30532	6.25334e-54		PLXNA1	ENSG00000114554	plexin A1 [Source:HGNC Symbol;Acc:HGNC:9099]	#N/A		plxna3	ENSDARG00000007172	plexin A3 [Source:ZFIN;Acc:ZDB-GENE-070613-1]	1e-108		75	44	81		371	277	267
GSONMG00007439001	5.30018	7.86342e-13		PPFIA3	ENSG00000177380	protein tyrosine phosphatase, receptor type, f polypeptide (PTPRF), interacting protein (liprin), alpha 3 [Source:HGNC Symbol;Acc:HGNC:9247]	#N/A		ppfia3	ENSDARG00000077053	protein tyrosine phosphatase, receptor type, f polypeptide (PTPRF), interacting protein (liprin), alpha 3 [Source:ZFIN;Acc:ZDB-GENE-100311-3]	2e-65		15	11	21		100	62	55
GSONMG00038655001	5.29997	5.04882e-30		MTOR	ENSG00000198793	mechanistic target of rapamycin (serine/threonine kinase) [Source:HGNC Symbol;Acc:HGNC:3942]	#N/A		mtor	ENSDARG00000053196	mechanistic target of rapamycin (serine/threonine kinase) [Source:ZFIN;Acc:ZDB-GENE-030131-2974]	4e-36		49	43	63		286	167	261
GSONMG00061555001	5.2917	2.30288e-08		TMCC3	ENSG00000057704	transmembrane and coiled-coil domain family 3 [Source:HGNC Symbol;Acc:HGNC:29199]	0		tmcc3	ENSDARG00000045525	transmembrane and coiled-coil domain family 3 [Source:ZFIN;Acc:ZDB-GENE-030131-1811]	0.0		7	2	11		35	26	30
GSONMG00019419001	5.28935	8.42984e-177		VEGFA	ENSG00000112715	vascular endothelial growth factor A [Source:HGNC Symbol;Acc:HGNC:12680]	0		vegfab	ENSDARG00000034700	vascular endothelial growth factor Ab [Source:ZFIN;Acc:ZDB-GENE-030131-4605]	1e-25		250	190	262		1215	930	1058
GSONMG00003027001	5.28366	1.80897e-54		AFAP1L1	ENSG00000157510	actin filament associated protein 1-like 1 [Source:HGNC Symbol;Acc:HGNC:26714]	#N/A		afap1l1a	ENSDARG00000089162	actin filament associated protein 1-like 1a [Source:ZFIN;Acc:ZDB-GENE-050913-76]	3e-28		66	43	63		295	247	240
GSONMG00009330001	5.28342	2.61436e-24		GSTM3	ENSG00000134202	glutathione S-transferase mu 3 (brain) [Source:HGNC Symbol;Acc:HGNC:4635]	#N/A		gstm	ENSDARG00000042533	glutathione S-transferase M [Source:ZFIN;Acc:ZDB-GENE-030911-2]	4e-52		22	24	31		122	107	122
GSONMG00077973001	5.27911	8.36392e-152		CSPG4	ENSG00000173546	chondroitin sulfate proteoglycan 4 [Source:HGNC Symbol;Acc:HGNC:2466]	#N/A		cspg4	ENSDARG00000078227	chondroitin sulfate proteoglycan 4 [Source:ZFIN;Acc:ZDB-GENE-050519-1]	4e-13		271	225	355		1433	1169	1275
GSONMG00063657001	5.27805	4.29505e-226		SQLE	ENSG00000104549	squalene epoxidase [Source:HGNC Symbol;Acc:HGNC:11279]	0		sqlea	ENSDARG00000079946	squalene epoxidase a [Source:ZFIN;Acc:ZDB-GENE-071004-98]	0.0		305	232	320		1379	1241	1268
GSONMG00012786001	5.27738	2.36205e-255		NUAK1	ENSG00000074590	NUAK family, SNF1-like kinase, 1 [Source:HGNC Symbol;Acc:HGNC:14311]	#N/A		NUAK1 (2 of 2)	ENSDARG00000028676	NUAK family, SNF1-like kinase, 1 [Source:HGNC Symbol;Acc:HGNC:14311]	3e-30		743	543	762		3543	2875	2892
GSONMG00041371001	5.27672	1.23783e-69		DLC1	ENSG00000164741	DLC1 Rho GTPase activating protein [Source:HGNC Symbol;Acc:HGNC:2897]	#N/A		DLC1	ENSDARG00000079317	DLC1 Rho GTPase activating protein [Source:HGNC Symbol;Acc:HGNC:2897]	1e-91		77	66	78		389	320	298
GSONMG00056805001	5.27232	0		CDC42EP1	ENSG00000128283	CDC42 effector protein (Rho GTPase binding) 1 [Source:HGNC Symbol;Acc:HGNC:17014]	#N/A		CDC42EP1 (2 of 2)	ENSDARG00000079549	CDC42 effector protein (Rho GTPase binding) 1 [Source:HGNC Symbol;Acc:HGNC:17014]	4e-74		765	602	723		3751	2759	3018
GSONMG00018699001	5.27071	3.94975e-24		NRP2	ENSG00000118257	neuropilin 2 [Source:HGNC Symbol;Acc:HGNC:8005]	#N/A		nrp2a	ENSDARG00000096546	neuropilin 2a [Source:ZFIN;Acc:ZDB-GENE-040611-2]	9e-46		23	24	21		119	92	99
GSONMG00069431001	5.26612	0		LASP1	ENSG00000002834	LIM and SH3 protein 1 [Source:HGNC Symbol;Acc:HGNC:6513]	#N/A		lasp1	ENSDARG00000057867	LIM and SH3 protein 1 [Source:ZFIN;Acc:ZDB-GENE-030131-1936]	9e-49		3855	2964	3614		17588	14337	15393
GSONMG00025412001	5.26597	8.19907e-16		CDH1	ENSG00000039068	cadherin 1, type 1, E-cadherin (epithelial) [Source:HGNC Symbol;Acc:HGNC:1748]	#N/A		cdh1	ENSDARG00000024371	cadherin 1, epithelial [Source:ZFIN;Acc:ZDB-GENE-010606-1]	0.0		19	13	17		92	66	65
GSONMG00072673001	5.26479	1.38965e-15		EPN1	ENSG00000063245	epsin 1 [Source:HGNC Symbol;Acc:HGNC:21604]	#N/A		EPN1 (2 of 2)	ENSDARG00000079847	epsin 1 [Source:HGNC Symbol;Acc:HGNC:21604]	0.0001		14	12	29		101	73	77
GSONMG00058528001	5.25977	8.23851e-07		SLC24A4	ENSG00000140090	solute carrier family 24 (sodium/potassium/calcium exchanger), member 4 [Source:HGNC Symbol;Acc:HGNC:10978]	#N/A		slc24a4b	ENSDARG00000067509	solute carrier family 24 (sodium/potassium/calcium exchanger), member 4b [Source:ZFIN;Acc:ZDB-GENE-081031-75]	1e-107		4	10	4		34	24	25
GSONMG00015085001	5.24686	7.81104e-13		TMEM150A	ENSG00000168890	transmembrane protein 150A [Source:HGNC Symbol;Acc:HGNC:24677]	0		0	ENSDARG00000069795	0	7e-76		18	11	10		48	54	72
GSONMG00005023001	5.24546	1.55661e-105		RFTN2	ENSG00000162944	raftlin family member 2 [Source:HGNC Symbol;Acc:HGNC:26402]	#N/A		rftn2	ENSDARG00000056078	raftlin family member 2 [Source:ZFIN;Acc:ZDB-GENE-040426-2760]	0.0		129	115	120		651	488	513
GSONMG00003256001	5.24508	1.3388e-20		KMO	ENSG00000117009	kynurenine 3-monooxygenase (kynurenine 3-hydroxylase) [Source:HGNC Symbol;Acc:HGNC:6381]	#N/A		kmo	ENSDARG00000009160	kynurenine 3-monooxygenase [Source:ZFIN;Acc:ZDB-GENE-030424-4]	0.0		30	20	22		122	90	113
GSONMG00022433001	5.24499	0		ATF3	ENSG00000162772	activating transcription factor 3 [Source:HGNC Symbol;Acc:HGNC:785]	0		atf3	ENSDARG00000007823	activating transcription factor 3 [Source:ZFIN;Acc:ZDB-GENE-040426-728]	2e-85		1079	772	1074		4747	4134	4286
GSONMG00043945001	5.2392	3.57649e-47		UCP2	ENSG00000175567	uncoupling protein 2 (mitochondrial, proton carrier) [Source:HGNC Symbol;Acc:HGNC:12518]	#N/A		ucp2	ENSDARG00000043154	uncoupling protein 2 [Source:ZFIN;Acc:ZDB-GENE-990708-8]	0.0		65	57	38		265	246	211
GSONMG00013683001	5.23889	3.68515e-189		IQGAP1	ENSG00000140575	IQ motif containing GTPase activating protein 1 [Source:HGNC Symbol;Acc:HGNC:6110]	#N/A		iqgap1	ENSDARG00000078888	IQ motif containing GTPase activating protein 1 [Source:ZFIN;Acc:ZDB-GENE-050809-24]	0.0002		347	251	367		1586	1378	1382
GSONMG00035324001	5.23703	1.44143e-75		DOCK9	ENSG00000088387	dedicator of cytokinesis 9 [Source:HGNC Symbol;Acc:HGNC:14132]	0		dock9b	ENSDARG00000016311	dedicator of cytokinesis 9b [Source:ZFIN;Acc:ZDB-GENE-090916-2]	0.0		80	66	111		420	346	394
GSONMG00037930001	5.23155	1.88222e-82		CNTNAP4	ENSG00000152910	contactin associated protein-like 4 [Source:HGNC Symbol;Acc:HGNC:18747]	#N/A		0	ENSDARG00000067824	0	1e-121		104	94	111		489	446	457
GSONMG00064627001	5.22797	6.6384e-301		EDIL3	ENSG00000164176	EGF-like repeats and discoidin I-like domains 3 [Source:HGNC Symbol;Acc:HGNC:3173]	#N/A		edil3	ENSDARG00000093413	EGF-like repeats and discoidin I-like domains 3 [Source:ZFIN;Acc:ZDB-GENE-060503-366]	4e-37		747	628	796		3695	3165	2939
GSONMG00078107001	5.2248	0		PDLIM1	ENSG00000107438	PDZ and LIM domain 1 [Source:HGNC Symbol;Acc:HGNC:2067]	#N/A		pdlim1	ENSDARG00000019845	PDZ and LIM domain 1 (elfin) [Source:ZFIN;Acc:ZDB-GENE-030131-5227]	0.0		5643	4216	5138		24744	20985	21623
GSONMG00051468001	5.21216	8.90852e-26		CDKN1B	ENSG00000111276	cyclin-dependent kinase inhibitor 1B (p27, Kip1) [Source:HGNC Symbol;Acc:HGNC:1785]	#N/A		cdkn1ba	ENSDARG00000029018	cyclin-dependent kinase inhibitor 1Ba [Source:ZFIN;Acc:ZDB-GENE-040812-3]	5e-42		34	20	21		126	100	110
GSONMG00012360001	5.21206	0		MLLT4	ENSG00000130396	myeloid/lymphoid or mixed-lineage leukemia (trithorax homolog, Drosophila); translocated to, 4 [Source:HGNC Symbol;Acc:HGNC:7137]	#N/A		mllt4	ENSDARG00000029472	myeloid/lymphoid or mixed-lineage leukemia (trithorax homolog, Drosophila); translocated to, 4 [Source:ZFIN;Acc:ZDB-GENE-050419-52]	0.0		1822	1423	1733		8385	6986	6989
GSONMG00026884001	5.20633	4.17945e-20		CASKIN2	ENSG00000177303	CASK interacting protein 2 [Source:HGNC Symbol;Acc:HGNC:18200]	#N/A		CASKIN2 (4 of 4)	ENSDARG00000090611	CASK interacting protein 2 [Source:HGNC Symbol;Acc:HGNC:18200]	1e-46		24	18	27		129	92	90
GSONMG00018609001	5.20309	0		A2M	ENSG00000175899	alpha-2-macroglobulin [Source:HGNC Symbol;Acc:HGNC:7]	#N/A		A2ML1 (12 of 12)	ENSDARG00000093199	alpha-2-macroglobulin-like 1 [Source:HGNC Symbol;Acc:HGNC:23336]	5e-27		3006	2531	2937		13572	11606	12821
GSONMG00015074001	5.20146	4.82668e-134		LZTS2	ENSG00000107816	leucine zipper, putative tumor suppressor 2 [Source:HGNC Symbol;Acc:HGNC:29381]	0		lzts2a	ENSDARG00000074597	leucine zipper, putative tumor suppressor 2a [Source:ZFIN;Acc:ZDB-GENE-090313-276]	0.0		317	272	357		1460	1213	1564
GSONMG00047655001	5.19725	9.03444e-52		NCOA7	ENSG00000111912	nuclear receptor coactivator 7 [Source:HGNC Symbol;Acc:HGNC:21081]	0		NCOA7 (2 of 2)	ENSDARG00000077559	nuclear receptor coactivator 7 [Source:HGNC Symbol;Acc:HGNC:21081]	2e-79		108	59	105		454	380	377
GSONMG00016608001	5.19625	4.64751e-299		PLXNA3	ENSG00000130827	plexin A3 [Source:HGNC Symbol;Acc:HGNC:9101]	#N/A		plxna3	ENSDARG00000007172	plexin A3 [Source:ZFIN;Acc:ZDB-GENE-070613-1]	0.0		788	636	856		3821	3048	3355
GSONMG00059051001	5.19584	8.94452e-28		PRPSAP1	ENSG00000161542	phosphoribosyl pyrophosphate synthetase-associated protein 1 [Source:HGNC Symbol;Acc:HGNC:9466]	#N/A		prpsap2	ENSDARG00000019326	phosphoribosyl pyrophosphate synthetase-associated protein 2 [Source:ZFIN;Acc:ZDB-GENE-040426-2077]	0.0		52	37	82		288	254	223
GSONMG00033751001	5.18955	2.13555e-78		NTN4	ENSG00000074527	netrin 4 [Source:HGNC Symbol;Acc:HGNC:13658]	#N/A		ntn4	ENSDARG00000087671	netrin 4 [Source:ZFIN;Acc:ZDB-GENE-050310-1]	1e-14		117	106	141		599	504	528
GSONMG00058715001	5.18518	3.41915e-08		PHEX	ENSG00000102174	phosphate regulating endopeptidase homolog, X-linked [Source:HGNC Symbol;Acc:HGNC:8918]	#N/A		phex	ENSDARG00000062363	phosphate regulating gene with homologues to endopeptidases on the X chromosome [Source:ZFIN;Acc:ZDB-GENE-030103-2]	0.0		8	4	10		35	25	38
GSONMG00010705001	5.18162	1.71396e-112		NFKBIA	ENSG00000100906	nuclear factor of kappa light polypeptide gene enhancer in B-cells inhibitor, alpha [Source:HGNC Symbol;Acc:HGNC:7797]	#N/A		nfkbiab	ENSDARG00000007693	nuclear factor of kappa light polypeptide gene enhancer in B-cells inhibitor, alpha b [Source:ZFIN;Acc:ZDB-GENE-030131-1819]	1e-112		137	127	163		702	628	579
GSONMG00023616001	5.17129	2.99188e-205		DLC1	ENSG00000164741	DLC1 Rho GTPase activating protein [Source:HGNC Symbol;Acc:HGNC:2897]	#N/A		DLC1	ENSDARG00000079317	DLC1 Rho GTPase activating protein [Source:HGNC Symbol;Acc:HGNC:2897]	4e-75		338	284	368		1674	1362	1385
GSONMG00021511001	5.16529	2.4873e-152		LAMB1	ENSG00000091136	laminin, beta 1 [Source:HGNC Symbol;Acc:HGNC:6486]	#N/A		lamb1b	ENSDARG00000045524	laminin, beta 1b [Source:ZFIN;Acc:ZDB-GENE-041210-197]	0.0002		405	383	445		1908	1577	2014
GSONMG00046313001	5.16334	2.00875e-26		PTPRM	ENSG00000173482	protein tyrosine phosphatase, receptor type, M [Source:HGNC Symbol;Acc:HGNC:9675]	#N/A		ptprt	ENSDARG00000074781	protein tyrosine phosphatase, receptor type, t [Source:ZFIN;Acc:ZDB-GENE-101028-4]	1e-41		41	18	38		163	139	127
GSONMG00016043001	5.16261	3.72411e-46		RUNX1	ENSG00000159216	runt-related transcription factor 1 [Source:HGNC Symbol;Acc:HGNC:10471]	#N/A		RUNX1 (2 of 2)	ENSDARG00000087646	runt-related transcription factor 1 [Source:HGNC Symbol;Acc:HGNC:10471]	1e-53		74	55	111		392	332	343
GSONMG00026620001	5.15584	2.33811e-124		CRIM1	ENSG00000150938	cysteine rich transmembrane BMP regulator 1 (chordin-like) [Source:HGNC Symbol;Acc:HGNC:2359]	#N/A		crim1	ENSDARG00000029668	cysteine rich transmembrane BMP regulator 1 (chordin like) [Source:ZFIN;Acc:ZDB-GENE-040312-2]	2e-13		152	128	173		775	632	610
GSONMG00003739001	5.15464	1.83603e-139		MOB2	ENSG00000182208	MOB kinase activator 2 [Source:HGNC Symbol;Acc:HGNC:24904]	#N/A		0	ENSDARG00000076548	0	6e-45		296	188	240		1166	1003	1030
GSONMG00061963001	5.1515	8.94496e-82		PTRF	ENSG00000177469	polymerase I and transcript release factor [Source:HGNC Symbol;Acc:HGNC:9688]	0		ptrfb	ENSDARG00000059362	polymerase I and transcript release factor b [Source:ZFIN;Acc:ZDB-GENE-030131-5509]	1e-120		1062	658	1128		4809	3845	3918
GSONMG00026223001	5.14946	8.65204e-56		PRKCA	ENSG00000154229	protein kinase C, alpha [Source:HGNC Symbol;Acc:HGNC:9393]	#N/A		prkca	ENSDARG00000039241	protein kinase C, alpha [Source:ZFIN;Acc:ZDB-GENE-050208-100]	2e-05		76	76	79		394	282	355
GSONMG00049673001	5.1492	4.92258e-62		SH2D5	ENSG00000189410	SH2 domain containing 5 [Source:HGNC Symbol;Acc:HGNC:28819]	#N/A		sh2d5	ENSDARG00000014324	SH2 domain containing 5 [Source:ZFIN;Acc:ZDB-GENE-050327-67]	0.0		77	78	67		380	318	291
GSONMG00065123001	5.14466	8.46086e-119		#N/A	#N/A	#N/A	#N/A		#N/A	#N/A	#N/A	#N/A		136	122	173		692	594	626
GSONMG00048868001	5.14323	0		TES	ENSG00000135269	testis derived transcript (3 LIM domains) [Source:HGNC Symbol;Acc:HGNC:14620]	#N/A		tes	ENSDARG00000051857	testis derived transcript (3 LIM domains) [Source:ZFIN;Acc:ZDB-GENE-040718-59]	1e-42		3680	2975	3708		16781	14340	14801
GSONMG00069199001	5.1336	0.00687588		WNK4	ENSG00000126562	WNK lysine deficient protein kinase 4 [Source:HGNC Symbol;Acc:HGNC:14544]	#N/A		0	ENSDARG00000088967	0	1e-08		6	0	31		78	38	49
GSONMG00011602001	5.13127	1.29585e-231		KIAA1522	ENSG00000162522	KIAA1522 [Source:HGNC Symbol;Acc:HGNC:29301]	#N/A		si:dkey-157l19.2	ENSDARG00000060340	si:dkey-157l19.2 [Source:ZFIN;Acc:ZDB-GENE-090313-190]	2e-48		578	416	586		2687	2035	2268
GSONMG00079829001	5.12258	0		PLK3	ENSG00000173846	polo-like kinase 3 [Source:HGNC Symbol;Acc:HGNC:2154]	0		plk3	ENSDARG00000038754	polo-like kinase 3 (Drosophila) [Source:ZFIN;Acc:ZDB-GENE-030131-6134]	0.0		661	510	684		3009	2598	2573
GSONMG00069542001	5.11893	0.000504062		DUSP10	ENSG00000143507	dual specificity phosphatase 10 [Source:HGNC Symbol;Acc:HGNC:3065]	0		si:dkey-175m17.7	ENSDARG00000078317	si:dkey-175m17.7 [Source:ZFIN;Acc:ZDB-GENE-091204-18]	4e-38		1	1	5		13	8	10
GSONMG00059035001	5.1129	6.94735e-163		COL11A1	ENSG00000060718	collagen, type XI, alpha 1 [Source:HGNC Symbol;Acc:HGNC:2186]	#N/A		col5a3a	ENSDARG00000017360	collagen, type V, alpha 3a [Source:ZFIN;Acc:ZDB-GENE-030131-968]	1e-61		292	231	273		1446	982	1099
GSONMG00062323001	5.1073	2.93646e-60		EPHA4	ENSG00000116106	EPH receptor A4 [Source:HGNC Symbol;Acc:HGNC:3388]	#N/A		epha4a	ENSDARG00000054454	eph receptor A4a [Source:ZFIN;Acc:ZDB-GENE-001207-7]	0.0		78	69	112		431	318	395
GSONMG00009785001	5.10577	1.00207e-189		EHD4	ENSG00000103966	EH-domain containing 4 [Source:HGNC Symbol;Acc:HGNC:3245]	0		si:ch211-11k18.4	ENSDARG00000087869	si:ch211-11k18.4 [Source:ZFIN;Acc:ZDB-GENE-070912-22]	0.0		246	188	219		1041	939	888
GSONMG00058104001	5.10373	7.12439e-218		COL4A1	ENSG00000187498	collagen, type IV, alpha 1 [Source:HGNC Symbol;Acc:HGNC:2202]	#N/A		col4a1	ENSDARG00000055009	collagen, type IV, alpha 1 [Source:ZFIN;Acc:ZDB-GENE-081105-114]	0.0009		1702	1255	1885		7761	6456	7026
GSONMG00065794001	5.10155	5.65115e-15		SOX17	ENSG00000164736	SRY (sex determining region Y)-box 17 [Source:HGNC Symbol;Acc:HGNC:18122]	#N/A		sox17	ENSDARG00000041345	SRY-box containing gene 17 [Source:ZFIN;Acc:ZDB-GENE-991213-1]	8e-89		16	11	17		70	63	60
GSONMG00031282001	5.10103	0		FN1	ENSG00000115414	fibronectin 1 [Source:HGNC Symbol;Acc:HGNC:3778]	#N/A		fn1a	ENSDARG00000019815	fibronectin 1a [Source:ZFIN;Acc:ZDB-GENE-000426-1]	2e-39		22889	17364	22216		104463	80162	90145
GSONMG00068120001	5.09732	0		0	0	0	#N/A		si:ch211-22i13.2	ENSDARG00000043485	si:ch211-22i13.2 [Source:ZFIN;Acc:ZDB-GENE-041014-143]	1e-11		1780	1390	1669		8097	6483	6698
GSONMG00080469001	5.09526	3.86976e-83		ROCK2	ENSG00000134318	Rho-associated, coiled-coil containing protein kinase 2 [Source:HGNC Symbol;Acc:HGNC:10252]	#N/A		rock2a	ENSDARG00000017500	rho-associated, coiled-coil containing protein kinase 2a [Source:ZFIN;Acc:ZDB-GENE-030115-3]	5e-87		130	99	154		619	474	589
GSONMG00016130001	5.09084	0		ENO1	ENSG00000074800	enolase 1, (alpha) [Source:HGNC Symbol;Acc:HGNC:3350]	#N/A		eno1a	ENSDARG00000022456	enolase 1a, (alpha) [Source:ZFIN;Acc:ZDB-GENE-030131-6048]	0.0		14294	11000	13652		61682	54733	53957
GSONMG00077974001	5.08976	1.18457e-21		CSPG4	ENSG00000173546	chondroitin sulfate proteoglycan 4 [Source:HGNC Symbol;Acc:HGNC:2466]	#N/A		cspg4	ENSDARG00000078227	chondroitin sulfate proteoglycan 4 [Source:ZFIN;Acc:ZDB-GENE-050519-1]	0.0004		23	12	32		118	89	87
GSONMG00068794001	5.08608	0		LACTB	ENSG00000103642	lactamase, beta [Source:HGNC Symbol;Acc:HGNC:16468]	#N/A		lactb	ENSDARG00000040803	lactamase, beta [Source:ZFIN;Acc:ZDB-GENE-020111-1]	0.0		9590	7651	9090		44100	35072	36475
GSONMG00033850001	5.08217	8.38099e-25		RARA	ENSG00000131759	retinoic acid receptor, alpha [Source:HGNC Symbol;Acc:HGNC:9864]	#N/A		rarab	ENSDARG00000034893	retinoic acid receptor, alpha b [Source:ZFIN;Acc:ZDB-GENE-980526-72]	4e-30		25	15	40		132	111	107
GSONMG00075669001	5.07194	0		TPM4	ENSG00000167460	tropomyosin 4 [Source:HGNC Symbol;Acc:HGNC:12013]	#N/A		tpm4a	ENSDARG00000023963	tropomyosin 4a [Source:ZFIN;Acc:ZDB-GENE-040426-2185]	5e-79		9775	7707	8573		42589	34371	36967
GSONMG00038025001	5.06721	8.16573e-23		WWC1	ENSG00000113645	WW and C2 domain containing 1 [Source:HGNC Symbol;Acc:HGNC:29435]	0		WWC1	ENSDARG00000076041	WW and C2 domain containing 1 [Source:HGNC Symbol;Acc:HGNC:29435]	2e-46		28	25	36		165	105	122
GSONMG00054562001	5.06592	0		CHAC1	ENSG00000128965	ChaC glutathione-specific gamma-glutamylcyclotransferase 1 [Source:HGNC Symbol;Acc:HGNC:28680]	#N/A		chac1	ENSDARG00000070426	ChaC, cation transport regulator-like 1 [Source:ZFIN;Acc:ZDB-GENE-030131-1957]	1e-107		4105	3202	3868		17479	15400	15785
GSONMG00067013001	5.06257	2.13961e-100		MICAL2	ENSG00000133816	microtubule associated monooxygenase, calponin and LIM domain containing 2 [Source:HGNC Symbol;Acc:HGNC:24693]	0		mical2b	ENSDARG00000020395	microtubule associated monooxygenase, calponin and LIM domain containing 2b [Source:ZFIN;Acc:ZDB-GENE-061207-15]	1e-111		139	103	126		579	470	554
GSONMG00012586001	5.05363	9.28289e-99		PLEKHG5	ENSG00000171680	pleckstrin homology domain containing, family G (with RhoGef domain) member 5 [Source:HGNC Symbol;Acc:HGNC:29105]	#N/A		CABZ01057013.1	ENSDARG00000089038	Uncharacterized protein [Source:UniProtKB/TrEMBL;Acc:E7F431]	0.0		125	114	133		611	453	561
GSONMG00055484001	5.05209	3.05065e-60		ENPP3	ENSG00000154269	ectonucleotide pyrophosphatase/phosphodiesterase 3 [Source:HGNC Symbol;Acc:HGNC:3358]	#N/A		enpp1	ENSDARG00000005789	ectonucleotide pyrophosphatase/phosphodiesterase 1 [Source:ZFIN;Acc:ZDB-GENE-040724-172]	0.0		86	57	77		375	287	296
GSONMG00001486001	5.04661	1.09939e-97		SPIRE2	ENSG00000204991	spire-type actin nucleation factor 2 [Source:HGNC Symbol;Acc:HGNC:30623]	#N/A		spire2	ENSDARG00000003084	spire homolog 2 (Drosophila) [Source:ZFIN;Acc:ZDB-GENE-041114-29]	0.0		117	89	117		538	421	447
GSONMG00068600001	5.03722	1.83931e-37		STK32C	ENSG00000165752	serine/threonine kinase 32C [Source:HGNC Symbol;Acc:HGNC:21332]	#N/A		stk32a	ENSDARG00000079499	serine/threonine kinase 32A [Source:ZFIN;Acc:ZDB-GENE-091204-271]	2e-74		45	37	47		228	180	154
GSONMG00019421001	5.03499	1.88842e-44		VEGFA	ENSG00000112715	vascular endothelial growth factor A [Source:HGNC Symbol;Acc:HGNC:12680]	0		vegfab	ENSDARG00000034700	vascular endothelial growth factor Ab [Source:ZFIN;Acc:ZDB-GENE-030131-4605]	7e-46		42	41	55		232	171	198
GSONMG00024786001	5.03321	2.58095e-21		ANKRD9	ENSG00000156381	ankyrin repeat domain 9 [Source:HGNC Symbol;Acc:HGNC:20096]	#N/A		zgc:112001	ENSDARG00000078034	zgc:112001 [Source:ZFIN;Acc:ZDB-GENE-050417-178]	2e-93		26	15	25		100	87	98
GSONMG00013921001	5.03178	2.20763e-11		FZD9	ENSG00000188763	frizzled class receptor 9 [Source:HGNC Symbol;Acc:HGNC:4047]	0		fzd9b	ENSDARG00000014673	frizzled homolog 9b [Source:ZFIN;Acc:ZDB-GENE-000906-4]	0.0		10	9	16		46	48	57
GSONMG00012814001	5.0251	3.67914e-18		HSPG2	ENSG00000142798	heparan sulfate proteoglycan 2 [Source:HGNC Symbol;Acc:HGNC:5273]	#N/A		hspg2	ENSDARG00000076564	heparan sulfate proteoglycan 2 [Source:ZFIN;Acc:ZDB-GENE-080807-4]	4e-28		21	13	25		92	68	95
GSONMG00011603001	5.02209	4.02641e-281		KIAA1522	ENSG00000162522	KIAA1522 [Source:HGNC Symbol;Acc:HGNC:29301]	#N/A		si:ch211-194e15.5	ENSDARG00000061804	si:ch211-194e15.5 [Source:ZFIN;Acc:ZDB-GENE-060503-393]	5e-05		847	620	854		3859	2974	3217
GSONMG00048924001	5.01752	6.80946e-82		EPDR1	ENSG00000086289	ependymin related 1 [Source:HGNC Symbol;Acc:HGNC:17572]	#N/A		epdl1	ENSDARG00000076386	ependymin-like 1 [Source:ZFIN;Acc:ZDB-GENE-090710-3]	4e-64		108	87	89		444	370	413
GSONMG00073249001	5.01041	1.36626e-16		CAPN1	ENSG00000014216	calpain 1, (mu/I) large subunit [Source:HGNC Symbol;Acc:HGNC:1476]	#N/A		capn1b	ENSDARG00000052748	calpain 1, (mu/I) large subunit b [Source:ZFIN;Acc:ZDB-GENE-060503-491]	1e-50		17	19	16		90	64	72
GSONMG00076341001	5.0099	9.56857e-105		DUSP6	ENSG00000139318	dual specificity phosphatase 6 [Source:HGNC Symbol;Acc:HGNC:3072]	#N/A		dusp6	ENSDARG00000070914	dual specificity phosphatase 6 [Source:ZFIN;Acc:ZDB-GENE-030613-1]	0.0		134	106	134		596	512	506
GSONMG00002750001	5.00588	2.01622e-16		CAMSAP2	ENSG00000118200	calmodulin regulated spectrin-associated protein family, member 2 [Source:HGNC Symbol;Acc:HGNC:29188]	0		CAMSAP2 (1 of 2)	ENSDARG00000059965	calmodulin regulated spectrin-associated protein family, member 2 [Source:HGNC Symbol;Acc:HGNC:29188]	1e-48		18	21	54		164	118	124
GSONMG00041677001	5.00437	1.49092e-08		PIK3CD	ENSG00000171608	phosphatidylinositol-4,5-bisphosphate 3-kinase, catalytic subunit delta [Source:HGNC Symbol;Acc:HGNC:8977]	0		pik3cd	ENSDARG00000003250	phosphoinositide-3-kinase, catalytic, delta polypeptide [Source:ZFIN;Acc:ZDB-GENE-040426-1128]	0.0		8	1	11		33	24	29
GSONMG00008995001	5.00206	3.43942e-107		MARVELD2	ENSG00000152939	MARVEL domain containing 2 [Source:HGNC Symbol;Acc:HGNC:26401]	0		OCEL1	ENSDARG00000061800	occludin/ELL domain containing 1 [Source:HGNC Symbol;Acc:HGNC:26221]	6e-75		227	144	147		820	692	710
GSONMG00022919001	4.99791	0		GCH1	ENSG00000131979	GTP cyclohydrolase 1 [Source:HGNC Symbol;Acc:HGNC:4193]	#N/A		gch1	ENSDARG00000070453	GTP cyclohydrolase 1 [Source:ZFIN;Acc:ZDB-GENE-070720-5]	9e-68		937	738	865		4264	3229	3474
GSONMG00027700001	4.99702	2.56587e-78		LUZP1	ENSG00000169641	leucine zipper protein 1 [Source:HGNC Symbol;Acc:HGNC:14985]	#N/A		LUZP1	ENSDARG00000075556	leucine zipper protein 1 [Source:HGNC Symbol;Acc:HGNC:14985]	1e-105		1113	766	1273		5115	3985	4440
GSONMG00037340001	4.99405	1.36262e-202		CAPN1	ENSG00000014216	calpain 1, (mu/I) large subunit [Source:HGNC Symbol;Acc:HGNC:1476]	#N/A		capn1a	ENSDARG00000052702	calpain 1, (mu/I) large subunit a [Source:ZFIN;Acc:ZDB-GENE-040426-1263]	0.0		391	290	318		1549	1292	1448
GSONMG00047406001	4.98952	3.97929e-68		TNIK	ENSG00000154310	TRAF2 and NCK interacting kinase [Source:HGNC Symbol;Acc:HGNC:30765]	#N/A		tnikb	ENSDARG00000009031	TRAF2 and NCK interacting kinase b [Source:ZFIN;Acc:ZDB-GENE-051113-320]	0.0		117	76	159		523	489	493
GSONMG00062099001	4.98274	6.94594e-23		FRY	ENSG00000073910	furry homolog (Drosophila) [Source:HGNC Symbol;Acc:HGNC:20367]	#N/A		fryb	ENSDARG00000056001	furry homolog b (Drosophila) [Source:ZFIN;Acc:ZDB-GENE-080215-5]	2e-49		21	23	39		133	103	122
GSONMG00005995001	4.98167	7.44373e-75		PVRL1	ENSG00000110400	poliovirus receptor-related 1 (herpesvirus entry mediator C) [Source:HGNC Symbol;Acc:HGNC:9706]	#N/A		si:ch73-22o12.1	ENSDARG00000062831	si:ch73-22o12.1 [Source:ZFIN;Acc:ZDB-GENE-110411-27]	5e-50		100	94	158		572	463	482
GSONMG00052501001	4.97972	1.51094e-80		ADAMTS12	ENSG00000151388	ADAM metallopeptidase with thrombospondin type 1 motif, 12 [Source:HGNC Symbol;Acc:HGNC:14605]	#N/A		ADAMTS12	ENSDARG00000067549	ADAM metallopeptidase with thrombospondin type 1 motif, 12 [Source:HGNC Symbol;Acc:HGNC:14605]	0.0002		137	104	112		613	436	471
GSONMG00072455001	4.97381	5.73182e-146		BCL2L13	ENSG00000099968	BCL2-like 13 (apoptosis facilitator) [Source:HGNC Symbol;Acc:HGNC:17164]	#N/A		bcl2l13	ENSDARG00000062370	BCL2-like 13 (apoptosis facilitator) [Source:ZFIN;Acc:ZDB-GENE-050419-215]	2e-16		272	221	263		1122	1037	1072
GSONMG00025767001	4.9646	7.13424e-65		BCAR3	ENSG00000137936	breast cancer anti-estrogen resistance 3 [Source:HGNC Symbol;Acc:HGNC:973]	0		bcar3	ENSDARG00000016981	breast cancer anti-estrogen resistance 3 [Source:ZFIN;Acc:ZDB-GENE-080513-4]	0.0		58	44	85		306	233	262
GSONMG00029685001	4.96145	1.21986e-207		TTPAL	ENSG00000124120	tocopherol (alpha) transfer protein-like [Source:HGNC Symbol;Acc:HGNC:16114]	#N/A		ttpal	ENSDARG00000070644	tocopherol (alpha) transfer protein-like [Source:ZFIN;Acc:ZDB-GENE-030131-296]	0.0		486	392	527		2244	1900	1867
GSONMG00072473001	4.95045	0		CCND2	ENSG00000118971	cyclin D2 [Source:HGNC Symbol;Acc:HGNC:1583]	0		ccnd2a	ENSDARG00000051748	cyclin D2, a [Source:ZFIN;Acc:ZDB-GENE-070424-30]	1e-144		3194	2539	2933		13753	11158	12074
GSONMG00040754001	4.94885	1.42816e-163		PPIC	ENSG00000168938	peptidylprolyl isomerase C (cyclophilin C) [Source:HGNC Symbol;Acc:HGNC:9256]	#N/A		PPIC	ENSDARG00000053219	peptidylprolyl isomerase C (cyclophilin C) [Source:HGNC Symbol;Acc:HGNC:9256]	1e-110		299	217	264		1335	957	1043
GSONMG00054162001	4.94589	1.03128e-35		DDR1	ENSG00000204580	discoidin domain receptor tyrosine kinase 1 [Source:HGNC Symbol;Acc:HGNC:2730]	#N/A		ddr1	ENSDARG00000078523	discoidin domain receptor family, member 1 [Source:ZFIN;Acc:ZDB-GENE-060323-2]	2e-22		33	38	67		196	201	191
GSONMG00049001001	4.94551	2.54554e-41		0	0	0	#N/A		MAP4 (3 of 3)	ENSDARG00000090938	microtubule-associated protein 4 [Source:HGNC Symbol;Acc:HGNC:6862]	2e-21		43	32	51		201	165	171
GSONMG00029809001	4.94434	2.7542e-227		SMURF2	ENSG00000108854	SMAD specific E3 ubiquitin protein ligase 2 [Source:HGNC Symbol;Acc:HGNC:16809]	#N/A		smurf2	ENSDARG00000038067	SMAD specific E3 ubiquitin protein ligase 2 [Source:ZFIN;Acc:ZDB-GENE-030131-1830]	2e-34		330	239	284		1345	1115	1170
GSONMG00081411001	4.94359	6.15063e-18		AGTRAP	ENSG00000177674	angiotensin II receptor-associated protein [Source:HGNC Symbol;Acc:HGNC:13539]	#N/A		agtrap	ENSDARG00000077082	angiotensin II receptor-associated protein [Source:ZFIN;Acc:ZDB-GENE-050309-11]	1e-39		31	17	25		132	104	75
GSONMG00012787001	4.94293	0		NUAK1	ENSG00000074590	NUAK family, SNF1-like kinase, 1 [Source:HGNC Symbol;Acc:HGNC:14311]	#N/A		NUAK1 (2 of 2)	ENSDARG00000028676	NUAK family, SNF1-like kinase, 1 [Source:HGNC Symbol;Acc:HGNC:14311]	1e-134		1879	1407	1632		7878	6409	6645
GSONMG00072545001	4.93821	2.50226e-277		CTH	ENSG00000116761	cystathionine gamma-lyase [Source:HGNC Symbol;Acc:HGNC:2501]	#N/A		cth	ENSDARG00000074301	cystathionase (cystathionine gamma-lyase) [Source:ZFIN;Acc:ZDB-GENE-030131-774]	0.0		633	490	544		2434	2311	2316
GSONMG00048274001	4.93676	2.49198e-61		RRP1B	ENSG00000160208	ribosomal RNA processing 1B [Source:HGNC Symbol;Acc:HGNC:23818]	#N/A		rrp1	ENSDARG00000027515	ribosomal RNA processing 1 homolog (S. cerevisiae) [Source:ZFIN;Acc:ZDB-GENE-030131-9837]	2e-93		121	126	92		572	412	471
GSONMG00031385001	4.93287	1.43891e-97		NPTX2	ENSG00000106236	neuronal pentraxin II [Source:HGNC Symbol;Acc:HGNC:7953]	#N/A		nptx2b	ENSDARG00000045164	neuronal pentraxin 2b [Source:ZFIN;Acc:ZDB-GENE-110328-1]	0.0		122	100	123		574	447	449
GSONMG00032506001	4.92814	3.82376e-63		KDM6B	ENSG00000132510	lysine (K)-specific demethylase 6B [Source:HGNC Symbol;Acc:HGNC:29012]	0		kdm6bb	ENSDARG00000056929	lysine (K)-specific demethylase 6B, b [Source:ZFIN;Acc:ZDB-GENE-040724-166]	2e-14		81	56	89		379	291	291
GSONMG00071099001	4.92706	1.49034e-15		LOXL1	ENSG00000129038	lysyl oxidase-like 1 [Source:HGNC Symbol;Acc:HGNC:6665]	#N/A		loxl1	ENSDARG00000054451	lysyl oxidase-like 1 [Source:ZFIN;Acc:ZDB-GENE-060503-693]	1e-103		22	7	20		70	66	70
GSONMG00027240001	4.92649	0		SORBS3	ENSG00000120896	sorbin and SH3 domain containing 3 [Source:HGNC Symbol;Acc:HGNC:30907]	#N/A		sorbs3	ENSDARG00000037476	sorbin and SH3 domain containing 3 [Source:ZFIN;Acc:ZDB-GENE-050327-1]	1e-142		2786	2251	2954		13101	9996	10948
GSONMG00034416001	4.92525	7.48742e-15		MAGI1	ENSG00000151276	membrane associated guanylate kinase, WW and PDZ domain containing 1 [Source:HGNC Symbol;Acc:HGNC:946]	#N/A		magi1a	ENSDARG00000070145	membrane associated guanylate kinase, WW and PDZ domain containing 1a [Source:ZFIN;Acc:ZDB-GENE-081105-13]	1e-06		82	42	116		436	254	330
GSONMG00051284001	4.91337	3.16753e-193		CAPG	ENSG00000042493	capping protein (actin filament), gelsolin-like [Source:HGNC Symbol;Acc:HGNC:1474]	#N/A		capgb	ENSDARG00000021318	capping protein (actin filament), gelsolin-like b [Source:ZFIN;Acc:ZDB-GENE-030131-8541]	0.0		468	352	341		1944	1489	1491
GSONMG00019593001	4.91052	1.26337e-25		HSPG2	ENSG00000142798	heparan sulfate proteoglycan 2 [Source:HGNC Symbol;Acc:HGNC:5273]	#N/A		hspg2	ENSDARG00000076564	heparan sulfate proteoglycan 2 [Source:ZFIN;Acc:ZDB-GENE-080807-4]	1e-05		459	306	664		2223	1693	2111
GSONMG00006637001	4.9063	1.18876e-22		SPRY3	ENSG00000168939	sprouty homolog 3 (Drosophila) [Source:HGNC Symbol;Acc:HGNC:11271]	0		spry1	ENSDARG00000024286	sprouty homolog 1 (Drosophila) [Source:ZFIN;Acc:ZDB-GENE-081215-2]	2e-41		22	20	30		119	111	75
GSONMG00038578001	4.90208	2.28785e-189		0	0	0	#N/A		si:ch73-22o12.1	ENSDARG00000062831	si:ch73-22o12.1 [Source:ZFIN;Acc:ZDB-GENE-110411-27]	3e-29		307	218	287		1288	1049	1090
GSONMG00052196001	4.89384	4.65356e-44		TDRP	ENSG00000180190	testis development related protein [Source:HGNC Symbol;Acc:HGNC:26951]	#N/A		0	0	0	0		47	43	40		196	178	174
GSONMG00048853001	4.89346	1.62514e-156		KCNJ2	ENSG00000123700	potassium channel, inwardly rectifying subfamily J, member 2 [Source:HGNC Symbol;Acc:HGNC:6263]	#N/A		kcnj2a	ENSDARG00000019418	potassium inwardly-rectifying channel, subfamily J, member 2a [Source:ZFIN;Acc:ZDB-GENE-120319-1]	0.0		297	278	268		1301	1091	1171
GSONMG00047374001	4.88066	1.67353e-30		FAM160A1	ENSG00000164142	family with sequence similarity 160, member A1 [Source:HGNC Symbol;Acc:HGNC:34237]	0		fam160a1	ENSDARG00000061021	family with sequence similarity 160, member A1 [Source:ZFIN;Acc:ZDB-GENE-090312-132]	1e-158		34	29	41		155	140	142
GSONMG00081848001	4.87958	1.07716e-09		#N/A	#N/A	#N/A	#N/A		#N/A	#N/A	#N/A	#N/A		9	10	12		41	45	44
GSONMG00046043001	4.87179	0		RRAS2	ENSG00000133818	related RAS viral (r-ras) oncogene homolog 2 [Source:HGNC Symbol;Acc:HGNC:17271]	#N/A		rras	ENSDARG00000006553	related RAS viral (r-ras) oncogene homolog [Source:ZFIN;Acc:ZDB-GENE-041010-217]	7e-87		3804	3047	3226		16158	12835	13390
GSONMG00012740001	4.86974	0		CALM2	ENSG00000143933	calmodulin 2 (phosphorylase kinase, delta) [Source:HGNC Symbol;Acc:HGNC:1445]	#N/A		calm1a	ENSDARG00000021811	calmodulin 1a [Source:ZFIN;Acc:ZDB-GENE-030131-8308]	1e-105		16192	12174	14603		62010	57821	59342
GSONMG00055109001	4.86415	3.23523e-269		CRIM1	ENSG00000150938	cysteine rich transmembrane BMP regulator 1 (chordin-like) [Source:HGNC Symbol;Acc:HGNC:2359]	#N/A		crim1	ENSDARG00000029668	cysteine rich transmembrane BMP regulator 1 (chordin like) [Source:ZFIN;Acc:ZDB-GENE-040312-2]	2e-05		627	456	639		2656	2185	2365
GSONMG00064010001	4.86056	1.40731e-14		GSTM3	ENSG00000134202	glutathione S-transferase mu 3 (brain) [Source:HGNC Symbol;Acc:HGNC:4635]	#N/A		gstm	ENSDARG00000042533	glutathione S-transferase M [Source:ZFIN;Acc:ZDB-GENE-030911-2]	1e-79		21	9	25		93	67	70
GSONMG00004721001	4.85901	1.10113e-107		ARHGEF17	ENSG00000110237	Rho guanine nucleotide exchange factor (GEF) 17 [Source:HGNC Symbol;Acc:HGNC:21726]	0		ARHGEF17 (2 of 2)	ENSDARG00000091766	Rho guanine nucleotide exchange factor (GEF) 17 [Source:HGNC Symbol;Acc:HGNC:21726]	1e-146		236	168	256		1088	781	900
GSONMG00038451001	4.85523	4.39778e-77		SYDE2	ENSG00000097096	synapse defective 1, Rho GTPase, homolog 2 (C. elegans) [Source:HGNC Symbol;Acc:HGNC:25841]	#N/A		SYDE2	ENSDARG00000078537	synapse defective 1, Rho GTPase, homolog 2 (C. elegans) [Source:HGNC Symbol;Acc:HGNC:25841]	1e-134		111	76	98		484	346	365
GSONMG00052832001	4.8542	1.11139e-270		NES	ENSG00000132688	nestin [Source:HGNC Symbol;Acc:HGNC:7756]	0		nes	ENSDARG00000088805	nestin [Source:ZFIN;Acc:ZDB-GENE-071119-2]	4e-16		3976	3165	4307		19082	13806	15251
GSONMG00037358001	4.84569	1.27369e-59		LIMD1	ENSG00000144791	LIM domains containing 1 [Source:HGNC Symbol;Acc:HGNC:6612]	#N/A		LIMD1 (1 of 2)	ENSDARG00000077964	LIM domains containing 1 [Source:HGNC Symbol;Acc:HGNC:6612]	1e-111		97	74	69		413	290	303
GSONMG00068089001	4.84438	4.62304e-214		ROCK2	ENSG00000134318	Rho-associated, coiled-coil containing protein kinase 2 [Source:HGNC Symbol;Acc:HGNC:10252]	#N/A		rock2b	ENSDARG00000004877	rho-associated, coiled-coil containing protein kinase 2b [Source:ZFIN;Acc:ZDB-GENE-060125-2]	1e-123		384	279	339		1470	1289	1409
GSONMG00054588001	4.84374	1.86158e-29		RALYL	ENSG00000184672	RALY RNA binding protein-like [Source:HGNC Symbol;Acc:HGNC:27036]	0		si:dkey-234i14.2	ENSDARG00000097652	si:dkey-234i14.2 [Source:ZFIN;Acc:ZDB-GENE-131127-595]	7e-09		37	21	36		155	131	106
GSONMG00052895001	4.84199	4.61234e-210		#N/A	#N/A	#N/A	0		#N/A	#N/A	#N/A	#N/A		1302	961	1375		6236	4378	4636
GSONMG00039079001	4.83876	7.10806e-07		CETN2	ENSG00000147400	centrin, EF-hand protein, 2 [Source:HGNC Symbol;Acc:HGNC:1867]	#N/A		cetn2	ENSDARG00000078466	centrin, EF-hand protein, 2 [Source:ZFIN;Acc:ZDB-GENE-091118-94]	8e-99		3	9	14		23	35	50
GSONMG00060577001	4.83543	8.43646e-156		CNTNAP4	ENSG00000152910	contactin associated protein-like 4 [Source:HGNC Symbol;Acc:HGNC:18747]	#N/A		0	ENSDARG00000067824	0	0.0		254	226	283		1207	963	1019
GSONMG00074317001	4.82941	0		ZBTB8OS	ENSG00000176261	zinc finger and BTB domain containing 8 opposite strand [Source:HGNC Symbol;Acc:HGNC:24094]	#N/A		zbtb8os	ENSDARG00000016368	zinc finger and BTB domain containing 8 opposite strand [Source:ZFIN;Acc:ZDB-GENE-050417-176]	1e-105		1071	801	993		4311	3747	3835
GSONMG00005489001	4.82491	2.44791e-13		IL1B	ENSG00000125538	interleukin 1, beta [Source:HGNC Symbol;Acc:HGNC:5992]	#N/A		il1b	ENSDARG00000005419	interleukin 1, beta [Source:ZFIN;Acc:ZDB-GENE-040702-2]	2e-30		23	8	22		79	75	64
GSONMG00018005001	4.81648	2.89089e-12		#N/A	#N/A	#N/A	#N/A		#N/A	#N/A	#N/A	#N/A		13	14	12		67	48	48
GSONMG00064870001	4.80586	1.13183e-15		TNFRSF1B	ENSG00000028137	tumor necrosis factor receptor superfamily, member 1B [Source:HGNC Symbol;Acc:HGNC:11917]	#N/A		hdr	ENSDARG00000004392	hematopoietic death receptor [Source:ZFIN;Acc:ZDB-GENE-030826-5]	3e-52		24	14	16		102	52	71
GSONMG00034664001	4.80449	1.92836e-129		LITAF	ENSG00000189067	lipopolysaccharide-induced TNF factor [Source:HGNC Symbol;Acc:HGNC:16841]	0		CU463855.1	ENSDARG00000088125	Uncharacterized protein [Source:UniProtKB/TrEMBL;Acc:E7F174]	8e-59		202	174	219		932	707	831
GSONMG00040702001	4.80368	1.59821e-108		MYO9A	ENSG00000066933	myosin IXA [Source:HGNC Symbol;Acc:HGNC:7608]	0		myo9aa	ENSDARG00000076729	myosin IXAa [Source:ZFIN;Acc:ZDB-GENE-080424-5]	5e-99		134	107	121		548	452	498
GSONMG00012375001	4.80332	1.13825e-10		MYH10	ENSG00000133026	myosin, heavy chain 10, non-muscle [Source:HGNC Symbol;Acc:HGNC:7568]	0		myh10	ENSDARG00000000103	myosin, heavy chain 10, non-muscle [Source:ZFIN;Acc:ZDB-GENE-030616-162]	1e-72		10	10	10		42	42	40
GSONMG00050846001	4.8009	1.50577e-34		SELE	ENSG00000007908	selectin E [Source:HGNC Symbol;Acc:HGNC:10718]	#N/A		sele	ENSDARG00000009123	selectin E [Source:ZFIN;Acc:ZDB-GENE-041014-221]	2e-14		48	44	43		196	184	178
GSONMG00073847001	4.79632	0		CYB5R1	ENSG00000159348	cytochrome b5 reductase 1 [Source:HGNC Symbol;Acc:HGNC:13397]	#N/A		cyb5r1	ENSDARG00000018966	cytochrome b5 reductase 1 [Source:ZFIN;Acc:ZDB-GENE-030131-8497]	1e-168		968	727	817		3585	3326	3418
GSONMG00001389001	4.78967	5.26884e-39		GSE1	ENSG00000131149	Gse1 coiled-coil protein [Source:HGNC Symbol;Acc:HGNC:28979]	#N/A		si:dkey-217l24.1	ENSDARG00000062199	si:dkey-217l24.1 [Source:ZFIN;Acc:ZDB-GENE-131121-4]	2e-59		41	60	63		257	205	221
GSONMG00057261001	4.7857	6.544e-18		DSCC1	ENSG00000136982	DNA replication and sister chromatid cohesion 1 [Source:HGNC Symbol;Acc:HGNC:24453]	0		dscc1	ENSDARG00000019907	defective in sister chromatid cohesion 1 homolog (S. cerevisiae) [Source:ZFIN;Acc:ZDB-GENE-040912-35]	3e-52		40	12	16		96	92	88
GSONMG00011750001	4.78266	4.05361e-36		RGL1	ENSG00000143344	ral guanine nucleotide dissociation stimulator-like 1 [Source:HGNC Symbol;Acc:HGNC:30281]	0		rgl1	ENSDARG00000005989	ral guanine nucleotide dissociation stimulator-like 1 [Source:ZFIN;Acc:ZDB-GENE-040426-1816]	2e-84		44	27	47		197	143	147
GSONMG00000397001	4.78161	0		C1QTNF5	ENSG00000223953	C1q and tumor necrosis factor related protein 5 [Source:HGNC Symbol;Acc:HGNC:14344]	0		c1qtnf5	ENSDARG00000056134	C1q and tumor necrosis factor related protein 5 [Source:ZFIN;Acc:ZDB-GENE-050706-101]	1e-117		2094	1497	1796		8336	6832	6983
GSONMG00080391001	4.77692	2.64053e-46		JAG2	ENSG00000184916	jagged 2 [Source:HGNC Symbol;Acc:HGNC:6189]	#N/A		jag2b	ENSDARG00000021389	jagged 2b [Source:ZFIN;Acc:ZDB-GENE-011128-3]	0.0		74	39	65		284	218	229
GSONMG00015810001	4.77267	8.0345e-163		NDE1	ENSG00000072864	nudE neurodevelopment protein 1 [Source:HGNC Symbol;Acc:HGNC:17619]	#N/A		nde1	ENSDARG00000037900	nudE nuclear distribution gene E homolog 1 (A. nidulans) [Source:ZFIN;Acc:ZDB-GENE-050913-61]	1e-125		385	276	396		1656	1317	1373
GSONMG00027220001	4.7676	3.82052e-42		RUNDC3A	ENSG00000108309	RUN domain containing 3A [Source:HGNC Symbol;Acc:HGNC:16984]	#N/A		RUNDC3A (2 of 2)	ENSDARG00000007245	RUN domain containing 3A [Source:HGNC Symbol;Acc:HGNC:16984]	6e-89		58	53	71		313	233	207
GSONMG00004956001	4.76715	3.38552e-182		IGSF5	ENSG00000183067	immunoglobulin superfamily, member 5 [Source:HGNC Symbol;Acc:HGNC:5952]	#N/A		igsf5	ENSDARG00000087983	immunoglobulin superfamily, member 5 [Source:ZFIN;Acc:ZDB-GENE-091204-182]	2e-46		335	250	311		1297	1120	1253
GSONMG00041312001	4.76686	2.08033e-09		PIK3CB	ENSG00000051382	phosphatidylinositol-4,5-bisphosphate 3-kinase, catalytic subunit beta [Source:HGNC Symbol;Acc:HGNC:8976]	0		pik3cd	ENSDARG00000003250	phosphoinositide-3-kinase, catalytic, delta polypeptide [Source:ZFIN;Acc:ZDB-GENE-040426-1128]	1e-117		9	7	8		29	38	31
GSONMG00043054001	4.76673	2.01444e-23		DOCK4	ENSG00000128512	dedicator of cytokinesis 4 [Source:HGNC Symbol;Acc:HGNC:19192]	#N/A		dock4b	ENSDARG00000024874	dedicator of cytokinesis 4b [Source:ZFIN;Acc:ZDB-GENE-060130-74]	1e-155		25	21	39		121	95	133
GSONMG00070439001	4.75195	5.32178e-07		CBX4	ENSG00000141582	chromobox homolog 4 [Source:HGNC Symbol;Acc:HGNC:1554]	0		cbx4	ENSDARG00000070807	chromobox homolog 4 (Pc class homolog, Drosophila) [Source:ZFIN;Acc:ZDB-GENE-040329-2]	1e-155		6	4	10		32	25	25
GSONMG00021506001	4.75163	8.35949e-09		ALDH4A1	ENSG00000159423	aldehyde dehydrogenase 4 family, member A1 [Source:HGNC Symbol;Acc:HGNC:406]	#N/A		aldh4a1	ENSDARG00000038207	aldehyde dehydrogenase 4 family, member A1 [Source:ZFIN;Acc:ZDB-GENE-040426-1179]	1e-111		8	10	8		41	33	33
GSONMG00017464001	4.74779	0		CDH1	ENSG00000039068	cadherin 1, type 1, E-cadherin (epithelial) [Source:HGNC Symbol;Acc:HGNC:1748]	#N/A		si:dkey-173l11.5	ENSDARG00000068137	si:dkey-173l11.5 [Source:ZFIN;Acc:ZDB-GENE-110406-4]	1e-143		1009	797	875		4071	3310	3588
GSONMG00033683001	4.74436	1.57245e-10		#N/A	#N/A	#N/A	#N/A		#N/A	#N/A	#N/A	#N/A		17	10	10		61	52	38
GSONMG00070952001	4.74426	0		GJC1	ENSG00000182963	gap junction protein, gamma 1, 45kDa [Source:HGNC Symbol;Acc:HGNC:4280]	#N/A		cx43.4	ENSDARG00000007099	connexin 43.4 [Source:ZFIN;Acc:ZDB-GENE-990415-38]	1e-145		913	672	855		3693	3150	3115
GSONMG00020278001	4.73869	2.60317e-135		LRRN4	ENSG00000125872	leucine rich repeat neuronal 4 [Source:HGNC Symbol;Acc:HGNC:16208]	0		FP245511.1	ENSDARG00000088247	Uncharacterized protein [Source:UniProtKB/TrEMBL;Acc:E7FC28]	1e-37		441	279	306		1557	1310	1299
GSONMG00074224001	4.736	2.57585e-51		EML6	ENSG00000214595	echinoderm microtubule associated protein like 6 [Source:HGNC Symbol;Acc:HGNC:35412]	#N/A		EML5	ENSDARG00000053517	echinoderm microtubule associated protein like 5 [Source:HGNC Symbol;Acc:HGNC:18197]	1e-133		73	63	66		294	252	278
GSONMG00020830001	4.73435	4.32358e-07		ARHGAP26	ENSG00000145819	Rho GTPase activating protein 26 [Source:HGNC Symbol;Acc:HGNC:17073]	0		arhgap10	ENSDARG00000078326	Rho GTPase activating protein 10 [Source:ZFIN;Acc:ZDB-GENE-060512-221]	4e-40		3	10	7		34	15	34
GSONMG00060578001	4.73008	8.26958e-124		CNTNAP3B	ENSG00000154529	contactin associated protein-like 3B [Source:HGNC Symbol;Acc:HGNC:32035]	#N/A		0	ENSDARG00000067824	0	5e-93		196	204	204		869	768	830
GSONMG00007328001	4.72669	9.51731e-10		0	0	0	#N/A		CABZ01055715.1	ENSDARG00000087246	Uncharacterized protein [Source:UniProtKB/TrEMBL;Acc:H9GZ09]	4e-17		11	10	15		65	45	38
GSONMG00049696001	4.72595	5.78356e-19		LAMA2	ENSG00000196569	laminin, alpha 2 [Source:HGNC Symbol;Acc:HGNC:6482]	#N/A		lama1	ENSDARG00000056043	laminin, alpha 1 [Source:ZFIN;Acc:ZDB-GENE-060118-1]	1e-17		18	20	23		92	82	75
GSONMG00029810001	4.72472	0		SMURF2	ENSG00000108854	SMAD specific E3 ubiquitin protein ligase 2 [Source:HGNC Symbol;Acc:HGNC:16809]	#N/A		smurf2	ENSDARG00000038067	SMAD specific E3 ubiquitin protein ligase 2 [Source:ZFIN;Acc:ZDB-GENE-030131-1830]	0.0		696	526	687		2955	2400	2420
GSONMG00038643001	4.72039	1.12361e-194		ELOF1	ENSG00000130165	elongation factor 1 homolog (S. cerevisiae) [Source:HGNC Symbol;Acc:HGNC:28691]	#N/A		elof1	ENSDARG00000043601	elongation factor 1 homolog (S. cerevisiae) [Source:ZFIN;Acc:ZDB-GENE-040426-1385]	3e-46		343	258	283		1378	1078	1142
GSONMG00031263001	4.71866	8.2015e-13		LYN	ENSG00000254087	LYN proto-oncogene, Src family tyrosine kinase [Source:HGNC Symbol;Acc:HGNC:6735]	#N/A		lyn	ENSDARG00000031715	v-yes-1 Yamaguchi sarcoma viral related oncogene homolog [Source:ZFIN;Acc:ZDB-GENE-040912-7]	0.0		20	18	12		79	60	65
GSONMG00016350001	4.71677	6.01577e-49		HMGCR	ENSG00000113161	3-hydroxy-3-methylglutaryl-CoA reductase [Source:HGNC Symbol;Acc:HGNC:5006]	#N/A		hmgcra	ENSDARG00000052734	3-hydroxy-3-methylglutaryl-Coenzyme A reductase a [Source:ZFIN;Acc:ZDB-GENE-040401-2]	8e-32		69	75	66		332	253	274
GSONMG00014760001	4.71407	5.86561e-15		CNTNAP5	ENSG00000155052	contactin associated protein-like 5 [Source:HGNC Symbol;Acc:HGNC:18748]	#N/A		cntnap5b	ENSDARG00000075189	contactin associated protein-like 5b [Source:ZFIN;Acc:ZDB-GENE-070705-209]	1e-103		24	22	26		131	82	83
GSONMG00031778001	4.7071	2.94751e-36		DHCR24	ENSG00000116133	24-dehydrocholesterol reductase [Source:HGNC Symbol;Acc:HGNC:2859]	#N/A		dhcr24	ENSDARG00000013236	24-dehydrocholesterol reductase [Source:ZFIN;Acc:ZDB-GENE-041212-73]	1e-129		58	36	48		183	192	196
GSONMG00069323001	4.70639	0		CLTC	ENSG00000141367	clathrin, heavy chain (Hc) [Source:HGNC Symbol;Acc:HGNC:2092]	#N/A		cltcb	ENSDARG00000090716	clathrin, heavy polypeptide b (Hc) [Source:ZFIN;Acc:ZDB-GENE-050227-12]	0.0		12570	9854	11934		51344	43246	44654
GSONMG00023793001	4.70509	9.65831e-125		B3GALT2	ENSG00000162630	UDP-Gal:betaGlcNAc beta 1,3-galactosyltransferase, polypeptide 2 [Source:HGNC Symbol;Acc:HGNC:917]	#N/A		zgc:194330	ENSDARG00000061432	zgc:194330 [Source:ZFIN;Acc:ZDB-GENE-080722-3]	1e-67		233	157	212		964	700	779
GSONMG00082597001	4.69882	3.63299e-96		LURAP1	ENSG00000171357	leucine rich adaptor protein 1 [Source:HGNC Symbol;Acc:HGNC:32327]	#N/A		LURAP1	ENSDARG00000044406	leucine rich adaptor protein 1 [Source:HGNC Symbol;Acc:HGNC:32327]	1e-118		214	137	166		836	585	673
GSONMG00001789001	4.69823	7.07042e-19		PIK3CD	ENSG00000171608	phosphatidylinositol-4,5-bisphosphate 3-kinase, catalytic subunit delta [Source:HGNC Symbol;Acc:HGNC:8977]	0		pik3cd	ENSDARG00000003250	phosphoinositide-3-kinase, catalytic, delta polypeptide [Source:ZFIN;Acc:ZDB-GENE-040426-1128]	0.0		26	9	38		124	64	108
GSONMG00029702001	4.69341	6.17456e-136		MICAL1	ENSG00000135596	microtubule associated monooxygenase, calponin and LIM domain containing 1 [Source:HGNC Symbol;Acc:HGNC:20619]	#N/A		mical1	ENSDARG00000011809	microtubule associated monooxygenase, calponin and LIM domain containing 1 [Source:ZFIN;Acc:ZDB-GENE-081022-3]	8e-46		267	249	289		1316	957	1007
GSONMG00048507001	4.69197	1.7655e-06		SYNE2	ENSG00000054654	spectrin repeat containing, nuclear envelope 2 [Source:HGNC Symbol;Acc:HGNC:17084]	#N/A		syne2a	ENSDARG00000030107	spectrin repeat containing, nuclear envelope 2a [Source:ZFIN;Acc:ZDB-GENE-041001-109]	4e-57		7	9	8		36	18	44
GSONMG00021092001	4.69034	1.59398e-17		ANO5	ENSG00000171714	anoctamin 5 [Source:HGNC Symbol;Acc:HGNC:27337]	#N/A		ano5a	ENSDARG00000015731	anoctamin 5a [Source:ZFIN;Acc:ZDB-GENE-091013-2]	2e-68		24	16	23		104	83	68
GSONMG00000907001	4.68613	8.87565e-173		CERS2	ENSG00000143418	ceramide synthase 2 [Source:HGNC Symbol;Acc:HGNC:14076]	#N/A		cers2a	ENSDARG00000013704	ceramide synthase 2a [Source:ZFIN;Acc:ZDB-GENE-020808-2]	5e-93		292	235	293		1257	1032	1026
GSONMG00038951001	4.68318	5.04281e-19		C1QL2	ENSG00000144119	complement component 1, q subcomponent-like 2 [Source:HGNC Symbol;Acc:HGNC:24181]	#N/A		AL929105.3	ENSDARG00000088625	Uncharacterized protein [Source:UniProtKB/TrEMBL;Acc:E7FG60]	6e-15		25	21	24		116	75	93
GSONMG00012167001	4.68024	0		PLK3	ENSG00000173846	polo-like kinase 3 [Source:HGNC Symbol;Acc:HGNC:2154]	#N/A		plk3	ENSDARG00000038754	polo-like kinase 3 (Drosophila) [Source:ZFIN;Acc:ZDB-GENE-030131-6134]	0.0		1722	1397	1769		7666	6147	5963
GSONMG00003703001	4.67772	1.01854e-86		TGM1	ENSG00000092295	transglutaminase 1 [Source:HGNC Symbol;Acc:HGNC:11777]	#N/A		tgm1l1	ENSDARG00000012130	transglutaminase 1 like 1 [Source:ZFIN;Acc:ZDB-GENE-060503-139]	0.0		166	116	197		706	588	633
GSONMG00074618001	4.67367	6.90504e-60		pk	ENSG00000091436	Mitogen-activated protein kinase kinase kinase MLT [Source:UniProtKB/Swiss-Prot;Acc:Q9NYL2]	#N/A		zak	ENSDARG00000006978	sterile alpha motif and leucine zipper containing kinase AZK [Source:ZFIN;Acc:ZDB-GENE-070912-386]	1e-141		110	91	130		467	418	446
GSONMG00021894001	4.66894	0		ACTG1	ENSG00000184009	actin gamma 1 [Source:HGNC Symbol;Acc:HGNC:144]	#N/A		actb2	ENSDARG00000037870	actin, beta 2 [Source:ZFIN;Acc:ZDB-GENE-000329-3]	5e-89		40406	29433	35027		155018	131947	133329
GSONMG00057389001	4.66795	9.91593e-108		FAM107B	ENSG00000065809	family with sequence similarity 107, member B [Source:HGNC Symbol;Acc:HGNC:23726]	#N/A		fam107b	ENSDARG00000026865	family with sequence similarity 107, member B [Source:ZFIN;Acc:ZDB-GENE-031030-12]	1e-68		260	238	268		1088	973	1022
GSONMG00013008001	4.66597	6.97096e-70		CRB1	ENSG00000134376	crumbs family member 1, photoreceptor morphogenesis associated [Source:HGNC Symbol;Acc:HGNC:2343]	#N/A		crb2b	ENSDARG00000060081	crumbs homolog 2b [Source:ZFIN;Acc:ZDB-GENE-060610-1]	7e-05		134	108	148		587	433	551
GSONMG00008237001	4.66179	5.86617e-26		MYH10	ENSG00000133026	myosin, heavy chain 10, non-muscle [Source:HGNC Symbol;Acc:HGNC:7568]	#N/A		myh10	ENSDARG00000000103	myosin, heavy chain 10, non-muscle [Source:ZFIN;Acc:ZDB-GENE-030616-162]	1e-141		28	32	55		170	146	148
GSONMG00053440001	4.65219	8.99328e-58		S1PR1	ENSG00000170989	sphingosine-1-phosphate receptor 1 [Source:HGNC Symbol;Acc:HGNC:3165]	0		s1pr1	ENSDARG00000042690	sphingosine-1-phosphate receptor 1 [Source:ZFIN;Acc:ZDB-GENE-001228-2]	0.0		84	53	79		307	259	297
GSONMG00000141001	4.65007	2.82541e-111		TNS1	ENSG00000079308	tensin 1 [Source:HGNC Symbol;Acc:HGNC:11973]	#N/A		tns1	ENSDARG00000020845	tensin 1 [Source:ZFIN;Acc:ZDB-GENE-030131-6933]	1e-103		350	282	427		1651	1292	1315
GSONMG00060580001	4.64598	4.44425e-12		0	0	0	#N/A		xylt1	ENSDARG00000061248	xylosyltransferase I [Source:ZFIN;Acc:ZDB-GENE-111017-2]	4e-19		14	17	16		58	57	73
GSONMG00074225001	4.64383	2.31084e-49		SPTBN1	ENSG00000115306	spectrin, beta, non-erythrocytic 1 [Source:HGNC Symbol;Acc:HGNC:11275]	#N/A		sptbn2	ENSDARG00000053956	spectrin, beta, non-erythrocytic 2 [Source:ZFIN;Acc:ZDB-GENE-030131-787]	7e-51		73	63	66		288	245	275
GSONMG00079410001	4.64071	0		YWHAZ	ENSG00000164924	tyrosine 3-monooxygenase/tryptophan 5-monooxygenase activation protein, zeta [Source:HGNC Symbol;Acc:HGNC:12855]	0		ywhaqb	ENSDARG00000023323	tyrosine 3-monooxygenase/tryptophan 5-monooxygenase activation protein, theta polypeptide b [Source:ZFIN;Acc:ZDB-GENE-030131-7135]	1e-155		3073	2438	3057		12837	10984	10452
GSONMG00037268001	4.64007	1.51435e-18		BACH2	ENSG00000112182	BTB and CNC homology 1, basic leucine zipper transcription factor 2 [Source:HGNC Symbol;Acc:HGNC:14078]	#N/A		bach2b	ENSDARG00000004074	BTB and CNC homology 1, basic leucine zipper transcription factor 2b [Source:ZFIN;Acc:ZDB-GENE-041001-139]	0.0		218	85	224		773	686	607
GSONMG00046147001	4.63493	5.28209e-177		FHDC1	ENSG00000137460	FH2 domain containing 1 [Source:HGNC Symbol;Acc:HGNC:29363]	0		si:dkey-102m7.1	ENSDARG00000090527	si:dkey-102m7.1 [Source:ZFIN;Acc:ZDB-GENE-091118-76]	4e-15		322	268	342		1426	1143	1162
GSONMG00043776001	4.62655	7.02492e-14		HECTD2	ENSG00000165338	HECT domain containing E3 ubiquitin protein ligase 2 [Source:HGNC Symbol;Acc:HGNC:26736]	#N/A		hectd2	ENSDARG00000061194	HECT domain containing 2 [Source:ZFIN;Acc:ZDB-GENE-100405-3]	3e-40		15	15	17		62	64	61
GSONMG00049145001	4.62648	0		CDC42SE1	ENSG00000197622	CDC42 small effector 1 [Source:HGNC Symbol;Acc:HGNC:17719]	#N/A		cdc42se1	ENSDARG00000023724	CDC42 small effector 1 [Source:ZFIN;Acc:ZDB-GENE-030131-9260]	2e-34		990	814	946		4259	3301	3437
GSONMG00019318001	4.62587	4.49599e-156		KITLG	ENSG00000049130	KIT ligand [Source:HGNC Symbol;Acc:HGNC:6343]	#N/A		kitlga	ENSDARG00000070917	kit ligand a [Source:ZFIN;Acc:ZDB-GENE-070424-1]	1e-74		305	267	293		1337	1009	1116
GSONMG00038532001	4.62292	1.55955e-46		PARP14	ENSG00000173193	poly (ADP-ribose) polymerase family, member 14 [Source:HGNC Symbol;Acc:HGNC:29232]	#N/A		0	ENSDARG00000074139	0	2e-23		77	62	75		380	244	236
GSONMG00022519001	4.62156	0		EIF4A2	ENSG00000156976	eukaryotic translation initiation factor 4A2 [Source:HGNC Symbol;Acc:HGNC:3284]	#N/A		eif4a2	ENSDARG00000016477	eukaryotic translation initiation factor 4A, isoform 2 [Source:ZFIN;Acc:ZDB-GENE-040426-2802]	9e-09		1977	1537	1799		7726	6730	6670
GSONMG00043090001	4.61623	4.50307e-21		ANK1	ENSG00000029534	ankyrin 1, erythrocytic [Source:HGNC Symbol;Acc:HGNC:492]	#N/A		ANK1 (2 of 2)	ENSDARG00000074777	ankyrin 1, erythrocytic [Source:HGNC Symbol;Acc:HGNC:492]	7e-18		186	114	270		893	711	658
GSONMG00012357001	4.61125	9.95033e-83		DCBLD1	ENSG00000164465	discoidin, CUB and LCCL domain containing 1 [Source:HGNC Symbol;Acc:HGNC:21479]	#N/A		dcbld1	ENSDARG00000015907	discoidin, CUB and LCCL domain containing 1 [Source:ZFIN;Acc:ZDB-GENE-050913-77]	6e-81		195	141	141		664	614	608
GSONMG00015398001	4.60609	1.56612e-51		TMEM100	ENSG00000166292	transmembrane protein 100 [Source:HGNC Symbol;Acc:HGNC:25607]	#N/A		TMEM100 (1 of 2)	ENSDARG00000087687	transmembrane protein 100 [Source:HGNC Symbol;Acc:HGNC:25607]	3e-32		91	59	73		321	273	288
GSONMG00072687001	4.59403	8.96029e-111		PTPRM	ENSG00000173482	protein tyrosine phosphatase, receptor type, M [Source:HGNC Symbol;Acc:HGNC:9675]	#N/A		ptprt	ENSDARG00000074781	protein tyrosine phosphatase, receptor type, t [Source:ZFIN;Acc:ZDB-GENE-101028-4]	1e-147		228	172	243		991	767	792
GSONMG00077847001	4.59396	9.04909e-44		HSD17B7	ENSG00000132196	hydroxysteroid (17-beta) dehydrogenase 7 [Source:HGNC Symbol;Acc:HGNC:5215]	#N/A		hsd17b7	ENSDARG00000091751	hydroxysteroid (17-beta) dehydrogenase 7 [Source:ZFIN;Acc:ZDB-GENE-061013-378]	6e-96		64	69	59		273	242	247
GSONMG00056491001	4.58875	3.15217e-13		SLC26A10	ENSG00000135502	solute carrier family 26, member 10 [Source:HGNC Symbol;Acc:HGNC:14470]	0		slc26a10	ENSDARG00000078800	solute carrier family 26, member 10 [Source:ZFIN;Acc:ZDB-GENE-030131-9845]	0.0		35	36	17		125	120	104
GSONMG00001965001	4.58672	4.53658e-16		SP110	ENSG00000135899	SP110 nuclear body protein [Source:HGNC Symbol;Acc:HGNC:5401]	0		BX569789.4	ENSDARG00000090449	Uncharacterized protein [Source:UniProtKB/TrEMBL;Acc:E7F805]	6e-66		43	19	20		127	75	120
GSONMG00065010001	4.58282	2.99674e-30		MICAL3	ENSG00000243156	microtubule associated monooxygenase, calponin and LIM domain containing 3 [Source:HGNC Symbol;Acc:HGNC:24694]	0		mical3a	ENSDARG00000097017	microtubule associated monooxygenase, calponin and LIM domain containing 3a [Source:ZFIN;Acc:ZDB-GENE-050126-2]	2e-86		38	29	37		157	125	129
GSONMG00046896001	4.58217	3.43642e-166		MYH10	ENSG00000133026	myosin, heavy chain 10, non-muscle [Source:HGNC Symbol;Acc:HGNC:7568]	0		myh10	ENSDARG00000000103	myosin, heavy chain 10, non-muscle [Source:ZFIN;Acc:ZDB-GENE-030616-162]	1e-125		306	209	330		1257	1018	1058
GSONMG00015656001	4.58136	7.40658e-80		DHCR24	ENSG00000116133	24-dehydrocholesterol reductase [Source:HGNC Symbol;Acc:HGNC:2859]	#N/A		dhcr24	ENSDARG00000013236	24-dehydrocholesterol reductase [Source:ZFIN;Acc:ZDB-GENE-041212-73]	0.0		133	84	122		478	417	438
GSONMG00018101001	4.58072	2.53979e-48		FAM210B	ENSG00000124098	family with sequence similarity 210, member B [Source:HGNC Symbol;Acc:HGNC:16102]	#N/A		fam210b	ENSDARG00000052638	family with sequence similarity 210, member B [Source:ZFIN;Acc:ZDB-GENE-050913-122]	2e-52		69	54	61		283	195	250
GSONMG00080609001	4.58045	5.2434e-290		ZEB1	ENSG00000148516	zinc finger E-box binding homeobox 1 [Source:HGNC Symbol;Acc:HGNC:11642]	#N/A		zeb1b	ENSDARG00000013207	zinc finger E-box binding homeobox 1b [Source:ZFIN;Acc:ZDB-GENE-010621-1]	0.0		1307	1086	1442		5818	4599	4774
GSONMG00065246001	4.57909	0		IQGAP1	ENSG00000140575	IQ motif containing GTPase activating protein 1 [Source:HGNC Symbol;Acc:HGNC:6110]	#N/A		iqgap1	ENSDARG00000078888	IQ motif containing GTPase activating protein 1 [Source:ZFIN;Acc:ZDB-GENE-050809-24]	1e-108		3204	2551	3184		13259	10838	11211
GSONMG00081481001	4.57668	1.34431e-230		GNL3	ENSG00000163938	guanine nucleotide binding protein-like 3 (nucleolar) [Source:HGNC Symbol;Acc:HGNC:29931]	#N/A		gnl3	ENSDARG00000006219	guanine nucleotide binding protein-like 3 (nucleolar) [Source:ZFIN;Acc:ZDB-GENE-030131-616]	0.0		554	435	481		2117	1838	1835
GSONMG00038654001	4.57495	1.36951e-12		ANGPTL7	ENSG00000171819	angiopoietin-like 7 [Source:HGNC Symbol;Acc:HGNC:24078]	#N/A		angptl7	ENSDARG00000027582	angiopoietin-like 7 [Source:ZFIN;Acc:ZDB-GENE-041010-175]	1e-151		15	19	19		90	48	74
GSONMG00025226001	4.57446	3.38603e-117		C7orf62	ENSG00000164645	chromosome 7 open reading frame 62 [Source:HGNC Symbol;Acc:HGNC:22402]	0		C12H7orf62	ENSDARG00000053520	chromosome 7 open reading frame 62 [Source:HGNC Symbol;Acc:HGNC:22402]	1e-39		162	146	182		663	651	614
GSONMG00066039001	4.57091	2.32876e-124		AARSD1	ENSG00000266967	alanyl-tRNA synthetase domain containing 1 [Source:HGNC Symbol;Acc:HGNC:28417]	#N/A		aarsd1	ENSDARG00000015747	alanyl-tRNA synthetase domain containing 1 [Source:ZFIN;Acc:ZDB-GENE-040801-91]	0.0		212	164	186		844	684	687
GSONMG00073375001	4.56992	5.00614e-31		SLC41A2	ENSG00000136052	solute carrier family 41 (magnesium transporter), member 2 [Source:HGNC Symbol;Acc:HGNC:31045]	#N/A		slc41a2b	ENSDARG00000073881	solute carrier family 41, member 2b [Source:ZFIN;Acc:ZDB-GENE-100427-2]	0.0		51	29	45		168	157	164
GSONMG00004712001	4.56899	1.75087e-94		FOXA1	ENSG00000129514	forkhead box A1 [Source:HGNC Symbol;Acc:HGNC:5021]	#N/A		foxa3	ENSDARG00000012788	forkhead box A3 [Source:ZFIN;Acc:ZDB-GENE-980526-423]	0.0		127	106	133		545	434	464
GSONMG00021573001	4.56894	2.05824e-15		CDHR5	ENSG00000099834	cadherin-related family member 5 [Source:HGNC Symbol;Acc:HGNC:7521]	0		CDHR5 (2 of 2)	ENSDARG00000090275	cadherin-related family member 5 [Source:HGNC Symbol;Acc:HGNC:7521]	2e-12		31	9	19		69	85	74
GSONMG00069531001	4.5688	4.0866e-11		KCNK10	ENSG00000100433	potassium channel, two pore domain subfamily K, member 10 [Source:HGNC Symbol;Acc:HGNC:6273]	0		BX465841.1	ENSDARG00000073749	Uncharacterized protein [Source:UniProtKB/TrEMBL;Acc:E7EY05]	2e-10		15	6	11		53	34	39
GSONMG00010243001	4.56784	2.10628e-115		HMGCS1	ENSG00000112972	3-hydroxy-3-methylglutaryl-CoA synthase 1 (soluble) [Source:HGNC Symbol;Acc:HGNC:5007]	#N/A		hmgcs1	ENSDARG00000052738	3-hydroxy-3-methylglutaryl-Coenzyme A synthase 1 (soluble) [Source:ZFIN;Acc:ZDB-GENE-040426-1042]	0.0		221	144	192		767	694	720
GSONMG00046990001	4.55849	6.62615e-13		RCAN2	ENSG00000172348	regulator of calcineurin 2 [Source:HGNC Symbol;Acc:HGNC:3041]	#N/A		rcan2	ENSDARG00000021869	regulator of calcineurin 2 [Source:ZFIN;Acc:ZDB-GENE-040516-17]	1e-53		19	17	17		87	44	79
GSONMG00032567001	4.54736	1.61259e-41		CCDC36	ENSG00000173421	coiled-coil domain containing 36 [Source:HGNC Symbol;Acc:HGNC:27945]	#N/A		CCDC36	ENSDARG00000097704	coiled-coil domain containing 36 [Source:HGNC Symbol;Acc:HGNC:27945]	4e-44		71	51	86		283	259	270
GSONMG00047749001	4.54437	0		ATP1A3	ENSG00000105409	ATPase, Na+/K+ transporting, alpha 3 polypeptide [Source:HGNC Symbol;Acc:HGNC:801]	#N/A		atp1a3a	ENSDARG00000018259	ATPase, Na+/K+ transporting, alpha 3a polypeptide [Source:ZFIN;Acc:ZDB-GENE-001212-7]	1e-73		1120	883	1173		4627	3784	4031
GSONMG00005038001	4.54286	9.79745e-206		ENC1	ENSG00000171617	ectodermal-neural cortex 1 (with BTB domain) [Source:HGNC Symbol;Acc:HGNC:3345]	#N/A		enc1	ENSDARG00000035398	ectodermal-neural cortex 1 [Source:ZFIN;Acc:ZDB-GENE-060531-140]	0.0		449	313	433		1743	1461	1465
GSONMG00019594001	4.53335	6.33023e-89		HSPG2	ENSG00000142798	heparan sulfate proteoglycan 2 [Source:HGNC Symbol;Acc:HGNC:5273]	#N/A		hspg2	ENSDARG00000076564	heparan sulfate proteoglycan 2 [Source:ZFIN;Acc:ZDB-GENE-080807-4]	0.0002		173	135	222		808	595	674
GSONMG00054298001	4.52995	1.74998e-155		IQGAP1	ENSG00000140575	IQ motif containing GTPase activating protein 1 [Source:HGNC Symbol;Acc:HGNC:6110]	#N/A		iqgap1	ENSDARG00000078888	IQ motif containing GTPase activating protein 1 [Source:ZFIN;Acc:ZDB-GENE-050809-24]	1e-98		271	217	296		1146	928	989
GSONMG00033986001	4.51875	1.21268e-58		ITGA5	ENSG00000161638	integrin, alpha 5 (fibronectin receptor, alpha polypeptide) [Source:HGNC Symbol;Acc:HGNC:6141]	0		itga5	ENSDARG00000006353	integrin, alpha 5 (fibronectin receptor, alpha polypeptide) [Source:ZFIN;Acc:ZDB-GENE-031116-52]	3e-51		85	63	98		370	291	298
GSONMG00070354001	4.51788	1.39515e-18		MTSS1	ENSG00000170873	metastasis suppressor 1 [Source:HGNC Symbol;Acc:HGNC:20443]	#N/A		MTSS1	ENSDARG00000059604	metastasis suppressor 1 [Source:HGNC Symbol;Acc:HGNC:20443]	3e-27		28	25	41		143	98	127
GSONMG00043299001	4.51648	1.93396e-66		DOCK9	ENSG00000088387	dedicator of cytokinesis 9 [Source:HGNC Symbol;Acc:HGNC:14132]	0		dock9b	ENSDARG00000016311	dedicator of cytokinesis 9b [Source:ZFIN;Acc:ZDB-GENE-090916-2]	0.0		605	411	722		2547	2097	2100
GSONMG00004577001	4.51416	6.03134e-115		ADAM12	ENSG00000148848	ADAM metallopeptidase domain 12 [Source:HGNC Symbol;Acc:HGNC:190]	#N/A		adam15	ENSDARG00000089213	a disintegrin and metalloproteinase domain 15 [Source:ZFIN;Acc:ZDB-GENE-070809-4]	0.0		196	166	210		905	685	646
GSONMG00063469001	4.51316	8.75395e-22		ANK3	ENSG00000151150	ankyrin 3, node of Ranvier (ankyrin G) [Source:HGNC Symbol;Acc:HGNC:494]	#N/A		ank3b	ENSDARG00000077582	ankyrin 3b [Source:ZFIN;Acc:ZDB-GENE-060621-2]	0.0		38	34	27		163	106	119
GSONMG00025578001	4.50835	3.03414e-06		0	0	0	0		BX005380.2	ENSDARG00000090493	Uncharacterized protein [Source:UniProtKB/TrEMBL;Acc:E7F1U5]	4e-32		8	5	5		29	22	19
GSONMG00025137001	4.50444	2.93123e-90		DOCK4	ENSG00000128512	dedicator of cytokinesis 4 [Source:HGNC Symbol;Acc:HGNC:19192]	#N/A		dock4b	ENSDARG00000024874	dedicator of cytokinesis 4b [Source:ZFIN;Acc:ZDB-GENE-060130-74]	2e-58		133	104	135		531	463	449
GSONMG00032263001	4.50444	0		CNN3	ENSG00000117519	calponin 3, acidic [Source:HGNC Symbol;Acc:HGNC:2157]	#N/A		cnn2	ENSDARG00000035858	calponin 2 [Source:ZFIN;Acc:ZDB-GENE-030131-542]	1e-103		1120	867	973		4352	3496	3647
GSONMG00046608001	4.50427	3.10285e-62		MKNK2	ENSG00000099875	MAP kinase interacting serine/threonine kinase 2 [Source:HGNC Symbol;Acc:HGNC:7111]	#N/A		mknk2b	ENSDARG00000015164	MAP kinase-interacting serine/threonine kinase 2b [Source:ZFIN;Acc:ZDB-GENE-030829-2]	2e-26		92	72	86		358	300	312
GSONMG00066051001	4.50395	1.72616e-10		PHLPP2	ENSG00000040199	PH domain and leucine rich repeat protein phosphatase 2 [Source:HGNC Symbol;Acc:HGNC:29149]	0		PHLPP1	ENSDARG00000078694	PH domain and leucine rich repeat protein phosphatase 1 [Source:HGNC Symbol;Acc:HGNC:20610]	2e-27		13	4	14		47	37	36
GSONMG00045884001	4.49894	4.68632e-36		FAM65A	ENSG00000039523	family with sequence similarity 65, member A [Source:HGNC Symbol;Acc:HGNC:25836]	#N/A		fam65a	ENSDARG00000062178	family with sequence similarity 65, member A [Source:ZFIN;Acc:ZDB-GENE-050420-32]	0.0		61	48	46		241	163	199
GSONMG00065478001	4.49784	2.06395e-09		HECTD2	ENSG00000165338	HECT domain containing E3 ubiquitin protein ligase 2 [Source:HGNC Symbol;Acc:HGNC:26736]	#N/A		hectd2	ENSDARG00000061194	HECT domain containing 2 [Source:ZFIN;Acc:ZDB-GENE-100405-3]	2e-85		8	8	21		46	50	47
GSONMG00032863001	4.49436	3.19384e-27		MAN2A1	ENSG00000112893	mannosidase, alpha, class 2A, member 1 [Source:HGNC Symbol;Acc:HGNC:6824]	#N/A		man2a1	ENSDARG00000059669	mannosidase, alpha, class 2A, member 1 [Source:ZFIN;Acc:ZDB-GENE-060526-31]	0.0		54	68	80		298	205	289
GSONMG00054435001	4.49198	2.26577e-08		FRMD4A	ENSG00000151474	FERM domain containing 4A [Source:HGNC Symbol;Acc:HGNC:25491]	0		FRMD4A	ENSDARG00000042249	FERM domain containing 4A [Source:HGNC Symbol;Acc:HGNC:25491]	7e-69		11	7	8		43	25	33
GSONMG00066040001	4.48656	7.35697e-08		PTGES3L-AARSD1	ENSG00000108825	PTGES3L-AARSD1 readthrough [Source:HGNC Symbol;Acc:HGNC:43946]	0		PTGES3L	ENSDARG00000079462	prostaglandin E synthase 3 (cytosolic)-like [Source:HGNC Symbol;Acc:HGNC:43943]	9e-70		4	11	11		51	20	32
GSONMG00004715001	4.48375	2.91512e-98		ACKR3	ENSG00000144476	atypical chemokine receptor 3 [Source:HGNC Symbol;Acc:HGNC:23692]	#N/A		ACKR3 (2 of 2)	ENSDARG00000062478	atypical chemokine receptor 3 [Source:HGNC Symbol;Acc:HGNC:23692]	1e-109		191	149	227		876	652	671
GSONMG00038026001	4.48262	1.34946e-77		WWC1	ENSG00000113645	WW and C2 domain containing 1 [Source:HGNC Symbol;Acc:HGNC:29435]	0		WWC1	ENSDARG00000076041	WW and C2 domain containing 1 [Source:HGNC Symbol;Acc:HGNC:29435]	1e-175		201	146	203		818	592	717
GSONMG00005586001	4.48235	3.40412e-10		NTN1	ENSG00000065320	netrin 1 [Source:HGNC Symbol;Acc:HGNC:8029]	#N/A		ntn1a	ENSDARG00000033733	netrin 1a [Source:ZFIN;Acc:ZDB-GENE-990415-169]	4e-71		14	8	15		48	47	47
GSONMG00061790001	4.46666	1.1317e-51		0	0	0	0		lrmp	ENSDARG00000045574	lymphoid-restricted membrane protein [Source:ZFIN;Acc:ZDB-GENE-041210-152]	1e-06		106	77	103		421	298	383
GSONMG00013234001	4.46252	2.6335e-233		TIMP2	ENSG00000035862	TIMP metallopeptidase inhibitor 2 [Source:HGNC Symbol;Acc:HGNC:11821]	0		timp2a	ENSDARG00000061226	tissue inhibitor of metalloproteinase 2a [Source:ZFIN;Acc:ZDB-GENE-030612-1]	1e-126		1067	797	1149		4331	3558	3689
GSONMG00079846001	4.46231	1.91033e-30		SLC6A9	ENSG00000196517	solute carrier family 6 (neurotransmitter transporter, glycine), member 9 [Source:HGNC Symbol;Acc:HGNC:11056]	#N/A		slc6a9	ENSDARG00000018534	solute carrier family 6 (neurotransmitter transporter, glycine), member 9 [Source:ZFIN;Acc:ZDB-GENE-050105-3]	1e-178		59	63	76		304	213	252
GSONMG00075260001	4.45793	0		CORO1C	ENSG00000110880	coronin, actin binding protein, 1C [Source:HGNC Symbol;Acc:HGNC:2254]	0		coro1ca	ENSDARG00000035598	coronin, actin binding protein, 1Ca [Source:ZFIN;Acc:ZDB-GENE-030114-6]	0.0		6571	4913	6486		25808	20905	22244
GSONMG00039531001	4.4572	8.14675e-14		SYT11	ENSG00000132718	synaptotagmin XI [Source:HGNC Symbol;Acc:HGNC:19239]	#N/A		syt11a	ENSDARG00000057913	synaptotagmin XIa [Source:ZFIN;Acc:ZDB-GENE-040426-2815]	0.0		19	14	22		79	74	58
GSONMG00024256001	4.45251	5.49969e-18		HSPA12B	ENSG00000132622	heat shock 70kD protein 12B [Source:HGNC Symbol;Acc:HGNC:16193]	#N/A		hspa12b	ENSDARG00000030307	heat shock protein 12B [Source:ZFIN;Acc:ZDB-GENE-070226-1]	1e-108		23	21	29		107	81	93
GSONMG00006712001	4.44649	7.72293e-24		CRIP3	ENSG00000146215	cysteine-rich protein 3 [Source:HGNC Symbol;Acc:HGNC:17751]	0		CRIP3	ENSDARG00000043395	cysteine-rich protein 3 [Source:HGNC Symbol;Acc:HGNC:17751]	1e-37		28	30	26		97	92	132
GSONMG00012497001	4.44391	2.76306e-24		0	0	0	#N/A		0	ENSDARG00000069795	0	2e-07		34	30	30		150	101	111
GSONMG00046401001	4.44094	1.24731e-98		ITGA5	ENSG00000161638	integrin, alpha 5 (fibronectin receptor, alpha polypeptide) [Source:HGNC Symbol;Acc:HGNC:6141]	0		itga5	ENSDARG00000006353	integrin, alpha 5 (fibronectin receptor, alpha polypeptide) [Source:ZFIN;Acc:ZDB-GENE-031116-52]	3e-35		169	116	198		690	542	615
GSONMG00038403001	4.44052	2.21501e-33		FRY	ENSG00000073910	furry homolog (Drosophila) [Source:HGNC Symbol;Acc:HGNC:20367]	#N/A		fryb	ENSDARG00000056001	furry homolog b (Drosophila) [Source:ZFIN;Acc:ZDB-GENE-080215-5]	6e-43		83	74	133		464	312	345
GSONMG00061508001	4.43911	0		MMP14	ENSG00000157227	matrix metallopeptidase 14 (membrane-inserted) [Source:HGNC Symbol;Acc:HGNC:7160]	#N/A		mmp14b	ENSDARG00000008388	matrix metalloproteinase 14b (membrane-inserted) [Source:ZFIN;Acc:ZDB-GENE-030901-2]	5e-15		8728	6645	7783		33798	26723	28099
GSONMG00029893001	4.43263	4.92555e-07		DOCK4	ENSG00000128512	dedicator of cytokinesis 4 [Source:HGNC Symbol;Acc:HGNC:19192]	#N/A		dock4b	ENSDARG00000024874	dedicator of cytokinesis 4b [Source:ZFIN;Acc:ZDB-GENE-060130-74]	5e-56		7	6	10		33	26	29
GSONMG00067036001	4.42765	1.45229e-117		SEMA7A	ENSG00000138623	semaphorin 7A, GPI membrane anchor (John Milton Hagen blood group) [Source:HGNC Symbol;Acc:HGNC:10741]	#N/A		SEMA7A (2 of 2)	ENSDARG00000090776	semaphorin 7A, GPI membrane anchor (John Milton Hagen blood group) [Source:HGNC Symbol;Acc:HGNC:10741]	5e-56		200	149	181		774	620	629
GSONMG00016011001	4.42576	8.01317e-192		CLIP1	ENSG00000130779	CAP-GLY domain containing linker protein 1 [Source:HGNC Symbol;Acc:HGNC:10461]	#N/A		CLIP1 (2 of 2)	ENSDARG00000079483	CAP-GLY domain containing linker protein 1 [Source:HGNC Symbol;Acc:HGNC:10461]	0.0		469	350	490		1878	1474	1641
GSONMG00050088001	4.42014	3.42187e-26		DOCK4	ENSG00000128512	dedicator of cytokinesis 4 [Source:HGNC Symbol;Acc:HGNC:19192]	#N/A		dock4b	ENSDARG00000024874	dedicator of cytokinesis 4b [Source:ZFIN;Acc:ZDB-GENE-060130-74]	1e-42		38	27	59		195	153	126
GSONMG00058103001	4.41925	0		COL4A1	ENSG00000187498	collagen, type IV, alpha 1 [Source:HGNC Symbol;Acc:HGNC:2202]	#N/A		col4a1	ENSDARG00000055009	collagen, type IV, alpha 1 [Source:ZFIN;Acc:ZDB-GENE-081105-114]	0.0009		31473	24459	30703		122046	99420	108319
GSONMG00021740001	4.41862	0		ZNF628	ENSG00000197483	zinc finger protein 628 [Source:HGNC Symbol;Acc:HGNC:28054]	#N/A		ZNF628	ENSDARG00000087439	zinc finger protein 628 [Source:HGNC Symbol;Acc:HGNC:28054]	0.0008		3869	2889	3771		15070	12412	12568
GSONMG00022248001	4.41622	0		COTL1	ENSG00000103187	coactosin-like F-actin binding protein 1 [Source:HGNC Symbol;Acc:HGNC:18304]	#N/A		cotl1	ENSDARG00000026829	coactosin-like 1 (Dictyostelium) [Source:ZFIN;Acc:ZDB-GENE-030131-8325]	4e-49		3796	3103	3401		14677	12040	12535
GSONMG00080468001	4.41281	3.50914e-272		ROCK2	ENSG00000134318	Rho-associated, coiled-coil containing protein kinase 2 [Source:HGNC Symbol;Acc:HGNC:10252]	#N/A		rock2a	ENSDARG00000017500	rho-associated, coiled-coil containing protein kinase 2a [Source:ZFIN;Acc:ZDB-GENE-030115-3]	0.0		918	772	947		3837	2916	3311
GSONMG00067825001	4.4125	0		CORO1C	ENSG00000110880	coronin, actin binding protein, 1C [Source:HGNC Symbol;Acc:HGNC:2254]	#N/A		coro1ca	ENSDARG00000035598	coronin, actin binding protein, 1Ca [Source:ZFIN;Acc:ZDB-GENE-030114-6]	0.0		5919	4609	5865		24021	18911	19517
GSONMG00036958001	4.41226	5.75677e-62		SPECC1L	ENSG00000100014	sperm antigen with calponin homology and coiled-coil domains 1-like [Source:HGNC Symbol;Acc:HGNC:29022]	0		specc1lb	ENSDARG00000042232	sperm antigen with calponin homology and coiled-coil domains 1-like b [Source:ZFIN;Acc:ZDB-GENE-090423-1]	0.0		101	73	145		457	379	377
GSONMG00054129001	4.40873	4.31322e-05		0	0	0	0		snap91	ENSDARG00000076591	synaptosomal-associated protein 91 [Source:ZFIN;Acc:ZDB-GENE-100422-6]	2e-08		6	3	5		19	15	19
GSONMG00079844001	4.40525	1.31524e-117		SLC6A9	ENSG00000196517	solute carrier family 6 (neurotransmitter transporter, glycine), member 9 [Source:HGNC Symbol;Acc:HGNC:11056]	0		slc6a9	ENSDARG00000018534	solute carrier family 6 (neurotransmitter transporter, glycine), member 9 [Source:ZFIN;Acc:ZDB-GENE-050105-3]	1e-61		353	266	338		1465	996	1187
GSONMG00079111001	4.40517	2.89925e-103		LIMK1	ENSG00000106683	LIM domain kinase 1 [Source:HGNC Symbol;Acc:HGNC:6613]	0		limk1a	ENSDARG00000063651	LIM domain kinase 1a [Source:ZFIN;Acc:ZDB-GENE-061212-3]	0.0		226	184	208		979	632	751
GSONMG00077451001	4.40308	7.50506e-26		SLC25A38	ENSG00000144659	solute carrier family 25, member 38 [Source:HGNC Symbol;Acc:HGNC:26054]	#N/A		slc25a38b	ENSDARG00000074533	solute carrier family 25, member 38b [Source:ZFIN;Acc:ZDB-GENE-110214-1]	1e-168		46	30	30		145	113	143
GSONMG00003286001	4.4018	1.97855e-07		ABCA4	ENSG00000198691	ATP-binding cassette, sub-family A (ABC1), member 4 [Source:HGNC Symbol;Acc:HGNC:34]	0		abca4a	ENSDARG00000057169	ATP-binding cassette, sub-family A (ABC1), member 4a [Source:ZFIN;Acc:ZDB-GENE-050517-3]	0.0		5	4	14		28	27	32
GSONMG00058593001	4.40177	4.716e-275		RRAS2	ENSG00000133818	related RAS viral (r-ras) oncogene homolog 2 [Source:HGNC Symbol;Acc:HGNC:17271]	#N/A		rras2	ENSDARG00000036252	related RAS viral (r-ras) oncogene homolog 2 [Source:ZFIN;Acc:ZDB-GENE-050417-352]	5e-96		784	697	819		3203	2740	2798
GSONMG00047375001	4.39836	6.06287e-19		FAM160A1	ENSG00000164142	family with sequence similarity 160, member A1 [Source:HGNC Symbol;Acc:HGNC:34237]	0		fam160a1	ENSDARG00000061021	family with sequence similarity 160, member A1 [Source:ZFIN;Acc:ZDB-GENE-090312-132]	0.0		34	13	29		105	89	92
GSONMG00031689001	4.39736	2.63993e-77		PHLDB1	ENSG00000019144	pleckstrin homology-like domain, family B, member 1 [Source:HGNC Symbol;Acc:HGNC:23697]	#N/A		phldb1b	ENSDARG00000079378	pleckstrin homology-like domain, family B, member 1b [Source:ZFIN;Acc:ZDB-GENE-121114-8]	0.0		1141	858	1334		4691	4024	3897
GSONMG00050056001	4.39668	1.50988e-13		PPP2R2B	ENSG00000156475	protein phosphatase 2, regulatory subunit B, beta [Source:HGNC Symbol;Acc:HGNC:9305]	#N/A		PPP2R2B (2 of 3)	ENSDARG00000053673	protein phosphatase 2, regulatory subunit B, beta [Source:HGNC Symbol;Acc:HGNC:9305]	0.0		19	19	18		90	59	65
GSONMG00047229001	4.39086	7.3033e-08		PRDM1	ENSG00000057657	PR domain containing 1, with ZNF domain [Source:HGNC Symbol;Acc:HGNC:9346]	0		prdm1b	ENSDARG00000053592	PR domain containing 1b, with ZNF domain [Source:ZFIN;Acc:ZDB-GENE-080618-2]	2e-92		3	12	15		42	39	34
GSONMG00016591001	4.39081	3.61456e-15		TNS1	ENSG00000079308	tensin 1 [Source:HGNC Symbol;Acc:HGNC:11973]	#N/A		TNS1 (2 of 2)	ENSDARG00000078842	tensin 1 [Source:HGNC Symbol;Acc:HGNC:11973]	8e-16		23	22	32		104	82	106
GSONMG00005072001	4.38954	5.61086e-43		BAIAP2	ENSG00000175866	BAI1-associated protein 2 [Source:HGNC Symbol;Acc:HGNC:947]	0		0	ENSDARG00000017785	0	1e-80		79	51	65		277	228	231
GSONMG00065121001	4.38581	0		#N/A	#N/A	#N/A	#N/A		#N/A	#N/A	#N/A	#N/A		2368	1849	2444		9523	7559	8121
GSONMG00070396001	4.38118	2.62242e-131		MAFK	ENSG00000198517	v-maf avian musculoaponeurotic fibrosarcoma oncogene homolog K [Source:HGNC Symbol;Acc:HGNC:6782]	0		mafk	ENSDARG00000033709	v-maf musculoaponeurotic fibrosarcoma oncogene homolog K (avian) [Source:ZFIN;Acc:ZDB-GENE-040624-9]	6e-93		351	287	357		1478	1053	1242
GSONMG00009165001	4.37972	3.34474e-204		CXADR	ENSG00000154639	coxsackie virus and adenovirus receptor [Source:HGNC Symbol;Acc:HGNC:2559]	#N/A		cxadr	ENSDARG00000043658	coxsackie virus and adenovirus receptor [Source:ZFIN;Acc:ZDB-GENE-020814-2]	1e-101		362	293	391		1477	1248	1225
GSONMG00079643001	4.37654	2.87447e-23		SLC22A23	ENSG00000137266	solute carrier family 22, member 23 [Source:HGNC Symbol;Acc:HGNC:21106]	#N/A		SLC22A23 (1 of 2)	ENSDARG00000078856	solute carrier family 22, member 23 [Source:HGNC Symbol;Acc:HGNC:21106]	1e-120		30	24	35		119	117	99
GSONMG00067055001	4.37555	2.12761e-21		MRPL28	ENSG00000086504	mitochondrial ribosomal protein L28 [Source:HGNC Symbol;Acc:HGNC:14484]	0		mrpl28	ENSDARG00000057805	mitochondrial ribosomal protein L28 [Source:ZFIN;Acc:ZDB-GENE-050522-113]	9e-32		38	23	22		110	116	85
GSONMG00046220001	4.37182	5.67867e-05		MATN1	ENSG00000162510	matrilin 1, cartilage matrix protein [Source:HGNC Symbol;Acc:HGNC:6907]	0		matn1	ENSDARG00000030215	matrilin 1 [Source:ZFIN;Acc:ZDB-GENE-050307-3]	5e-41		10	0	5		25	15	16
GSONMG00077449001	4.37161	1.11599e-81		RPSA	ENSG00000168028	ribosomal protein SA [Source:HGNC Symbol;Acc:HGNC:6502]	#N/A		rpsa	ENSDARG00000019181	ribosomal protein SA [Source:ZFIN;Acc:ZDB-GENE-040426-811]	1e-43		127	98	112		484	402	384
GSONMG00033985001	4.37042	0		ITGA5	ENSG00000161638	integrin, alpha 5 (fibronectin receptor, alpha polypeptide) [Source:HGNC Symbol;Acc:HGNC:6141]	0		itga5	ENSDARG00000006353	integrin, alpha 5 (fibronectin receptor, alpha polypeptide) [Source:ZFIN;Acc:ZDB-GENE-031116-52]	1e-170		1830	1436	1906		7127	6049	6287
GSONMG00079405001	4.36982	9.27686e-41		ASAP2	ENSG00000151693	ArfGAP with SH3 domain, ankyrin repeat and PH domain 2 [Source:HGNC Symbol;Acc:HGNC:2721]	#N/A		asap2b	ENSDARG00000019564	ArfGAP with SH3 domain, ankyrin repeat and PH domain 2b [Source:ZFIN;Acc:ZDB-GENE-030131-5060]	9e-19		70	58	73		281	250	226
GSONMG00072688001	4.36642	3.13637e-191		PTPRM	ENSG00000173482	protein tyrosine phosphatase, receptor type, M [Source:HGNC Symbol;Acc:HGNC:9675]	#N/A		0	ENSDARG00000089172	0	4e-10		568	361	538		2078	1662	1762
GSONMG00045794001	4.36196	1.56588e-293		#N/A	#N/A	#N/A	#N/A		#N/A	#N/A	#N/A	#N/A		642	530	600		2596	2059	2024
GSONMG00015730001	4.35654	3.93494e-164		ARHGAP39	ENSG00000147799	Rho GTPase activating protein 39 [Source:HGNC Symbol;Acc:HGNC:29351]	#N/A		0	ENSDARG00000078145	0	0.0		379	335	411		1490	1314	1419
GSONMG00044317001	4.351	4.47926e-82		SEMA5B	ENSG00000082684	sema domain, seven thrombospondin repeats (type 1 and type 1-like), transmembrane domain (TM) and short cytoplasmic domain, (semaphorin) 5B [Source:HGNC Symbol;Acc:HGNC:10737]	#N/A		sema5ba	ENSDARG00000061471	sema domain, seven thrombospondin repeats (type 1 and type 1-like), transmembrane domain (TM) and short cytoplasmic domain, (semaphorin) 5Ba [Source:ZFIN;Acc:ZDB-GENE-070912-187]	3e-31		263	193	232		952	778	845
GSONMG00042583001	4.34693	3.37808e-180		IER2	ENSG00000160888	immediate early response 2 [Source:HGNC Symbol;Acc:HGNC:28871]	#N/A		IER2	ENSDARG00000086881	immediate early response 2 [Source:HGNC Symbol;Acc:HGNC:28871]	1e-27		354	298	342		1427	1138	1167
GSONMG00035653001	4.34388	0		LIMD2	ENSG00000136490	LIM domain containing 2 [Source:HGNC Symbol;Acc:HGNC:28142]	#N/A		limd2	ENSDARG00000078092	LIM domain containing 2 [Source:ZFIN;Acc:ZDB-GENE-120906-1]	3e-49		4728	3594	4642		17928	15025	15506
GSONMG00024423001	4.33707	2.07084e-163		ERVW-1	ENSG00000242950	endogenous retrovirus group W, member 1 [Source:HGNC Symbol;Acc:HGNC:13525]	#N/A		CR388416.1	ENSDARG00000076953	Uncharacterized protein [Source:UniProtKB/TrEMBL;Acc:E7FAV2]	2e-63		494	407	556		2090	1602	1771
GSONMG00013193001	4.32324	8.22195e-23		FAM26E	ENSG00000178033	family with sequence similarity 26, member E [Source:HGNC Symbol;Acc:HGNC:21568]	#N/A		FAM26E (1 of 2)	ENSDARG00000012726	family with sequence similarity 26, member E [Source:HGNC Symbol;Acc:HGNC:21568]	1e-145		44	36	80		180	219	192
GSONMG00018106001	4.32113	2.0115e-25		RGS21	ENSG00000253148	regulator of G-protein signaling 21 [Source:HGNC Symbol;Acc:HGNC:26839]	0		rgs1	ENSDARG00000089077	regulator of G-protein signaling 1 [Source:ZFIN;Acc:ZDB-GENE-070705-145]	5e-57		59	40	51		203	157	197
GSONMG00019035001	4.3168	7.01565e-125		EPB41L1	ENSG00000088367	erythrocyte membrane protein band 4.1-like 1 [Source:HGNC Symbol;Acc:HGNC:3378]	#N/A		EPB41L1	ENSDARG00000076364	erythrocyte membrane protein band 4.1-like 1 [Source:HGNC Symbol;Acc:HGNC:3378]	3e-23		264	193	266		981	818	886
GSONMG00074113001	4.31139	5.01184e-51		SKI	ENSG00000157933	SKI proto-oncogene [Source:HGNC Symbol;Acc:HGNC:10896]	#N/A		skib	ENSDARG00000008034	nuclear oncoprotein skib [Source:ZFIN;Acc:ZDB-GENE-990715-10]	1e-48		88	59	90		319	282	277
GSONMG00002388001	4.30326	5.08547e-24		HECTD2	ENSG00000165338	HECT domain containing E3 ubiquitin protein ligase 2 [Source:HGNC Symbol;Acc:HGNC:26736]	#N/A		hectd2	ENSDARG00000061194	HECT domain containing 2 [Source:ZFIN;Acc:ZDB-GENE-100405-3]	1e-111		34	24	46		148	114	124
GSONMG00013332001	4.28777	1.10937e-21		DLX6	ENSG00000006377	distal-less homeobox 6 [Source:HGNC Symbol;Acc:HGNC:2919]	#N/A		dlx4a	ENSDARG00000011956	distal-less homeobox gene 4a [Source:ZFIN;Acc:ZDB-GENE-980526-73]	7e-95		46	31	39		184	141	105
GSONMG00045886001	4.28769	6.00266e-203		FAM65A	ENSG00000039523	family with sequence similarity 65, member A [Source:HGNC Symbol;Acc:HGNC:25836]	#N/A		fam65a	ENSDARG00000062178	family with sequence similarity 65, member A [Source:ZFIN;Acc:ZDB-GENE-050420-32]	1e-47		593	446	607		2270	1785	2026
GSONMG00039223001	4.28427	2.99765e-32		RPS6KL1	ENSG00000198208	ribosomal protein S6 kinase-like 1 [Source:HGNC Symbol;Acc:HGNC:20222]	0		rps6kl1	ENSDARG00000079024	ribosomal protein S6 kinase-like 1 [Source:ZFIN;Acc:ZDB-GENE-111020-10]	2e-72		50	39	60		194	177	178
GSONMG00065856001	4.28291	1.1869e-19		LECT2	ENSG00000145826	leukocyte cell-derived chemotaxin 2 [Source:HGNC Symbol;Acc:HGNC:6550]	#N/A		lect2l	ENSDARG00000033227	leukocyte cell-derived chemotaxin 2 like [Source:ZFIN;Acc:ZDB-GENE-070127-4]	7e-57		37	14	47		131	109	119
GSONMG00068811001	4.28018	1.65704e-288		SLCO3A1	ENSG00000176463	solute carrier organic anion transporter family, member 3A1 [Source:HGNC Symbol;Acc:HGNC:10952]	#N/A		slco3a1	ENSDARG00000018726	solute carrier organic anion transporter family, member 3A1 [Source:ZFIN;Acc:ZDB-GENE-030131-8662]	1e-118		1218	925	968		4316	3408	3747
GSONMG00013012001	4.27944	4.34664e-12		LMO4	ENSG00000143013	LIM domain only 4 [Source:HGNC Symbol;Acc:HGNC:6644]	0		lmo4a	ENSDARG00000013853	LIM domain only 4a [Source:ZFIN;Acc:ZDB-GENE-010702-1]	1e-100		15	11	18		61	64	37
GSONMG00013868001	4.27927	2.84787e-11		DCK	ENSG00000156136	deoxycytidine kinase [Source:HGNC Symbol;Acc:HGNC:2704]	#N/A		zgc:110540	ENSDARG00000054929	zgc:110540 [Source:ZFIN;Acc:ZDB-GENE-050327-77]	1e-149		20	12	13		48	57	59
GSONMG00006274001	4.2756	1.57821e-25		ADCY2	ENSG00000078295	adenylate cyclase 2 (brain) [Source:HGNC Symbol;Acc:HGNC:233]	#N/A		adcy7	ENSDARG00000060070	adenylate cyclase 7 [Source:ZFIN;Acc:ZDB-GENE-040713-1]	1e-15		40	36	68		212	148	174
GSONMG00082058001	4.2727	1.56415e-71		SPTBN1	ENSG00000115306	spectrin, beta, non-erythrocytic 1 [Source:HGNC Symbol;Acc:HGNC:11275]	0		sptbn2	ENSDARG00000053956	spectrin, beta, non-erythrocytic 2 [Source:ZFIN;Acc:ZDB-GENE-030131-787]	7e-33		110	85	103		430	333	336
GSONMG00013600001	4.27127	3.3438e-75		HPGD	ENSG00000164120	hydroxyprostaglandin dehydrogenase 15-(NAD) [Source:HGNC Symbol;Acc:HGNC:5154]	#N/A		CU928070.1	ENSDARG00000012016	Uncharacterized protein [Source:UniProtKB/TrEMBL;Acc:E7F258]	8e-55		189	114	165		660	507	551
GSONMG00048444001	4.26956	1.06427e-41		SPTBN1	ENSG00000115306	spectrin, beta, non-erythrocytic 1 [Source:HGNC Symbol;Acc:HGNC:11275]	0		sptbn2	ENSDARG00000053956	spectrin, beta, non-erythrocytic 2 [Source:ZFIN;Acc:ZDB-GENE-030131-787]	6e-09		59	49	59		219	187	208
GSONMG00042748001	4.26727	5.18647e-121		ACSBG2	ENSG00000130377	acyl-CoA synthetase bubblegum family member 2 [Source:HGNC Symbol;Acc:HGNC:24174]	#N/A		acsbg2	ENSDARG00000004094	acyl-CoA synthetase bubblegum family member 2 [Source:ZFIN;Acc:ZDB-GENE-030131-7099]	2e-46		303	235	311		1141	969	1009
GSONMG00010202001	4.26711	3.96353e-13		PVRL1	ENSG00000110400	poliovirus receptor-related 1 (herpesvirus entry mediator C) [Source:HGNC Symbol;Acc:HGNC:9706]	#N/A		pvrl1a	ENSDARG00000069767	poliovirus receptor-related 1a [Source:ZFIN;Acc:ZDB-GENE-090224-1]	2e-56		24	11	25		88	69	63
GSONMG00012634001	4.26533	6.09607e-206		MYOF	ENSG00000138119	myoferlin [Source:HGNC Symbol;Acc:HGNC:3656]	#N/A		MYOF	ENSDARG00000017128	Uncharacterized protein [Source:UniProtKB/TrEMBL;Acc:E7EXL6]	0.0		5726	4442	6363		23137	17903	19822
GSONMG00031984001	4.26426	2.49743e-27		STK17B	ENSG00000081320	serine/threonine kinase 17b [Source:HGNC Symbol;Acc:HGNC:11396]	0		stk17b	ENSDARG00000014348	serine/threonine kinase 17b (apoptosis-inducing) [Source:ZFIN;Acc:ZDB-GENE-040426-1499]	0.0		70	36	67		202	183	243
GSONMG00060198001	4.262	2.32589e-11		FBXO5	ENSG00000112029	F-box protein 5 [Source:HGNC Symbol;Acc:HGNC:13584]	#N/A		fbxo5	ENSDARG00000039020	F-box protein 5 [Source:ZFIN;Acc:ZDB-GENE-030131-4027]	1e-92		12	15	35		89	60	81
GSONMG00082673001	4.26083	7.58571e-246		PDLIM4	ENSG00000131435	PDZ and LIM domain 4 [Source:HGNC Symbol;Acc:HGNC:16501]	0		pdlim4	ENSDARG00000068973	PDZ and LIM domain 4 [Source:ZFIN;Acc:ZDB-GENE-070308-5]	1e-96		606	432	582		2285	1798	1865
GSONMG00033485001	4.25794	5.01316e-43		NTN1	ENSG00000065320	netrin 1 [Source:HGNC Symbol;Acc:HGNC:8029]	#N/A		ntn1a	ENSDARG00000033733	netrin 1a [Source:ZFIN;Acc:ZDB-GENE-990415-169]	0.0		72	72	85		328	253	264
GSONMG00055679001	4.25709	1.72142e-25		ADAP1	ENSG00000105963	ArfGAP with dual PH domains 1 [Source:HGNC Symbol;Acc:HGNC:16486]	#N/A		zgc:92360	ENSDARG00000038151	zgc:92360 [Source:ZFIN;Acc:ZDB-GENE-040718-470]	1e-55		34	26	50		145	133	125
GSONMG00029152001	4.25323	1.30249e-75		SAMD13	ENSG00000203943	sterile alpha motif domain containing 13 [Source:HGNC Symbol;Acc:HGNC:24582]	#N/A		samd13	ENSDARG00000062977	sterile alpha motif domain containing 13 [Source:ZFIN;Acc:ZDB-GENE-060929-676]	2e-50		226	176	166		758	623	698
GSONMG00042428001	4.25069	1.10692e-180		SGK223	ENSG00000275342	Tyrosine-protein kinase SgK223 [Source:UniProtKB/Swiss-Prot;Acc:Q86YV5]	#N/A		CABZ01072929.1	ENSDARG00000088305	Uncharacterized protein [Source:UniProtKB/TrEMBL;Acc:F1R5Y9]	1e-154		488	374	505		1921	1534	1558
GSONMG00033851001	4.24748	3.89158e-84		RARA	ENSG00000131759	retinoic acid receptor, alpha [Source:HGNC Symbol;Acc:HGNC:9864]	#N/A		raraa	ENSDARG00000056783	retinoic acid receptor, alpha a [Source:ZFIN;Acc:ZDB-GENE-980526-284]	1e-171		157	151	200		678	579	607
GSONMG00043488001	4.24536	9.27236e-63		ZNF703	ENSG00000183779	zinc finger protein 703 [Source:HGNC Symbol;Acc:HGNC:25883]	#N/A		znf703	ENSDARG00000035563	zinc finger protein 703 [Source:ZFIN;Acc:ZDB-GENE-010717-1]	1e-34		110	97	91		398	327	366
GSONMG00075816001	4.24523	6.20444e-09		ZNF644	ENSG00000122482	zinc finger protein 644 [Source:HGNC Symbol;Acc:HGNC:29222]	0		znf644b	ENSDARG00000052254	zinc finger protein 644b [Source:ZFIN;Acc:ZDB-GENE-120214-23]	5e-33		15	9	9		54	43	24
GSONMG00053805001	4.24114	3.64733e-106		UBE2D2	ENSG00000131508	ubiquitin-conjugating enzyme E2D 2 [Source:HGNC Symbol;Acc:HGNC:12475]	#N/A		ube2d1a	ENSDARG00000029107	ubiquitin-conjugating enzyme E2D 1a [Source:ZFIN;Acc:ZDB-GENE-040426-1609]	5e-82		174	149	166		698	547	547
GSONMG00031633001	4.23763	5.55062e-26		CFD	ENSG00000197766	complement factor D (adipsin) [Source:HGNC Symbol;Acc:HGNC:2771]	#N/A		cfd	ENSDARG00000039579	complement factor D (adipsin) [Source:ZFIN;Acc:ZDB-GENE-050522-411]	3e-90		53	25	46		165	135	150
GSONMG00076503001	4.23705	4.53914e-248		LAMA4	ENSG00000112769	laminin, alpha 4 [Source:HGNC Symbol;Acc:HGNC:6484]	#N/A		lama4	ENSDARG00000020785	laminin, alpha 4 [Source:ZFIN;Acc:ZDB-GENE-040724-213]	0.0		9688	7325	10366		36568	30263	32956
GSONMG00045345001	4.23448	0		SLC7A1	ENSG00000139514	solute carrier family 7 (cationic amino acid transporter, y+ system), member 1 [Source:HGNC Symbol;Acc:HGNC:11057]	0		slc7a3a	ENSDARG00000020645	solute carrier family 7 (cationic amino acid transporter, y+ system), member 3a [Source:ZFIN;Acc:ZDB-GENE-041114-206]	0.0		1819	1522	1780		7059	5636	6043
GSONMG00078862001	4.2223	3.667e-75		ASPHD2	ENSG00000128203	aspartate beta-hydroxylase domain containing 2 [Source:HGNC Symbol;Acc:HGNC:30437]	0		asphd2	ENSDARG00000059629	aspartate beta-hydroxylase domain containing 2 [Source:ZFIN;Acc:ZDB-GENE-061103-142]	0.0		210	135	152		614	566	614
GSONMG00067014001	4.20827	0		MICAL2	ENSG00000133816	microtubule associated monooxygenase, calponin and LIM domain containing 2 [Source:HGNC Symbol;Acc:HGNC:24693]	#N/A		mical2a	ENSDARG00000075608	microtubule associated monooxygenase, calponin and LIM domain containing 2a [Source:ZFIN;Acc:ZDB-GENE-110110-2]	1e-77		3064	2453	2966		11821	9072	9952
GSONMG00005619001	4.19691	5.14616e-72		KLF11	ENSG00000172059	Kruppel-like factor 11 [Source:HGNC Symbol;Acc:HGNC:11811]	#N/A		klf11b	ENSDARG00000013794	Kruppel-like factor 11b [Source:ZFIN;Acc:ZDB-GENE-061103-82]	6e-22		128	125	111		518	400	405
GSONMG00076850001	4.19607	1.31205e-13		DUSP3	ENSG00000108861	dual specificity phosphatase 3 [Source:HGNC Symbol;Acc:HGNC:3069]	0		dusp3a	ENSDARG00000061255	dual specificity phosphatase 3a [Source:ZFIN;Acc:ZDB-GENE-111207-3]	9e-69		17	18	29		93	72	68
GSONMG00039611001	4.18612	1.94963e-07		0	0	0	#N/A		CR396586.2	ENSDARG00000091105	Uncharacterized protein [Source:UniProtKB/TrEMBL;Acc:E7F0R1]	2e-69		11	5	19		31	42	51
GSONMG00079254001	4.1803	9.66801e-245		VWA1	ENSG00000179403	von Willebrand factor A domain containing 1 [Source:HGNC Symbol;Acc:HGNC:30910]	#N/A		vwa1	ENSDARG00000075468	von Willebrand factor A domain containing 1 [Source:ZFIN;Acc:ZDB-GENE-030131-5921]	0.0		597	499	611		2246	1944	1960
GSONMG00044468001	4.1759	0		#N/A	#N/A	#N/A	#N/A		#N/A	#N/A	#N/A	#N/A		3334	2392	3033		11638	9421	10374
GSONMG00038488001	4.17549	0		WDR1	ENSG00000071127	WD repeat domain 1 [Source:HGNC Symbol;Acc:HGNC:12754]	#N/A		WDR1	ENSDARG00000077991	WD repeat domain 1 [Source:HGNC Symbol;Acc:HGNC:12754]	1e-178		2282	1796	2269		8245	7111	7447
GSONMG00078604001	4.1684	0		TAGLN	ENSG00000149591	transgelin [Source:HGNC Symbol;Acc:HGNC:11553]	#N/A		tagln	ENSDARG00000045408	transgelin [Source:ZFIN;Acc:ZDB-GENE-070912-1]	1e-113		127658	100983	113473		437775	385731	402344
GSONMG00058106001	4.16674	0		COL4A6	ENSG00000197565	collagen, type IV, alpha 6 [Source:HGNC Symbol;Acc:HGNC:2208]	#N/A		col4a2	ENSDARG00000020781	collagen, type IV, alpha 2 [Source:ZFIN;Acc:ZDB-GENE-070725-3]	5e-09		3551	2800	3441		13209	10124	11875
GSONMG00033984001	4.15749	1.02433e-128		ITGA5	ENSG00000161638	integrin, alpha 5 (fibronectin receptor, alpha polypeptide) [Source:HGNC Symbol;Acc:HGNC:6141]	0		itga5	ENSDARG00000006353	integrin, alpha 5 (fibronectin receptor, alpha polypeptide) [Source:ZFIN;Acc:ZDB-GENE-031116-52]	1e-88		242	164	239		837	709	759
GSONMG00052800001	4.15748	6.49251e-103		SEMA6D	ENSG00000137872	sema domain, transmembrane domain (TM), and cytoplasmic domain, (semaphorin) 6D [Source:HGNC Symbol;Acc:HGNC:16770]	#N/A		sema6e	ENSDARG00000000189	sema domain, transmembrane domain (TM), and cytoplasmic domain, (semaphorin) 6E [Source:ZFIN;Acc:ZDB-GENE-040724-119]	0.0		372	306	423		1533	1194	1232
GSONMG00058468001	4.1562	1.42429e-194		ARHGAP24	ENSG00000138639	Rho GTPase activating protein 24 [Source:HGNC Symbol;Acc:HGNC:25361]	#N/A		arhgap24	ENSDARG00000060175	Rho GTPase activating protein 24 [Source:ZFIN;Acc:ZDB-GENE-091118-20]	1e-141		1043	815	1025		4004	3055	3292
GSONMG00068812001	4.15458	6.15069e-174		SLCO3A1	ENSG00000176463	solute carrier organic anion transporter family, member 3A1 [Source:HGNC Symbol;Acc:HGNC:10952]	#N/A		slco3a1	ENSDARG00000018726	solute carrier organic anion transporter family, member 3A1 [Source:ZFIN;Acc:ZDB-GENE-030131-8662]	1e-123		433	327	334		1478	1173	1265
GSONMG00019034001	4.14725	5.46955e-104		EPB41L1	ENSG00000088367	erythrocyte membrane protein band 4.1-like 1 [Source:HGNC Symbol;Acc:HGNC:3378]	#N/A		EPB41L1	ENSDARG00000076364	erythrocyte membrane protein band 4.1-like 1 [Source:HGNC Symbol;Acc:HGNC:3378]	9e-40		225	172	214		787	672	721
GSONMG00063356001	4.14631	8.04763e-12		0	0	0	0		bahcc1	ENSDARG00000080009	BAH domain and coiled-coil containing 1 [Source:ZFIN;Acc:ZDB-GENE-100716-2]	9e-26		13	11	24		76	43	54
GSONMG00028405001	4.14091	2.88384e-26		RELT	ENSG00000054967	RELT tumor necrosis factor receptor [Source:HGNC Symbol;Acc:HGNC:13764]	#N/A		relt	ENSDARG00000007921	RELT tumor necrosis factor receptor [Source:ZFIN;Acc:ZDB-GENE-040426-2361]	2e-70		49	36	42		170	135	148
GSONMG00000730001	4.13766	5.23674e-06		CAMK2N2	ENSG00000163888	calcium/calmodulin-dependent protein kinase II inhibitor 2 [Source:HGNC Symbol;Acc:HGNC:24197]	0		camk2n1a	ENSDARG00000025855	calcium/calmodulin-dependent protein kinase II inhibitor 1a [Source:ZFIN;Acc:ZDB-GENE-050522-319]	2e-36		2	7	10		23	28	17
GSONMG00011345001	4.13757	8.37083e-12		SELE	ENSG00000007908	selectin E [Source:HGNC Symbol;Acc:HGNC:10718]	#N/A		sele	ENSDARG00000009123	selectin E [Source:ZFIN;Acc:ZDB-GENE-041014-221]	2e-13		18	15	30		91	61	74
GSONMG00043411001	4.13658	2.10778e-10		VKORC1L1	ENSG00000196715	vitamin K epoxide reductase complex, subunit 1-like 1 [Source:HGNC Symbol;Acc:HGNC:21492]	#N/A		vkorc1l1	ENSDARG00000043644	vitamin K epoxide reductase complex, subunit 1-like 1 [Source:ZFIN;Acc:ZDB-GENE-050522-210]	8e-41		14	14	17		62	53	46
GSONMG00066010001	4.13003	0		ORMDL3	ENSG00000172057	ORMDL sphingolipid biosynthesis regulator 3 [Source:HGNC Symbol;Acc:HGNC:16038]	#N/A		ormdl3	ENSDARG00000025555	ORM1-like 3 (S. cerevisiae) [Source:ZFIN;Acc:ZDB-GENE-041010-190]	7e-92		899	691	831		3210	2649	2754
GSONMG00059976001	4.12983	0		PPFIBP1	ENSG00000110841	PTPRF interacting protein, binding protein 1 (liprin beta 1) [Source:HGNC Symbol;Acc:HGNC:9249]	#N/A		PPFIBP1 (1 of 2)	ENSDARG00000020236	PTPRF interacting protein, binding protein 1 (liprin beta 1) [Source:HGNC Symbol;Acc:HGNC:9249]	0.0		2005	1557	1947		7365	6170	6070
GSONMG00004953001	4.12942	1.27567e-68		SH3BGR	ENSG00000185437	SH3 domain binding glutamate-rich protein [Source:HGNC Symbol;Acc:HGNC:10822]	#N/A		sh3bgr	ENSDARG00000021633	SH3 domain binding glutamic acid-rich protein [Source:ZFIN;Acc:ZDB-GENE-040801-27]	4e-69		191	131	173		565	558	623
GSONMG00072572001	4.12871	3.56179e-209		TPM1	ENSG00000140416	tropomyosin 1 (alpha) [Source:HGNC Symbol;Acc:HGNC:12010]	#N/A		tpm4a	ENSDARG00000023963	tropomyosin 4a [Source:ZFIN;Acc:ZDB-GENE-040426-2185]	6e-39		12453	9937	10337		39131	36764	39925
GSONMG00069671001	4.12665	5.57112e-42		PKP4	ENSG00000144283	plakophilin 4 [Source:HGNC Symbol;Acc:HGNC:9026]	#N/A		pkp4	ENSDARG00000045331	plakophilin 4 [Source:ZFIN;Acc:ZDB-GENE-120411-14]	0.0		85	46	64		250	207	233
GSONMG00081176001	4.12266	5.95656e-45		SH2B3	ENSG00000111252	SH2B adaptor protein 3 [Source:HGNC Symbol;Acc:HGNC:29605]	#N/A		sh2b3	ENSDARG00000069958	SH2B adaptor protein 3 [Source:ZFIN;Acc:ZDB-GENE-041210-359]	5e-90		84	71	103		322	274	320
GSONMG00009608001	4.11607	3.69894e-12		ETV4	ENSG00000175832	ets variant 4 [Source:HGNC Symbol;Acc:HGNC:3493]	#N/A		etv4	ENSDARG00000018303	ets variant gene 4 [Source:ZFIN;Acc:ZDB-GENE-990415-71]	0.0		27	22	13		73	65	81
GSONMG00007510001	4.1149	0		MYL9	ENSG00000101335	myosin, light chain 9, regulatory [Source:HGNC Symbol;Acc:HGNC:15754]	#N/A		myl9b	ENSDARG00000008030	myosin, light chain 9b, regulatory [Source:ZFIN;Acc:ZDB-GENE-040426-2296]	1e-123		16398	12845	14738		53647	49241	52338
GSONMG00019162001	4.11439	6.5714e-45		WWC1	ENSG00000113645	WW and C2 domain containing 1 [Source:HGNC Symbol;Acc:HGNC:29435]	0		WWC1	ENSDARG00000076041	WW and C2 domain containing 1 [Source:HGNC Symbol;Acc:HGNC:29435]	3e-88		110	87	111		397	342	352
GSONMG00073507001	4.10877	0		HOXB9	ENSG00000170689	homeobox B9 [Source:HGNC Symbol;Acc:HGNC:5120]	#N/A		hoxb9a	ENSDARG00000056023	homeo box B9a [Source:ZFIN;Acc:ZDB-GENE-990415-109]	1e-146		816	656	746		2984	2483	2394
GSONMG00007313001	4.10875	1.09515e-24		RRAGD	ENSG00000025039	Ras-related GTP binding D [Source:HGNC Symbol;Acc:HGNC:19903]	0		rragd	ENSDARG00000006279	ras-related GTP binding D [Source:ZFIN;Acc:ZDB-GENE-070620-6]	0.0		50	53	64		227	158	211
GSONMG00074114001	4.10365	6.82121e-209		PLCH2	ENSG00000149527	phospholipase C, eta 2 [Source:HGNC Symbol;Acc:HGNC:29037]	#N/A		PLCH2 (1 of 2)	ENSDARG00000056805	phospholipase C, eta 2 [Source:HGNC Symbol;Acc:HGNC:29037]	0.0		477	352	428		1671	1347	1425
GSONMG00066390001	4.10314	1.57657e-149		PPAP2A	ENSG00000067113	phosphatidic acid phosphatase type 2A [Source:HGNC Symbol;Acc:HGNC:9228]	#N/A		PPAP2A (2 of 2)	ENSDARG00000079790	phosphatidic acid phosphatase type 2A [Source:HGNC Symbol;Acc:HGNC:9228]	1e-131		268	231	271		1027	843	857
GSONMG00049427001	4.1027	1.93466e-13		SCD5	ENSG00000145284	stearoyl-CoA desaturase 5 [Source:HGNC Symbol;Acc:HGNC:21088]	#N/A		scd	ENSDARG00000033662	stearoyl-CoA desaturase (delta-9-desaturase) [Source:ZFIN;Acc:ZDB-GENE-031106-3]	2e-77		19	18	11		66	57	47
GSONMG00037871001	4.09968	9.03445e-38		EBP	ENSG00000147155	emopamil binding protein (sterol isomerase) [Source:HGNC Symbol;Acc:HGNC:3133]	#N/A		ebp	ENSDARG00000046098	emopamil binding protein (sterol isomerase) [Source:ZFIN;Acc:ZDB-GENE-040718-12]	1e-48		68	57	68		280	210	195
GSONMG00035654001	4.09906	0		DDX42	ENSG00000198231	DEAD (Asp-Glu-Ala-Asp) box helicase 42 [Source:HGNC Symbol;Acc:HGNC:18676]	#N/A		ddx42	ENSDARG00000037928	DEAD (Asp-Glu-Ala-Asp) box polypeptide 42 [Source:ZFIN;Acc:ZDB-GENE-050706-53]	1e-145		8865	6855	8804		32303	26693	27600
GSONMG00082398001	4.09708	1.71677e-11		MAG	ENSG00000105695	myelin associated glycoprotein [Source:HGNC Symbol;Acc:HGNC:6783]	#N/A		si:ch73-177h5.2	ENSDARG00000020812	si:ch73-177h5.2 [Source:ZFIN;Acc:ZDB-GENE-081104-247]	3e-10		14	14	18		62	46	55
GSONMG00082671001	4.08984	5.49457e-245		PDLIM4	ENSG00000131435	PDZ and LIM domain 4 [Source:HGNC Symbol;Acc:HGNC:16501]	0		pdlim4	ENSDARG00000068973	PDZ and LIM domain 4 [Source:ZFIN;Acc:ZDB-GENE-070308-5]	1e-66		1057	787	1095		3950	3207	3202
GSONMG00041383001	4.08959	1.88389e-21		RTN2	ENSG00000125744	reticulon 2 [Source:HGNC Symbol;Acc:HGNC:10468]	#N/A		rtn2a	ENSDARG00000016088	reticulon 2a [Source:ZFIN;Acc:ZDB-GENE-060420-1]	3e-77		32	25	33		138	89	92
GSONMG00077121001	4.08829	9.1491e-150		AGO3	ENSG00000126070	argonaute RISC catalytic component 3 [Source:HGNC Symbol;Acc:HGNC:18421]	0		AGO3 (1 of 2)	ENSDARG00000059888	argonaute RISC catalytic component 3 [Source:HGNC Symbol;Acc:HGNC:18421]	0.0		1273	1067	1503		5200	4329	4058
GSONMG00006335001	4.08654	3.6546e-73		PARP14	ENSG00000173193	poly (ADP-ribose) polymerase family, member 14 [Source:HGNC Symbol;Acc:HGNC:29232]	#N/A		PARP14	ENSDARG00000040445	poly (ADP-ribose) polymerase family, member 14 [Source:HGNC Symbol;Acc:HGNC:29232]	0.0002		208	148	228		771	541	745
GSONMG00029936001	4.08633	2.05427e-48		DOK7	ENSG00000175920	docking protein 7 [Source:HGNC Symbol;Acc:HGNC:26594]	#N/A		dok7	ENSDARG00000060236	docking protein 7 [Source:ZFIN;Acc:ZDB-GENE-090312-103]	1e-135		163	138	150		745	363	506
GSONMG00062528001	4.0837	6.07546e-40		SPEG	ENSG00000072195	SPEG complex locus [Source:HGNC Symbol;Acc:HGNC:16901]	#N/A		SPEG (1 of 2)	ENSDARG00000009567	SPEG complex locus [Source:HGNC Symbol;Acc:HGNC:16901]	3e-24		166	128	113		572	401	464
GSONMG00035808001	4.08184	0		TUBB4B	ENSG00000188229	tubulin, beta 4B class IVb [Source:HGNC Symbol;Acc:HGNC:20771]	#N/A		zgc:123194	ENSDARG00000035423	zgc:123194 [Source:ZFIN;Acc:ZDB-GENE-051113-284]	2e-31		7028	5251	5955		23115	20446	20324
GSONMG00080244001	4.08153	6.12497e-147		DNAJC5	ENSG00000101152	DnaJ (Hsp40) homolog, subfamily C, member 5 [Source:HGNC Symbol;Acc:HGNC:16235]	#N/A		dnajc5ga	ENSDARG00000041896	DnaJ (Hsp40) homolog, subfamily C, member 5 gamma a [Source:ZFIN;Acc:ZDB-GENE-030131-1583]	1e-76		286	287	279		1110	951	945
GSONMG00064172001	4.07687	9.79243e-38		GPT2	ENSG00000166123	glutamic pyruvate transaminase (alanine aminotransferase) 2 [Source:HGNC Symbol;Acc:HGNC:18062]	#N/A		gpt2	ENSDARG00000012199	glutamic pyruvate transaminase (alanine aminotransferase) 2 [Source:ZFIN;Acc:ZDB-GENE-030729-8]	0.0		73	56	94		287	245	251
GSONMG00041039001	4.07478	0		DSP	ENSG00000096696	desmoplakin [Source:HGNC Symbol;Acc:HGNC:3052]	#N/A		dspa	ENSDARG00000022309	desmoplakin a [Source:ZFIN;Acc:ZDB-GENE-030131-2743]	2e-05		13574	10844	14106		50281	39917	45232
GSONMG00013566001	4.07093	1.25367e-42		GK	ENSG00000198814	glycerol kinase [Source:HGNC Symbol;Acc:HGNC:4289]	#N/A		GK2	ENSDARG00000053456	glycerol kinase 2 [Source:HGNC Symbol;Acc:HGNC:4291]	0.0		84	86	58		276	264	260
GSONMG00072782001	4.06924	5.59511e-119		FNBP1	ENSG00000187239	formin binding protein 1 [Source:HGNC Symbol;Acc:HGNC:17069]	#N/A		FNBP1 (3 of 3)	ENSDARG00000096367	formin binding protein 1 [Source:HGNC Symbol;Acc:HGNC:17069]	5e-48		514	480	644		2271	1700	1820
GSONMG00021195001	4.06812	2.04067e-79		TMEM88	ENSG00000167874	transmembrane protein 88 [Source:HGNC Symbol;Acc:HGNC:32371]	#N/A		tmem88b	ENSDARG00000069388	transmembrane protein 88 b [Source:ZFIN;Acc:ZDB-GENE-060929-644]	6e-78		231	205	185		737	736	698
GSONMG00019037001	4.06641	5.80778e-22		EPB41L1	ENSG00000088367	erythrocyte membrane protein band 4.1-like 1 [Source:HGNC Symbol;Acc:HGNC:3378]	#N/A		EPB41L1	ENSDARG00000076364	erythrocyte membrane protein band 4.1-like 1 [Source:HGNC Symbol;Acc:HGNC:3378]	0.0		50	23	37		142	112	129
GSONMG00038029001	4.06303	1.92581e-150		DLC1	ENSG00000164741	DLC1 Rho GTPase activating protein [Source:HGNC Symbol;Acc:HGNC:2897]	#N/A		si:dkeyp-23e4.3	ENSDARG00000074819	si:dkeyp-23e4.3 [Source:ZFIN;Acc:ZDB-GENE-091118-19]	0.0		329	274	311		1207	1007	990
GSONMG00065479001	4.0613	4.35528e-63		HECTD2	ENSG00000165338	HECT domain containing E3 ubiquitin protein ligase 2 [Source:HGNC Symbol;Acc:HGNC:26736]	#N/A		hectd2	ENSDARG00000061194	HECT domain containing 2 [Source:ZFIN;Acc:ZDB-GENE-100405-3]	1e-65		120	95	112		396	378	367
GSONMG00012588001	4.05847	8.10821e-09		NOL9	ENSG00000162408	nucleolar protein 9 [Source:HGNC Symbol;Acc:HGNC:26265]	#N/A		nol9	ENSDARG00000077751	nucleolar protein 9 [Source:ZFIN;Acc:ZDB-GENE-070629-1]	4e-24		11	10	16		51	35	44
GSONMG00059670001	4.0584	1.19735e-44		CXXC1	ENSG00000154832	CXXC finger protein 1 [Source:HGNC Symbol;Acc:HGNC:24343]	0		cxxc1l	ENSDARG00000016187	CXXC finger 1, like [Source:ZFIN;Acc:ZDB-GENE-040426-1142]	1e-24		181	121	122		550	429	498
GSONMG00067784001	4.05632	3.78318e-11		SLC37A1	ENSG00000160190	solute carrier family 37 (glucose-6-phosphate transporter), member 1 [Source:HGNC Symbol;Acc:HGNC:11024]	#N/A		slc37a1	ENSDARG00000086103	solute carrier family 37 (glycerol-3-phosphate transporter), member 1 [Source:ZFIN;Acc:ZDB-GENE-041114-151]	0.0		15	18	22		63	78	51
GSONMG00071374001	4.05273	0		COTL1	ENSG00000103187	coactosin-like F-actin binding protein 1 [Source:HGNC Symbol;Acc:HGNC:18304]	0		cotl1	ENSDARG00000026829	coactosin-like 1 (Dictyostelium) [Source:ZFIN;Acc:ZDB-GENE-030131-8325]	5e-85		8632	6790	7576		29293	24863	26061
GSONMG00053571001	4.04513	0		0	0	0	#N/A		si:ch211-214c7.4	ENSDARG00000069595	si:ch211-214c7.4 [Source:ZFIN;Acc:ZDB-GENE-030131-6275]	4e-20		2396	1785	2195		8132	6901	7140
GSONMG00000805001	4.04335	0		TNS1	ENSG00000079308	tensin 1 [Source:HGNC Symbol;Acc:HGNC:11973]	#N/A		tns1	ENSDARG00000020845	tensin 1 [Source:ZFIN;Acc:ZDB-GENE-030131-6933]	3e-05		1656	1274	1467		5860	4482	4997
GSONMG00016297001	4.04017	1.35562e-191		HMGCS1	ENSG00000112972	3-hydroxy-3-methylglutaryl-CoA synthase 1 (soluble) [Source:HGNC Symbol;Acc:HGNC:5007]	#N/A		hmgcs1	ENSDARG00000052738	3-hydroxy-3-methylglutaryl-Coenzyme A synthase 1 (soluble) [Source:ZFIN;Acc:ZDB-GENE-040426-1042]	3e-43		532	429	472		1909	1534	1554
GSONMG00007339001	4.03957	1.15415e-276		ARHGAP31	ENSG00000031081	Rho GTPase activating protein 31 [Source:HGNC Symbol;Acc:HGNC:29216]	#N/A		arhgap31	ENSDARG00000059472	Rho GTPase activating protein 31 [Source:ZFIN;Acc:ZDB-GENE-100922-256]	3e-98		974	747	946		3541	2745	3008
GSONMG00027205001	4.03733	1.91195e-128		MYH10	ENSG00000133026	myosin, heavy chain 10, non-muscle [Source:HGNC Symbol;Acc:HGNC:7568]	#N/A		myh10	ENSDARG00000000103	myosin, heavy chain 10, non-muscle [Source:ZFIN;Acc:ZDB-GENE-030616-162]	4e-65		288	232	269		979	822	941
GSONMG00015219001	4.03592	0		MTHFD1L	ENSG00000120254	methylenetetrahydrofolate dehydrogenase (NADP+ dependent) 1-like [Source:HGNC Symbol;Acc:HGNC:21055]	#N/A		mthfd1l	ENSDARG00000042221	methylenetetrahydrofolate dehydrogenase (NADP+ dependent) 1-like [Source:ZFIN;Acc:ZDB-GENE-041001-133]	0.0		3691	2935	3548		12916	10672	11782
GSONMG00017948001	4.03292	7.09599e-07		SIPA1L3	ENSG00000105738	signal-induced proliferation-associated 1 like 3 [Source:HGNC Symbol;Acc:HGNC:23801]	#N/A		SIPA1L3	ENSDARG00000061699	signal-induced proliferation-associated 1 like 3 [Source:HGNC Symbol;Acc:HGNC:23801]	3e-31		8	5	18		35	41	31
GSONMG00047934001	4.03129	7.08807e-92		SYNPO	ENSG00000171992	synaptopodin [Source:HGNC Symbol;Acc:HGNC:30672]	0		SYNPO	ENSDARG00000086156	synaptopodin [Source:HGNC Symbol;Acc:HGNC:30672]	3e-74		475	363	555		1946	1392	1523
GSONMG00030722001	4.02359	1.06052e-09		B3GNT2	ENSG00000170340	UDP-GlcNAc:betaGal beta-1,3-N-acetylglucosaminyltransferase 2 [Source:HGNC Symbol;Acc:HGNC:15629]	#N/A		b3gnt2l	ENSDARG00000068219	UDP-GlcNAc:betaGal beta-1,3-N-acetylglucosaminyltransferase 2, like [Source:ZFIN;Acc:ZDB-GENE-061207-60]	1e-154		15	17	15		53	50	60
GSONMG00058105001	4.02353	2.81684e-170		COL21A1	ENSG00000124749	collagen, type XXI, alpha 1 [Source:HGNC Symbol;Acc:HGNC:17025]	#N/A		col4a2	ENSDARG00000020781	collagen, type IV, alpha 2 [Source:ZFIN;Acc:ZDB-GENE-070725-3]	2e-05		1286	1036	1404		4857	3657	4436
GSONMG00024252001	4.01639	2.32624e-81		HELLS	ENSG00000119969	helicase, lymphoid-specific [Source:HGNC Symbol;Acc:HGNC:4861]	#N/A		hells	ENSDARG00000057738	helicase, lymphoid-specific [Source:ZFIN;Acc:ZDB-GENE-030131-9923]	0.0		216	194	173		682	632	700
GSONMG00050425001	4.0097	3.737e-07		CELA2A	ENSG00000142615	chymotrypsin-like elastase family, member 2A [Source:HGNC Symbol;Acc:HGNC:24609]	#N/A		zgc:112285	ENSDARG00000053323	zgc:112285 [Source:ZFIN;Acc:ZDB-GENE-050913-132]	0.0		13	5	12		40	38	25
GSONMG00053149001	4.00577	8.49249e-07		MTMR9	ENSG00000104643	myotubularin related protein 9 [Source:HGNC Symbol;Acc:HGNC:14596]	0		zgc:154055	ENSDARG00000086885	zgc:154055 [Source:ZFIN;Acc:ZDB-GENE-060929-612]	0.0		8	13	10		31	40	36
GSONMG00038489001	4.00512	0		WDR1	ENSG00000071127	WD repeat domain 1 [Source:HGNC Symbol;Acc:HGNC:12754]	#N/A		WDR1	ENSDARG00000077991	WD repeat domain 1 [Source:HGNC Symbol;Acc:HGNC:12754]	8e-80		2010	1601	1814		6746	5760	6193
GSONMG00004631001	4.00475	2.07864e-29		SLC27A4	ENSG00000167114	solute carrier family 27 (fatty acid transporter), member 4 [Source:HGNC Symbol;Acc:HGNC:10998]	#N/A		slc27a4	ENSDARG00000017047	solute carrier family 27 (fatty acid transporter), member 4 [Source:ZFIN;Acc:ZDB-GENE-050417-248]	5e-95		53	44	67		221	160	187
GSONMG00065012001	4.00224	1.31117e-130		MICAL3	ENSG00000243156	microtubule associated monooxygenase, calponin and LIM domain containing 3 [Source:HGNC Symbol;Acc:HGNC:24694]	#N/A		mical3a	ENSDARG00000021979	microtubule associated monooxygenase, calponin and LIM domain containing 3a [Source:ZFIN;Acc:ZDB-GENE-050126-2]	0.0		1219	801	1319		4337	3445	3691
GSONMG00040360001	4.00075	0		FHL1	ENSG00000022267	four and a half LIM domains 1 [Source:HGNC Symbol;Acc:HGNC:3702]	#N/A		fhl1a	ENSDARG00000071498	four and a half LIM domains 1a [Source:ZFIN;Acc:ZDB-GENE-040206-1]	1e-173		18149	14044	16922		60963	52956	54981
GSONMG00008415001	4.00016	1.23416e-162		SQRDL	ENSG00000137767	sulfide quinone reductase-like (yeast) [Source:HGNC Symbol;Acc:HGNC:20390]	#N/A		sqrdl	ENSDARG00000017034	sulfide quinone reductase-like (yeast) [Source:ZFIN;Acc:ZDB-GENE-050417-436]	1e-145		340	277	315		1177	998	1037
GSONMG00060291001	3.99984	1.70991e-243		ASNS	ENSG00000070669	asparagine synthetase (glutamine-hydrolyzing) [Source:HGNC Symbol;Acc:HGNC:753]	#N/A		asns	ENSDARG00000016375	asparagine synthetase [Source:ZFIN;Acc:ZDB-GENE-040426-1091]	0.0		1757	1208	1691		6067	5039	4894
GSONMG00025945001	3.99905	8.63824e-39		TNIK	ENSG00000154310	TRAF2 and NCK interacting kinase [Source:HGNC Symbol;Acc:HGNC:30765]	#N/A		tnikb	ENSDARG00000009031	TRAF2 and NCK interacting kinase b [Source:ZFIN;Acc:ZDB-GENE-051113-320]	6e-12		67	82	80		302	213	281
GSONMG00058858001	3.99902	9.02256e-10		ADCY5	ENSG00000173175	adenylate cyclase 5 [Source:HGNC Symbol;Acc:HGNC:236]	#N/A		adcy5	ENSDARG00000091342	adenylate cyclase 5 [Source:ZFIN;Acc:ZDB-GENE-081104-470]	8e-07		23	11	14		77	42	47
GSONMG00066350001	3.9985	5.46996e-12		SAT1	ENSG00000130066	spermidine/spermine N1-acetyltransferase 1 [Source:HGNC Symbol;Acc:HGNC:10540]	#N/A		sat2b	ENSDARG00000035215	spermidine/spermine N1-acetyltransferase family member 2b [Source:ZFIN;Acc:ZDB-GENE-040718-292]	5e-35		21	18	20		71	65	67
GSONMG00015221001	3.99727	0		MTHFD1L	ENSG00000120254	methylenetetrahydrofolate dehydrogenase (NADP+ dependent) 1-like [Source:HGNC Symbol;Acc:HGNC:21055]	#N/A		mthfd1l	ENSDARG00000042221	methylenetetrahydrofolate dehydrogenase (NADP+ dependent) 1-like [Source:ZFIN;Acc:ZDB-GENE-041001-133]	1e-148		858	664	748		2912	2384	2521
GSONMG00069105001	3.99245	4.88015e-16		TCF15	ENSG00000125878	transcription factor 15 (basic helix-loop-helix) [Source:HGNC Symbol;Acc:HGNC:11627]	0		par1	ENSDARG00000067544	paraxis [Source:ZFIN;Acc:ZDB-GENE-980605-20]	2e-91		28	22	19		85	75	77
GSONMG00035849001	3.99244	1.28048e-14		CPEB4	ENSG00000113742	cytoplasmic polyadenylation element binding protein 4 [Source:HGNC Symbol;Acc:HGNC:21747]	#N/A		CPEB2	ENSDARG00000052604	cytoplasmic polyadenylation element binding protein 2 [Source:HGNC Symbol;Acc:HGNC:21745]	1e-158		35	26	20		103	92	83
GSONMG00015077001	3.99191	0		PDZD7	ENSG00000186862	PDZ domain containing 7 [Source:HGNC Symbol;Acc:HGNC:26257]	#N/A		pdzd7a	ENSDARG00000076974	PDZ domain containing 7a [Source:ZFIN;Acc:ZDB-GENE-090313-191]	8e-11		1291	1051	1249		4640	3696	4034
GSONMG00018008001	3.99	7.5813e-33		SRF	ENSG00000112658	serum response factor (c-fos serum response element-binding transcription factor) [Source:HGNC Symbol;Acc:HGNC:11291]	#N/A		srfa	ENSDARG00000053918	serum response factor a [Source:ZFIN;Acc:ZDB-GENE-990714-29]	1e-134		83	41	70		220	203	237
GSONMG00042323001	3.98999	5.54051e-68		0	0	0	#N/A		0	ENSDARG00000029443	0	5e-21		204	138	141		672	494	496
GSONMG00080823001	3.9891	5.04904e-233		MTSS1L	ENSG00000132613	metastasis suppressor 1-like [Source:HGNC Symbol;Acc:HGNC:25094]	#N/A		mtss1l	ENSDARG00000028943	metastasis suppressor 1-like [Source:ZFIN;Acc:ZDB-GENE-030219-89]	2e-05		2243	1613	2269		7854	6181	6982
GSONMG00029567001	3.9826	2.99344e-101		PDLIM5	ENSG00000163110	PDZ and LIM domain 5 [Source:HGNC Symbol;Acc:HGNC:17468]	#N/A		pdlim5a	ENSDARG00000038267	PDZ and LIM domain 5a [Source:ZFIN;Acc:ZDB-GENE-040718-401]	0.0005		273	196	250		938	724	805
GSONMG00039843001	3.98212	2.26727e-24		ARFGEF2	ENSG00000124198	ADP-ribosylation factor guanine nucleotide-exchange factor 2 (brefeldin A-inhibited) [Source:HGNC Symbol;Acc:HGNC:15853]	#N/A		arfgef2	ENSDARG00000074702	ADP-ribosylation factor guanine nucleotide-exchange factor 2 (brefeldin A-inhibited) [Source:ZFIN;Acc:ZDB-GENE-090312-50]	8e-26		42	41	36		155	108	147
GSONMG00003046001	3.98001	2.59805e-211		FCHSD2	ENSG00000137478	FCH and double SH3 domains 2 [Source:HGNC Symbol;Acc:HGNC:29114]	#N/A		FCHSD2 (5 of 5)	ENSDARG00000091428	FCH and double SH3 domains 2 [Source:HGNC Symbol;Acc:HGNC:29114]	1e-158		1965	1336	1588		5977	4971	5711
GSONMG00026045001	3.97964	1.17663e-184		DAG1	ENSG00000173402	dystroglycan 1 (dystrophin-associated glycoprotein 1) [Source:HGNC Symbol;Acc:HGNC:2666]	#N/A		dag1	ENSDARG00000016153	dystroglycan 1 [Source:ZFIN;Acc:ZDB-GENE-021223-1]	1e-123		726	689	784		2889	2300	2399
GSONMG00037421001	3.9796	0		ENO2	ENSG00000111674	enolase 2 (gamma, neuronal) [Source:HGNC Symbol;Acc:HGNC:3353]	#N/A		eno1a	ENSDARG00000022456	enolase 1a, (alpha) [Source:ZFIN;Acc:ZDB-GENE-030131-6048]	2e-45		9107	7041	7861		29604	25961	26540
GSONMG00016463001	3.97684	2.299e-172		A2ML1	ENSG00000166535	alpha-2-macroglobulin-like 1 [Source:HGNC Symbol;Acc:HGNC:23336]	#N/A		a2ml	ENSDARG00000056314	alpha-2-macroglobulin-like [Source:ZFIN;Acc:ZDB-GENE-090212-1]	0.0		1475	1029	1288		4511	4010	4381
GSONMG00050652001	3.97427	1.62687e-07		CCDC50	ENSG00000152492	coiled-coil domain containing 50 [Source:HGNC Symbol;Acc:HGNC:18111]	#N/A		0	ENSDARG00000053857	0	1e-119		12	11	10		48	24	42
GSONMG00068541001	3.97144	4.86495e-23		DTD2	ENSG00000129480	D-tyrosyl-tRNA deacylase 2 (putative) [Source:HGNC Symbol;Acc:HGNC:20277]	#N/A		dtd2	ENSDARG00000036775	D-tyrosyl-tRNA deacylase 2 [Source:ZFIN;Acc:ZDB-GENE-040822-45]	3e-90		48	35	29		146	121	116
GSONMG00007511001	3.97002	0		TGIF2	ENSG00000118707	TGFB-induced factor homeobox 2 [Source:HGNC Symbol;Acc:HGNC:15764]	#N/A		TGIF2	ENSDARG00000088703	TGFB-induced factor homeobox 2 [Source:HGNC Symbol;Acc:HGNC:15764]	2e-73		6672	5106	5771		20826	18731	20186
GSONMG00039015001	3.96739	8.46986e-27		TEAD3	ENSG00000007866	TEA domain family member 3 [Source:HGNC Symbol;Acc:HGNC:11716]	#N/A		tead3b	ENSDARG00000063649	TEA domain family member 3 b [Source:ZFIN;Acc:ZDB-GENE-080103-3]	1e-58		52	39	54		160	157	176
GSONMG00028642001	3.9632	9.86468e-253		MRAS	ENSG00000158186	muscle RAS oncogene homolog [Source:HGNC Symbol;Acc:HGNC:7227]	#N/A		MRAS (2 of 2)	ENSDARG00000075285	muscle RAS oncogene homolog [Source:HGNC Symbol;Acc:HGNC:7227]	1e-128		657	559	602		2229	1937	2041
GSONMG00010854001	3.96304	7.78337e-28		COL2A1	ENSG00000139219	collagen, type II, alpha 1 [Source:HGNC Symbol;Acc:HGNC:2200]	#N/A		si:ch211-196i2.2	ENSDARG00000007912	si:ch211-196i2.2 [Source:ZFIN;Acc:ZDB-GENE-091118-111]	0.0003		49	60	55		187	193	181
GSONMG00010001001	3.96215	5.84078e-54		SLC5A6	ENSG00000138074	solute carrier family 5 (sodium/multivitamin and iodide cotransporter), member 6 [Source:HGNC Symbol;Acc:HGNC:11041]	#N/A		SLC5A6 (2 of 2)	ENSDARG00000042859	solute carrier family 5 (sodium/multivitamin and iodide cotransporter), member 6 [Source:HGNC Symbol;Acc:HGNC:11041]	5e-89		173	178	207		605	613	685
GSONMG00023435001	3.96116	1.86314e-44		CXADR	ENSG00000154639	coxsackie virus and adenovirus receptor [Source:HGNC Symbol;Acc:HGNC:2559]	#N/A		cxadr	ENSDARG00000043658	coxsackie virus and adenovirus receptor [Source:ZFIN;Acc:ZDB-GENE-020814-2]	1e-68		102	64	113		349	264	337
GSONMG00017172001	3.96028	1.59844e-20		DIAPH2	ENSG00000147202	diaphanous-related formin 2 [Source:HGNC Symbol;Acc:HGNC:2877]	#N/A		diaph2	ENSDARG00000076060	diaphanous homolog 2 (Drosophila) [Source:ZFIN;Acc:ZDB-GENE-090115-1]	2e-27		35	25	52		149	109	125
GSONMG00065324001	3.96027	1.93983e-37		FOXC1	ENSG00000054598	forkhead box C1 [Source:HGNC Symbol;Acc:HGNC:3800]	#N/A		foxc1a	ENSDARG00000091481	forkhead box C1a [Source:ZFIN;Acc:ZDB-GENE-010302-1]	0.0		88	68	78		281	229	287
GSONMG00015191001	3.96026	6.10112e-282		CDC42SE1	ENSG00000197622	CDC42 small effector 1 [Source:HGNC Symbol;Acc:HGNC:17719]	#N/A		cdc42se1	ENSDARG00000023724	CDC42 small effector 1 [Source:ZFIN;Acc:ZDB-GENE-030131-9260]	2e-22		1180	929	1040		3940	3460	3333
GSONMG00069889001	3.95301	3.82533e-150		SRGAP1	ENSG00000196935	SLIT-ROBO Rho GTPase activating protein 1 [Source:HGNC Symbol;Acc:HGNC:17382]	0		srgap1	ENSDARG00000007461	SLIT-ROBO Rho GTPase activating protein 1 [Source:ZFIN;Acc:ZDB-GENE-050420-284]	0.0		264	227	280		984	800	846
GSONMG00078650001	3.95014	1.04422e-10		RAP1GAP2	ENSG00000132359	RAP1 GTPase activating protein 2 [Source:HGNC Symbol;Acc:HGNC:29176]	#N/A		rap1gap2a	ENSDARG00000061551	RAP1 GTPase activating protein 2a [Source:ZFIN;Acc:ZDB-GENE-061013-179]	2e-71		19	12	15		55	46	55
GSONMG00023878001	3.9475	2.79107e-68		VSTM2L	ENSG00000132821	V-set and transmembrane domain containing 2 like [Source:HGNC Symbol;Acc:HGNC:16096]	#N/A		vstm2l	ENSDARG00000043692	V-set and transmembrane domain containing 2 like [Source:ZFIN;Acc:ZDB-GENE-040426-1548]	1e-57		186	164	199		731	510	637
GSONMG00057813001	3.94582	3.95826e-41		ELOVL4	ENSG00000118402	ELOVL fatty acid elongase 4 [Source:HGNC Symbol;Acc:HGNC:14415]	#N/A		zgc:112263	ENSDARG00000057365	zgc:112263 [Source:ZFIN;Acc:ZDB-GENE-050522-453]	1e-161		65	54	70		228	205	209
GSONMG00027413001	3.9456	1.02702e-42		PGM5	ENSG00000154330	phosphoglucomutase 5 [Source:HGNC Symbol;Acc:HGNC:8908]	#N/A		pgm5	ENSDARG00000060745	phosphoglucomutase 5 [Source:ZFIN;Acc:ZDB-GENE-060503-838]	1e-52		80	79	100		330	267	287
GSONMG00069017001	3.94014	1.94096e-39		PRPF4B	ENSG00000112739	pre-mRNA processing factor 4B [Source:HGNC Symbol;Acc:HGNC:17346]	#N/A		prpf4bb	ENSDARG00000040310	PRP4 pre-mRNA processing factor 4 homolog Bb [Source:ZFIN;Acc:ZDB-GENE-040426-2799]	0.0		85	84	91		337	236	315
GSONMG00044192001	3.94002	0.000136621		DNAH12	ENSG00000174844	dynein, axonemal, heavy chain 12 [Source:HGNC Symbol;Acc:HGNC:2943]	0		dnah12	ENSDARG00000059987	dynein, axonemal, heavy chain 12 [Source:ZFIN;Acc:ZDB-GENE-090311-9]	0.0		4	0	10		12	16	19
GSONMG00047063001	3.93628	1.0596e-55		ERGIC1	ENSG00000113719	endoplasmic reticulum-golgi intermediate compartment (ERGIC) 1 [Source:HGNC Symbol;Acc:HGNC:29205]	#N/A		ergic1	ENSDARG00000005273	endoplasmic reticulum-golgi intermediate compartment (ERGIC) 1 [Source:ZFIN;Acc:ZDB-GENE-050913-75]	2e-31		124	83	97		398	329	303
GSONMG00038005001	3.93574	6.43607e-226		0	0	0	#N/A		col4a2	ENSDARG00000020781	collagen, type IV, alpha 2 [Source:ZFIN;Acc:ZDB-GENE-070725-3]	1e-14		2090	1639	2113		7533	5612	6710
GSONMG00007131001	3.93543	2.82299e-57		APBB1IP	ENSG00000077420	amyloid beta (A4) precursor protein-binding, family B, member 1 interacting protein [Source:HGNC Symbol;Acc:HGNC:17379]	0		apbb1ip	ENSDARG00000016505	amyloid beta (A4) precursor protein-binding, family B, member 1 interacting protein [Source:ZFIN;Acc:ZDB-GENE-040426-1318]	2e-15		119	95	107		374	364	347
GSONMG00019235001	3.93197	1.94729e-13		RHOBTB2	ENSG00000008853	Rho-related BTB domain containing 2 [Source:HGNC Symbol;Acc:HGNC:18756]	#N/A		rhobtb2a	ENSDARG00000016868	Rho-related BTB domain containing 2a [Source:ZFIN;Acc:ZDB-GENE-060315-11]	2e-82		39	24	23		123	73	96
GSONMG00005763001	3.93082	1.94705e-273		PALLD	ENSG00000129116	palladin, cytoskeletal associated protein [Source:HGNC Symbol;Acc:HGNC:17068]	#N/A		palld	ENSDARG00000040009	palladin, cytoskeletal associated protein [Source:ZFIN;Acc:ZDB-GENE-041014-252]	2e-08		4115	3098	4221		14665	11839	12220
GSONMG00082057001	3.92559	2.1833e-199		SPTBN1	ENSG00000115306	spectrin, beta, non-erythrocytic 1 [Source:HGNC Symbol;Acc:HGNC:11275]	0		SPTBN1	ENSDARG00000036402	spectrin, beta, non-erythrocytic 1 [Source:HGNC Symbol;Acc:HGNC:11275]	9e-20		1496	1079	1589		5233	4298	4526
GSONMG00081937001	3.9231	6.78964e-130		PTPRG	ENSG00000144724	protein tyrosine phosphatase, receptor type, G [Source:HGNC Symbol;Acc:HGNC:9671]	#N/A		ptprga	ENSDARG00000045006	protein tyrosine phosphatase, receptor type, g a [Source:ZFIN;Acc:ZDB-GENE-101101-4]	0.0		554	468	558		1939	1579	1829
GSONMG00007135001	3.92144	0		ANXA13	ENSG00000104537	annexin A13 [Source:HGNC Symbol;Acc:HGNC:536]	#N/A		anxa13l	ENSDARG00000013613	annexin A13, like [Source:ZFIN;Acc:ZDB-GENE-050522-310]	0.0		4617	3803	4264		15492	13425	13934
GSONMG00047528001	3.91855	3.75888e-12		0	0	0	#N/A		KCP	ENSDARG00000078508	kielin/chordin-like protein [Source:HGNC Symbol;Acc:HGNC:17585]	8e-23		17	22	26		82	67	72
GSONMG00017250001	3.91637	6.50743e-20		JAG2	ENSG00000184916	jagged 2 [Source:HGNC Symbol;Acc:HGNC:6189]	#N/A		jag2b	ENSDARG00000021389	jagged 2b [Source:ZFIN;Acc:ZDB-GENE-011128-3]	4e-27		32	23	35		117	88	99
GSONMG00039841001	3.91425	2.60087e-09		0	0	0	#N/A		tp53inp2	ENSDARG00000088178	tumor protein p53 inducible nuclear protein 2 [Source:ZFIN;Acc:ZDB-GENE-120420-1]	1e-30		19	13	9		62	37	40
GSONMG00048195001	3.90876	1.58745e-300		MRAS	ENSG00000158186	muscle RAS oncogene homolog [Source:HGNC Symbol;Acc:HGNC:7227]	#N/A		MRAS (2 of 2)	ENSDARG00000075285	muscle RAS oncogene homolog [Source:HGNC Symbol;Acc:HGNC:7227]	1e-111		1006	844	949		3381	2930	3113
GSONMG00072340001	3.90858	1.21739e-16		DDR2	ENSG00000162733	discoidin domain receptor tyrosine kinase 2 [Source:HGNC Symbol;Acc:HGNC:2731]	0		ddr1	ENSDARG00000078523	discoidin domain receptor family, member 1 [Source:ZFIN;Acc:ZDB-GENE-060323-2]	1e-33		28	16	27		81	73	84
GSONMG00021769001	3.90788	1.27198e-16		CAP2	ENSG00000112186	CAP, adenylate cyclase-associated protein, 2 (yeast) [Source:HGNC Symbol;Acc:HGNC:20039]	#N/A		cap2	ENSDARG00000045948	CAP, adenylate cyclase-associated protein, 2 (yeast) [Source:ZFIN;Acc:ZDB-GENE-040426-1758]	5e-98		52	24	46		127	138	139
GSONMG00013872001	3.9064	4.40711e-38		OBFC1	ENSG00000107960	oligonucleotide/oligosaccharide-binding fold containing 1 [Source:HGNC Symbol;Acc:HGNC:26200]	#N/A		obfc1	ENSDARG00000007734	oligonucleotide/oligosaccharide-binding fold containing 1 [Source:ZFIN;Acc:ZDB-GENE-040426-1390]	1e-141		86	57	90		264	275	240
GSONMG00035771001	3.9036	1.4133e-09		NECAP2	ENSG00000157191	NECAP endocytosis associated 2 [Source:HGNC Symbol;Acc:HGNC:25528]	0		necap1	ENSDARG00000020798	NECAP endocytosis associated 1 [Source:ZFIN;Acc:ZDB-GENE-040426-1682]	8e-20		16	11	13		46	44	44
GSONMG00059273001	3.90358	1.24415e-214		DDR2	ENSG00000162733	discoidin domain receptor tyrosine kinase 2 [Source:HGNC Symbol;Acc:HGNC:2731]	0		ddr2a	ENSDARG00000051913	discoidin domain receptor tyrosine kinase 2a [Source:ZFIN;Acc:ZDB-GENE-090316-2]	0.0		689	550	701		2535	1963	2045
GSONMG00067157001	3.9023	1.25976e-97		PTPLAD2	ENSG00000188921	protein tyrosine phosphatase-like A domain containing 2 [Source:HGNC Symbol;Acc:HGNC:20920]	#N/A		ptplad1	ENSDARG00000016038	protein tyrosine phosphatase-like A domain containing 1 [Source:ZFIN;Acc:ZDB-GENE-040426-1200]	9e-48		286	212	249		855	839	804
GSONMG00011534001	3.90134	2.50493e-38		0	0	0	0		si:ch211-281l24.3	ENSDARG00000068637	si:ch211-281l24.3 [Source:ZFIN;Acc:ZDB-GENE-131121-575]	9e-87		81	63	83		273	236	253
GSONMG00033983001	3.89866	4.32783e-199		ITGA5	ENSG00000161638	integrin, alpha 5 (fibronectin receptor, alpha polypeptide) [Source:HGNC Symbol;Acc:HGNC:6141]	0		itga5	ENSDARG00000006353	integrin, alpha 5 (fibronectin receptor, alpha polypeptide) [Source:ZFIN;Acc:ZDB-GENE-031116-52]	2e-11		609	462	598		2056	1738	1806
GSONMG00080696001	3.89819	1.37441e-65		MYH10	ENSG00000133026	myosin, heavy chain 10, non-muscle [Source:HGNC Symbol;Acc:HGNC:7568]	#N/A		myh10	ENSDARG00000000103	myosin, heavy chain 10, non-muscle [Source:ZFIN;Acc:ZDB-GENE-030616-162]	0.0		130	86	143		424	358	420
GSONMG00020310001	3.89752	3.86217e-88		EMC4	ENSG00000128463	ER membrane protein complex subunit 4 [Source:HGNC Symbol;Acc:HGNC:28032]	#N/A		emc4	ENSDARG00000039268	ER membrane protein complex subunit 4 [Source:ZFIN;Acc:ZDB-GENE-040426-1891]	4e-37		261	278	244		1016	775	861
GSONMG00064459001	3.89711	6.40944e-255		SORBS1	ENSG00000095637	sorbin and SH3 domain containing 1 [Source:HGNC Symbol;Acc:HGNC:14565]	#N/A		sorbs1	ENSDARG00000079230	sorbin and SH3 domain containing 1 [Source:ZFIN;Acc:ZDB-GENE-090313-168]	2e-99		2801	2170	2754		9816	7581	8574
GSONMG00012732001	3.89339	7.17045e-94		ZFP36L2	ENSG00000152518	ZFP36 ring finger protein-like 2 [Source:HGNC Symbol;Acc:HGNC:1108]	#N/A		zfp36l2	ENSDARG00000021806	zinc finger protein 36, C3H type-like 2 [Source:ZFIN;Acc:ZDB-GENE-030131-5873]	4e-97		208	165	189		691	605	588
GSONMG00015258001	3.88967	1.63245e-19		UTS2R	ENSG00000181408	urotensin 2 receptor [Source:HGNC Symbol;Acc:HGNC:4468]	#N/A		si:ch73-379f7.4	ENSDARG00000096322	si:ch73-379f7.4 [Source:ZFIN;Acc:ZDB-GENE-120215-247]	1e-157		31	32	31		125	81	111
GSONMG00059379001	3.8896	3.03607e-100		PNP	ENSG00000198805	purine nucleoside phosphorylase [Source:HGNC Symbol;Acc:HGNC:7892]	#N/A		pnp5a	ENSDARG00000078619	purine nucleoside phosphorylase 5a [Source:ZFIN;Acc:ZDB-GENE-040426-2553]	0.0		191	139	183		640	540	538
GSONMG00003116001	3.88856	1.18645e-100		RANBP3	ENSG00000031823	RAN binding protein 3 [Source:HGNC Symbol;Acc:HGNC:9850]	#N/A		ranbp3b	ENSDARG00000069056	RAN binding protein 3b [Source:ZFIN;Acc:ZDB-GENE-040426-1627]	2e-44		277	196	198		856	684	706
GSONMG00006113001	3.8837	1.26067e-179		PHC2	ENSG00000134686	polyhomeotic homolog 2 (Drosophila) [Source:HGNC Symbol;Acc:HGNC:3183]	0		phc2b	ENSDARG00000013224	polyhomeotic-like 2b [Source:ZFIN;Acc:ZDB-GENE-040426-1113]	0.0		426	369	443		1611	1258	1289
GSONMG00011601001	3.881	2.54566e-21		ALPL	ENSG00000162551	alkaline phosphatase, liver/bone/kidney [Source:HGNC Symbol;Acc:HGNC:438]	#N/A		alpl	ENSDARG00000015546	alkaline phosphatase, liver/bone/kidney [Source:ZFIN;Acc:ZDB-GENE-040420-1]	1e-61		46	25	37		126	110	123
GSONMG00068930001	3.87904	0		ALCAM	ENSG00000170017	activated leukocyte cell adhesion molecule [Source:HGNC Symbol;Acc:HGNC:400]	#N/A		alcama	ENSDARG00000026531	activated leukocyte cell adhesion molecule a [Source:ZFIN;Acc:ZDB-GENE-990415-30]	3e-95		4445	3247	3765		13780	11831	12520
GSONMG00057226001	3.87895	1.60378e-42		PHLDB2	ENSG00000144824	pleckstrin homology-like domain, family B, member 2 [Source:HGNC Symbol;Acc:HGNC:29573]	#N/A		PHLDB2 (1 of 2)	ENSDARG00000074843	pleckstrin homology-like domain, family B, member 2 [Source:HGNC Symbol;Acc:HGNC:29573]	2e-20		112	78	79		358	260	282
GSONMG00011982001	3.8758	1.51221e-128		ZYX	ENSG00000159840	zyxin [Source:HGNC Symbol;Acc:HGNC:13200]	#N/A		zyx	ENSDARG00000075733	zyxin [Source:ZFIN;Acc:ZDB-GENE-070928-18]	1e-21		457	370	520		1616	1382	1498
GSONMG00078651001	3.87235	2.48124e-124		RAP1GAP2	ENSG00000132359	RAP1 GTPase activating protein 2 [Source:HGNC Symbol;Acc:HGNC:29176]	#N/A		rap1gap2a	ENSDARG00000061551	RAP1 GTPase activating protein 2a [Source:ZFIN;Acc:ZDB-GENE-061013-179]	0.0		397	290	333		1204	1048	1139
GSONMG00030052001	3.86786	0		GLIPR2	ENSG00000122694	GLI pathogenesis-related 2 [Source:HGNC Symbol;Acc:HGNC:18007]	#N/A		glipr2l	ENSDARG00000016837	GLI pathogenesis-related 2, like [Source:ZFIN;Acc:ZDB-GENE-041010-53]	6e-92		2240	1761	2102		7425	6422	6470
GSONMG00068396001	3.86769	4.29388e-07		ANTXR1	ENSG00000169604	anthrax toxin receptor 1 [Source:HGNC Symbol;Acc:HGNC:21014]	#N/A		antxr1a	ENSDARG00000025672	anthrax toxin receptor 1a [Source:ZFIN;Acc:ZDB-GENE-110411-15]	2e-78		15	6	25		71	45	38
GSONMG00044234001	3.86599	1.46107e-253		RRAS2	ENSG00000133818	related RAS viral (r-ras) oncogene homolog 2 [Source:HGNC Symbol;Acc:HGNC:17271]	#N/A		rras2	ENSDARG00000036252	related RAS viral (r-ras) oncogene homolog 2 [Source:ZFIN;Acc:ZDB-GENE-050417-352]	1e-116		1058	830	927		3502	2787	3092
GSONMG00061771001	3.86497	2.9081e-304		LONP1	ENSG00000196365	lon peptidase 1, mitochondrial [Source:HGNC Symbol;Acc:HGNC:9479]	#N/A		lonp1	ENSDARG00000071674	lon peptidase 1, mitochondrial [Source:ZFIN;Acc:ZDB-GENE-030131-4006]	0.0		1126	848	1043		3587	3232	3197
GSONMG00074531001	3.86423	2.28745e-74		TANC1	ENSG00000115183	tetratricopeptide repeat, ankyrin repeat and coiled-coil containing 1 [Source:HGNC Symbol;Acc:HGNC:29364]	#N/A		TANC1 (2 of 2)	ENSDARG00000089190	tetratricopeptide repeat, ankyrin repeat and coiled-coil containing 1 [Source:HGNC Symbol;Acc:HGNC:29364]	1e-169		152	122	172		583	456	450
GSONMG00072100001	3.86402	2.55004e-07		SLC30A2	ENSG00000158014	solute carrier family 30 (zinc transporter), member 2 [Source:HGNC Symbol;Acc:HGNC:11013]	#N/A		slc30a8	ENSDARG00000057629	solute carrier family 30 (zinc transporter), member 8 [Source:ZFIN;Acc:ZDB-GENE-060315-10]	1e-145		6	17	22		68	40	46
GSONMG00080697001	3.85944	8.82017e-133		MYH10	ENSG00000133026	myosin, heavy chain 10, non-muscle [Source:HGNC Symbol;Acc:HGNC:7568]	#N/A		myh10	ENSDARG00000000103	myosin, heavy chain 10, non-muscle [Source:ZFIN;Acc:ZDB-GENE-030616-162]	0.0		1147	782	1213		3699	3138	3551
GSONMG00082732001	3.8594	5.02135e-179		SSH1	ENSG00000084112	slingshot protein phosphatase 1 [Source:HGNC Symbol;Acc:HGNC:30579]	#N/A		ssh1b	ENSDARG00000010031	slingshot homolog 1b (Drosophila) [Source:ZFIN;Acc:ZDB-GENE-030131-5909]	0.0		636	526	686		2274	1968	1908
GSONMG00025294001	3.85774	2.54906e-09		USP43	ENSG00000154914	ubiquitin specific peptidase 43 [Source:HGNC Symbol;Acc:HGNC:20072]	#N/A		usp43b	ENSDARG00000088072	ubiquitin specific peptidase 43b [Source:ZFIN;Acc:ZDB-GENE-120524-2]	1e-165		11	13	17		53	44	40
GSONMG00051738001	3.85718	6.36185e-07		PAQR6	ENSG00000160781	progestin and adipoQ receptor family member VI [Source:HGNC Symbol;Acc:HGNC:30132]	0		paqr6	ENSDARG00000041483	progestin and adipoQ receptor family member VI [Source:ZFIN;Acc:ZDB-GENE-090714-1]	1e-140		13	5	6		24	30	25
GSONMG00032317001	3.84943	3.97386e-06		PLAU	ENSG00000122861	plasminogen activator, urokinase [Source:HGNC Symbol;Acc:HGNC:9052]	0		plaub	ENSDARG00000039145	plasminogen activator, urokinase b [Source:ZFIN;Acc:ZDB-GENE-030619-15]	1e-147		8	5	8		32	18	20
GSONMG00004358001	3.84914	0.000154403		GPR135	ENSG00000181619	G protein-coupled receptor 135 [Source:HGNC Symbol;Acc:HGNC:19991]	0		opn4.1	ENSDARG00000007553	opsin 4.1 [Source:ZFIN;Acc:ZDB-GENE-030314-2]	5e-33		3	3	7		13	17	13
GSONMG00047359001	3.84884	0.00071033		SV2A	ENSG00000159164	synaptic vesicle glycoprotein 2A [Source:HGNC Symbol;Acc:HGNC:20566]	0		SV2A	ENSDARG00000059945	synaptic vesicle glycoprotein 2A [Source:HGNC Symbol;Acc:HGNC:20566]	0.0		4	11	0		21	14	16
GSONMG00079189001	3.84388	3.97812e-172		ARHGAP21	ENSG00000107863	Rho GTPase activating protein 21 [Source:HGNC Symbol;Acc:HGNC:23725]	#N/A		arhgap21a	ENSDARG00000075328	Rho GTPase activating protein 21a [Source:ZFIN;Acc:ZDB-GENE-090918-5]	0.0		416	341	430		1420	1255	1254
GSONMG00052214001	3.84123	1.91726e-24		FDPS	ENSG00000160752	farnesyl diphosphate synthase [Source:HGNC Symbol;Acc:HGNC:3631]	#N/A		fdps	ENSDARG00000040890	farnesyl diphosphate synthase (farnesyl pyrophosphate synthetase, dimethylallyltranstransferase, geranyltranstransferase) [Source:ZFIN;Acc:ZDB-GENE-050506-78]	1e-69		61	55	52		242	140	180
GSONMG00072573001	3.83691	4.44533e-219		TPM1	ENSG00000140416	tropomyosin 1 (alpha) [Source:HGNC Symbol;Acc:HGNC:12010]	#N/A		tpma	ENSDARG00000033683	alpha-tropomyosin [Source:ZFIN;Acc:ZDB-GENE-990415-269]	3e-91		18992	14331	15548		56318	50905	53463
GSONMG00049158001	3.83659	1.0325e-69		PLEKHO1	ENSG00000023902	pleckstrin homology domain containing, family O member 1 [Source:HGNC Symbol;Acc:HGNC:24310]	#N/A		plekho1b	ENSDARG00000077499	pleckstrin homology domain containing, family O member 1b [Source:ZFIN;Acc:ZDB-GENE-100609-2]	1e-121		175	137	139		592	438	465
GSONMG00002541001	3.8357	1.41781e-78		CYBA	ENSG00000051523	cytochrome b-245, alpha polypeptide [Source:HGNC Symbol;Acc:HGNC:2577]	#N/A		cyba	ENSDARG00000018283	cytochrome b-245, alpha polypeptide [Source:ZFIN;Acc:ZDB-GENE-040426-1526]	2e-86		293	181	200		785	678	748
GSONMG00032029001	3.83337	0		PDLIM5	ENSG00000163110	PDZ and LIM domain 5 [Source:HGNC Symbol;Acc:HGNC:17468]	#N/A		pdlim5a	ENSDARG00000038267	PDZ and LIM domain 5a [Source:ZFIN;Acc:ZDB-GENE-040718-401]	5e-77		3098	2328	2889		9982	8411	9006
GSONMG00026833001	3.82999	2.46615e-209		0	0	0	#N/A		si:dkey-261h17.1	ENSDARG00000095268	si:dkey-261h17.1 [Source:ZFIN;Acc:ZDB-GENE-030829-14]	8e-27		759	584	631		2419	1874	2221
GSONMG00008732001	3.82983	5.6983e-126		MEF2A	ENSG00000068305	myocyte enhancer factor 2A [Source:HGNC Symbol;Acc:HGNC:6993]	#N/A		mef2aa	ENSDARG00000031756	myocyte enhancer factor 2aa [Source:ZFIN;Acc:ZDB-GENE-990415-163]	0.0		677	467	683		2365	1759	1907
GSONMG00003673001	3.82964	1.98895e-34		ANGPTL1	ENSG00000116194	angiopoietin-like 1 [Source:HGNC Symbol;Acc:HGNC:489]	#N/A		angptl1	ENSDARG00000012071	angiopoietin-like 1 [Source:ZFIN;Acc:ZDB-GENE-040724-269]	0.0		52	52	67		238	179	151
GSONMG00077849001	3.82002	1.65432e-26		RGS5	ENSG00000143248	regulator of G-protein signaling 5 [Source:HGNC Symbol;Acc:HGNC:10001]	0		rgs5b	ENSDARG00000017860	regulator of G-protein signaling 5b [Source:ZFIN;Acc:ZDB-GENE-050417-359]	1e-68		64	41	61		182	159	202
GSONMG00011999001	3.81339	2.64059e-08		0	0	0	#N/A		CABZ01055715.1	ENSDARG00000087246	Uncharacterized protein [Source:UniProtKB/TrEMBL;Acc:H9GZ09]	2e-15		13	14	17		52	46	47
GSONMG00009856001	3.8044	2.45273e-152		FILIP1	ENSG00000118407	filamin A interacting protein 1 [Source:HGNC Symbol;Acc:HGNC:21015]	#N/A		filip1b	ENSDARG00000079634	filamin A interacting protein 1b [Source:ZFIN;Acc:ZDB-GENE-030131-1935]	0.0		1364	1002	1474		4703	3663	4213
GSONMG00063778001	3.80242	6.44319e-13		DAZL	ENSG00000092345	deleted in azoospermia-like [Source:HGNC Symbol;Acc:HGNC:2685]	#N/A		dazl	ENSDARG00000036214	deleted in azoospermia-like [Source:ZFIN;Acc:ZDB-GENE-000405-6]	2e-79		28	28	40		142	92	85
GSONMG00005620001	3.80109	4.40512e-22		KLF11	ENSG00000172059	Kruppel-like factor 11 [Source:HGNC Symbol;Acc:HGNC:11811]	#N/A		klf11b	ENSDARG00000013794	Kruppel-like factor 11b [Source:ZFIN;Acc:ZDB-GENE-061103-82]	3e-93		35	33	37		132	98	115
GSONMG00047242001	3.80005	0		SDC2	ENSG00000169439	syndecan 2 [Source:HGNC Symbol;Acc:HGNC:10659]	#N/A		sdc2	ENSDARG00000002731	syndecan 2 [Source:ZFIN;Acc:ZDB-GENE-021206-3]	1e-65		7559	5808	6967		25998	19850	20884
GSONMG00002272001	3.79897	8.74164e-213		SYNPO	ENSG00000171992	synaptopodin [Source:HGNC Symbol;Acc:HGNC:30672]	0		0	0	0	0		1151	977	1141		4204	3273	3277
GSONMG00046527001	3.79636	1.07534e-95		EMILIN1	ENSG00000138080	elastin microfibril interfacer 1 [Source:HGNC Symbol;Acc:HGNC:19880]	#N/A		emilin1b	ENSDARG00000026166	elastin microfibril interfacer 1b [Source:ZFIN;Acc:ZDB-GENE-060818-36]	8e-26		601	432	646		2266	1544	1707
GSONMG00067045001	3.79434	3.80378e-262		SIPA1L3	ENSG00000105738	signal-induced proliferation-associated 1 like 3 [Source:HGNC Symbol;Acc:HGNC:23801]	#N/A		SIPA1L3	ENSDARG00000061699	signal-induced proliferation-associated 1 like 3 [Source:HGNC Symbol;Acc:HGNC:23801]	0.0		2100	1731	2072		7094	5772	6457
GSONMG00074966001	3.79377	2.15008e-16		RASSF7	ENSG00000099849	Ras association (RalGDS/AF-6) domain family (N-terminal) member 7 [Source:HGNC Symbol;Acc:HGNC:1166]	#N/A		rassf7b	ENSDARG00000003193	Ras association (RalGDS/AF-6) domain family (N-terminal) member 7b [Source:ZFIN;Acc:ZDB-GENE-030429-1]	5e-69		31	20	28		98	77	83
GSONMG00034517001	3.79083	1.10403e-15		GRAMD4	ENSG00000075240	GRAM domain containing 4 [Source:HGNC Symbol;Acc:HGNC:29113]	#N/A		GRAMD4 (1 of 2)	ENSDARG00000045506	GRAM domain containing 4 [Source:HGNC Symbol;Acc:HGNC:29113]	1e-153		34	25	50		135	121	100
GSONMG00073677001	3.78784	5.22262e-66		CDH10	ENSG00000040731	cadherin 10, type 2 (T2-cadherin) [Source:HGNC Symbol;Acc:HGNC:1749]	#N/A		cdh6	ENSDARG00000014522	cadherin 6 [Source:ZFIN;Acc:ZDB-GENE-050320-92]	5e-05		162	117	197		533	502	512
GSONMG00067085001	3.78743	6.82255e-239		GATA6	ENSG00000141448	GATA binding protein 6 [Source:HGNC Symbol;Acc:HGNC:4174]	#N/A		gata6	ENSDARG00000035831	GATA-binding protein 6 [Source:ZFIN;Acc:ZDB-GENE-000622-1]	4e-99		1460	1076	1407		4839	3902	4116
GSONMG00032030001	3.78725	4.71394e-239		PDLIM5	ENSG00000163110	PDZ and LIM domain 5 [Source:HGNC Symbol;Acc:HGNC:17468]	#N/A		pdlim5b	ENSDARG00000027600	PDZ and LIM domain 5b [Source:ZFIN;Acc:ZDB-GENE-040426-908]	3e-78		1420	1105	1211		4426	3614	4137
GSONMG00036165001	3.78658	7.3508e-30		PRKAG2	ENSG00000106617	protein kinase, AMP-activated, gamma 2 non-catalytic subunit [Source:HGNC Symbol;Acc:HGNC:9386]	#N/A		prkag3a	ENSDARG00000017537	protein kinase, AMP-activated, gamma 3a non-catalytic subunit [Source:ZFIN;Acc:ZDB-GENE-091204-419]	3e-77		70	47	50		206	167	171
GSONMG00041391001	3.78531	8.00971e-53		SLC1A4	ENSG00000115902	solute carrier family 1 (glutamate/neutral amino acid transporter), member 4 [Source:HGNC Symbol;Acc:HGNC:10942]	0		slc1a5	ENSDARG00000090706	solute carrier family 1 (neutral amino acid transporter), member 5 [Source:ZFIN;Acc:ZDB-GENE-070501-4]	1e-114		3197	2371	3861		11197	9591	9885
GSONMG00079665001	3.78009	4.29353e-22		BCL2	ENSG00000171791	B-cell CLL/lymphoma 2 [Source:HGNC Symbol;Acc:HGNC:990]	0		bcl2	ENSDARG00000025613	B-cell leukemia/lymphoma 2 [Source:ZFIN;Acc:ZDB-GENE-051012-1]	9e-77		73	40	57		235	152	167
GSONMG00068929001	3.77697	0		ALCAM	ENSG00000170017	activated leukocyte cell adhesion molecule [Source:HGNC Symbol;Acc:HGNC:400]	#N/A		alcama	ENSDARG00000026531	activated leukocyte cell adhesion molecule a [Source:ZFIN;Acc:ZDB-GENE-990415-30]	1e-114		36220	27661	32949		115367	97113	102040
GSONMG00039355001	3.77694	1.38684e-18		NLRC3	ENSG00000167984	NLR family, CARD domain containing 3 [Source:HGNC Symbol;Acc:HGNC:29889]	#N/A		si:dkey-126g1.7	ENSDARG00000086703	si:dkey-126g1.7 [Source:ZFIN;Acc:ZDB-GENE-090313-181]	1e-109		216	231	383		1054	796	886
GSONMG00029935001	3.77633	4.9672e-21		0	0	0	#N/A		DOK7 (2 of 2)	ENSDARG00000088164	docking protein 7 [Source:HGNC Symbol;Acc:HGNC:26594]	6e-06		51	38	40		203	93	129
GSONMG00009966001	3.77612	4.38191e-24		MEIS1	ENSG00000143995	Meis homeobox 1 [Source:HGNC Symbol;Acc:HGNC:7000]	0		meis1	ENSDARG00000012078	myeloid ecotropic viral integration 1 [Source:ZFIN;Acc:ZDB-GENE-020122-1]	1e-145		63	26	64		158	171	162
GSONMG00058066001	3.77509	2.92746e-06		FCHSD2	ENSG00000137478	FCH and double SH3 domains 2 [Source:HGNC Symbol;Acc:HGNC:29114]	0		FCHSD2 (5 of 5)	ENSDARG00000091428	FCH and double SH3 domains 2 [Source:HGNC Symbol;Acc:HGNC:29114]	9e-21		8	9	9		33	26	26
GSONMG00038511001	3.77508	7.04148e-211		ZNF618	ENSG00000157657	zinc finger protein 618 [Source:HGNC Symbol;Acc:HGNC:29416]	0		ZNF618	ENSDARG00000071469	zinc finger protein 618 [Source:HGNC Symbol;Acc:HGNC:29416]	0.0		818	647	789		2866	2252	2233
GSONMG00036205001	3.77366	1.26288e-07		TC2N	ENSG00000165929	tandem C2 domains, nuclear [Source:HGNC Symbol;Acc:HGNC:19859]	#N/A		TC2N	ENSDARG00000095067	tandem C2 domains, nuclear [Source:HGNC Symbol;Acc:HGNC:19859]	1e-51		14	6	19		44	35	47
GSONMG00010169001	3.77342	6.0368e-30		QDPR	ENSG00000151552	quinoid dihydropteridine reductase [Source:HGNC Symbol;Acc:HGNC:9752]	#N/A		qdprb1	ENSDARG00000037378	quinoid dihydropteridine reductase b1 [Source:ZFIN;Acc:ZDB-GENE-050522-320]	1e-126		60	48	60		210	171	166
GSONMG00026182001	3.76816	1.16812e-13		INPP5J	ENSG00000185133	inositol polyphosphate-5-phosphatase J [Source:HGNC Symbol;Acc:HGNC:8956]	0		inpp5jb	ENSDARG00000093359	inositol polyphosphate-5-phosphatase Jb [Source:ZFIN;Acc:ZDB-GENE-081104-46]	1e-145		16	9	32		69	55	61
GSONMG00028592001	3.76808	1.60235e-05		#N/A	#N/A	#N/A	0		#N/A	#N/A	#N/A	#N/A		6	6	12		27	23	28
GSONMG00057385001	3.76799	4.67717e-57		KIAA1324L	ENSG00000164659	KIAA1324-like [Source:HGNC Symbol;Acc:HGNC:21945]	0		si:ch211-233h19.2	ENSDARG00000042213	si:ch211-233h19.2 [Source:ZFIN;Acc:ZDB-GENE-061009-14]	0.0		133	88	152		421	368	417
GSONMG00033758001	3.76778	1.7056e-21		MRVI1	ENSG00000072952	murine retrovirus integration site 1 homolog [Source:HGNC Symbol;Acc:HGNC:7237]	#N/A		mrvi1	ENSDARG00000074602	murine retrovirus integration site 1 homolog [Source:ZFIN;Acc:ZDB-GENE-120221-4]	1e-121		49	41	63		170	147	179
GSONMG00033857001	3.76347	2.16804e-57		COL12A1	ENSG00000111799	collagen, type XII, alpha 1 [Source:HGNC Symbol;Acc:HGNC:2188]	#N/A		col12a1b	ENSDARG00000019601	collagen, type XII, alpha 1b [Source:ZFIN;Acc:ZDB-GENE-120215-116]	5e-10		210	175	304		840	660	741
GSONMG00003569001	3.76198	1.61684e-31		ERAP2	ENSG00000164308	endoplasmic reticulum aminopeptidase 2 [Source:HGNC Symbol;Acc:HGNC:29499]	#N/A		erap2	ENSDARG00000075029	endoplasmic reticulum aminopeptidase 2 [Source:ZFIN;Acc:ZDB-GENE-080402-6]	2e-39		57	58	80		239	189	207
GSONMG00072939001	3.76142	0		ACTR2	ENSG00000138071	ARP2 actin-related protein 2 homolog (yeast) [Source:HGNC Symbol;Acc:HGNC:169]	#N/A		actr2b	ENSDARG00000070076	ARP2 actin-related protein 2b homolog (yeast) [Source:ZFIN;Acc:ZDB-GENE-050410-4]	6e-68		2854	2282	2483		8740	7799	8097
GSONMG00022671001	3.75789	6.76831e-10		ADAMTS14	ENSG00000138316	ADAM metallopeptidase with thrombospondin type 1 motif, 14 [Source:HGNC Symbol;Acc:HGNC:14899]	#N/A		adamts3	ENSDARG00000060127	ADAM metallopeptidase with thrombospondin type 1 motif, 3 [Source:ZFIN;Acc:ZDB-GENE-110223-1]	5e-25		24	21	16		69	73	55
GSONMG00052668001	3.75318	1.28085e-141		DCXR	ENSG00000169738	dicarbonyl/L-xylulose reductase [Source:HGNC Symbol;Acc:HGNC:18985]	#N/A		dcxr	ENSDARG00000079271	dicarbonyl/L-xylulose reductase [Source:ZFIN;Acc:ZDB-GENE-030131-7002]	1e-153		321	266	310		1080	904	919
GSONMG00043207001	3.7521	6.9918e-247		CERS5	ENSG00000139624	ceramide synthase 5 [Source:HGNC Symbol;Acc:HGNC:23749]	#N/A		cers5	ENSDARG00000002365	ceramide synthase 5 [Source:ZFIN;Acc:ZDB-GENE-030131-1740]	0.0		990	782	959		3166	2737	2913
GSONMG00008570001	3.75079	5.26893e-27		GFOD2	ENSG00000141098	glucose-fructose oxidoreductase domain containing 2 [Source:HGNC Symbol;Acc:HGNC:28159]	0		GFOD1	ENSDARG00000061363	glucose-fructose oxidoreductase domain containing 1 [Source:HGNC Symbol;Acc:HGNC:21096]	6e-20		47	37	87		194	175	183
GSONMG00081526001	3.74521	0		RAI14	ENSG00000039560	retinoic acid induced 14 [Source:HGNC Symbol;Acc:HGNC:14873]	0		rai14	ENSDARG00000039974	retinoic acid induced 14 [Source:ZFIN;Acc:ZDB-GENE-040718-235]	0.0		10221	8119	9799		34494	27473	29001
GSONMG00077303001	3.74475	3.67834e-12		CDK17	ENSG00000059758	cyclin-dependent kinase 17 [Source:HGNC Symbol;Acc:HGNC:8750]	#N/A		cdk16	ENSDARG00000079470	cyclin-dependent kinase 16 [Source:ZFIN;Acc:ZDB-GENE-030131-2939]	0.0		35	12	26		94	63	77
GSONMG00018824001	3.74475	1.77029e-252		RHOBTB1	ENSG00000072422	Rho-related BTB domain containing 1 [Source:HGNC Symbol;Acc:HGNC:18738]	#N/A		rhobtb2a	ENSDARG00000016868	Rho-related BTB domain containing 2a [Source:ZFIN;Acc:ZDB-GENE-060315-11]	6e-73		1327	1020	1221		4532	3401	3611
GSONMG00038452001	3.74456	2.43679e-90		SYDE2	ENSG00000097096	synapse defective 1, Rho GTPase, homolog 2 (C. elegans) [Source:HGNC Symbol;Acc:HGNC:25841]	#N/A		SYDE2	ENSDARG00000078537	synapse defective 1, Rho GTPase, homolog 2 (C. elegans) [Source:HGNC Symbol;Acc:HGNC:25841]	3e-95		333	228	322		1107	894	846
GSONMG00076024001	3.73997	5.66084e-08		LRRC18	ENSG00000165383	leucine rich repeat containing 18 [Source:HGNC Symbol;Acc:HGNC:23199]	#N/A		lrrc18b	ENSDARG00000076236	leucine rich repeat containing 18b [Source:ZFIN;Acc:ZDB-GENE-110315-1]	1e-107		15	12	12		50	38	38
GSONMG00035207001	3.7396	6.43768e-52		SFMBT2	ENSG00000198879	Scm-like with four mbt domains 2 [Source:HGNC Symbol;Acc:HGNC:20256]	#N/A		sfmbt2	ENSDARG00000045519	Scm-like with four mbt domains 2 [Source:ZFIN;Acc:ZDB-GENE-041210-196]	2e-13		135	84	132		484	317	334
GSONMG00055087001	3.73658	4.11994e-39		ARHGAP4	ENSG00000089820	Rho GTPase activating protein 4 [Source:HGNC Symbol;Acc:HGNC:674]	#N/A		arhgap4a	ENSDARG00000039265	Rho GTPase activating protein 4a [Source:ZFIN;Acc:ZDB-GENE-040426-1229]	9e-44		138	119	97		399	336	404
GSONMG00034277001	3.73625	1.44486e-08		GRIA2	ENSG00000120251	glutamate receptor, ionotropic, AMPA 2 [Source:HGNC Symbol;Acc:HGNC:4572]	0		gria2b	ENSDARG00000052765	glutamate receptor, ionotropic, AMPA 2b [Source:ZFIN;Acc:ZDB-GENE-020125-4]	1e-125		33	14	12		83	52	54
GSONMG00080809001	3.73574	1.29681e-06		SLC7A6	ENSG00000103064	solute carrier family 7 (amino acid transporter light chain, y+L system), member 6 [Source:HGNC Symbol;Acc:HGNC:11064]	#N/A		slc7a6	ENSDARG00000054423	solute carrier family 7 (cationic amino acid transporter, y+ system), member 6 [Source:ZFIN;Acc:ZDB-GENE-000607-21]	0.0		12	8	8		24	39	26
GSONMG00047085001	3.73287	9.47714e-72		AGPAT4	ENSG00000026652	1-acylglycerol-3-phosphate O-acyltransferase 4 [Source:HGNC Symbol;Acc:HGNC:20885]	#N/A		agpat4	ENSDARG00000069044	1-acylglycerol-3-phosphate O-acyltransferase 4 (lysophosphatidic acid acyltransferase, delta) [Source:ZFIN;Acc:ZDB-GENE-040426-1924]	3e-61		158	113	162		487	452	449
GSONMG00021704001	3.73084	1.82288e-74		ANK1	ENSG00000029534	ankyrin 1, erythrocytic [Source:HGNC Symbol;Acc:HGNC:492]	#N/A		ank1	ENSDARG00000059093	ankyrin 1, erythrocytic [Source:ZFIN;Acc:ZDB-GENE-041010-44]	0.0003		221	156	254		831	577	628
GSONMG00055342001	3.73061	6.05661e-11		C9orf135	ENSG00000204711	chromosome 9 open reading frame 135 [Source:HGNC Symbol;Acc:HGNC:31422]	#N/A		0	0	0	0		19	19	22		67	61	65
GSONMG00081052001	3.72993	0.00014902		HDAC7	ENSG00000061273	histone deacetylase 7 [Source:HGNC Symbol;Acc:HGNC:14067]	0		HDAC7 (1 of 2)	ENSDARG00000073850	histone deacetylase 7 [Source:HGNC Symbol;Acc:HGNC:14067]	1e-08		15	1	3		25	16	19
GSONMG00039845001	3.72618	2.37163e-227		ARFGEF2	ENSG00000124198	ADP-ribosylation factor guanine nucleotide-exchange factor 2 (brefeldin A-inhibited) [Source:HGNC Symbol;Acc:HGNC:15853]	#N/A		arfgef2	ENSDARG00000074702	ADP-ribosylation factor guanine nucleotide-exchange factor 2 (brefeldin A-inhibited) [Source:ZFIN;Acc:ZDB-GENE-090312-50]	0.0		2144	1653	2073		7224	5743	5903
GSONMG00053787001	3.72549	1.06906e-60		SNTA1	ENSG00000101400	syntrophin, alpha 1 [Source:HGNC Symbol;Acc:HGNC:11167]	#N/A		SNTA1	ENSDARG00000090781	syntrophin, alpha 1 [Source:HGNC Symbol;Acc:HGNC:11167]	4e-83		143	112	140		474	363	432
GSONMG00054378001	3.72546	8.82843e-16		FAM132A	ENSG00000184163	family with sequence similarity 132, member A [Source:HGNC Symbol;Acc:HGNC:32308]	0		fam132a	ENSDARG00000070681	family with sequence similarity 132, member A [Source:ZFIN;Acc:ZDB-GENE-061215-120]	1e-170		30	28	38		134	92	85
GSONMG00010244001	3.72422	3.20895e-31		ACLY	ENSG00000131473	ATP citrate lyase [Source:HGNC Symbol;Acc:HGNC:115]	#N/A		aclya	ENSDARG00000017738	ATP citrate lyase a [Source:ZFIN;Acc:ZDB-GENE-031113-1]	1e-126		63	58	71		224	191	202
GSONMG00006405001	3.72264	2.15682e-16		PARD6B	ENSG00000124171	par-6 family cell polarity regulator beta [Source:HGNC Symbol;Acc:HGNC:16245]	#N/A		pard6b	ENSDARG00000003865	par-6 partitioning defective 6 homolog beta (C. elegans) [Source:ZFIN;Acc:ZDB-GENE-090312-133]	1e-122		32	27	20		100	76	78
GSONMG00077411001	3.72037	1.75838e-51		FAS	ENSG00000026103	Fas cell surface death receptor [Source:HGNC Symbol;Acc:HGNC:11920]	#N/A		fas	ENSDARG00000043586	Fas (TNF receptor superfamily, member 6) [Source:ZFIN;Acc:ZDB-GENE-061019-2]	5e-51		191	127	212		667	479	554
GSONMG00056847001	3.71716	7.16272e-26		BNC2	ENSG00000173068	basonuclin 2 [Source:HGNC Symbol;Acc:HGNC:30988]	#N/A		bnc2	ENSDARG00000069989	basonuclin 2 [Source:ZFIN;Acc:ZDB-GENE-030131-5784]	4e-05		59	39	62		194	152	166
GSONMG00046573001	3.71665	1.25724e-205		DDR2	ENSG00000162733	discoidin domain receptor tyrosine kinase 2 [Source:HGNC Symbol;Acc:HGNC:2731]	#N/A		ddr2a	ENSDARG00000051913	discoidin domain receptor tyrosine kinase 2a [Source:ZFIN;Acc:ZDB-GENE-090316-2]	0.0		2020	1658	2233		7148	5852	5975
GSONMG00017168001	3.70974	1.08257e-11		DIAPH2	ENSG00000147202	diaphanous-related formin 2 [Source:HGNC Symbol;Acc:HGNC:2877]	#N/A		DIAPH2 (2 of 2)	ENSDARG00000091673	diaphanous-related formin 2 [Source:HGNC Symbol;Acc:HGNC:2877]	1e-111		22	13	33		92	68	58
GSONMG00061044001	3.70702	3.93305e-94		ZBTB48	ENSG00000204859	zinc finger and BTB domain containing 48 [Source:HGNC Symbol;Acc:HGNC:4930]	0		zbtb48	ENSDARG00000039263	zinc finger and BTB domain containing 48 [Source:ZFIN;Acc:ZDB-GENE-030131-4450]	0.0		234	205	237		866	619	686
GSONMG00050264001	3.69879	1.12939e-58		F7	ENSG00000057593	coagulation factor VII (serum prothrombin conversion accelerator) [Source:HGNC Symbol;Acc:HGNC:3544]	#N/A		f7i	ENSDARG00000075827	coagulation factor VIIi [Source:ZFIN;Acc:ZDB-GENE-021206-10]	8e-42		176	124	148		509	465	448
GSONMG00033759001	3.69675	7.03982e-12		MRVI1	ENSG00000072952	murine retrovirus integration site 1 homolog [Source:HGNC Symbol;Acc:HGNC:7237]	#N/A		mrvi1	ENSDARG00000074602	murine retrovirus integration site 1 homolog [Source:ZFIN;Acc:ZDB-GENE-120221-4]	5e-14		23	20	22		82	54	72
GSONMG00059121001	3.69437	2.99291e-73		DCTD	ENSG00000129187	dCMP deaminase [Source:HGNC Symbol;Acc:HGNC:2710]	#N/A		dctd	ENSDARG00000036990	dCMP deaminase [Source:ZFIN;Acc:ZDB-GENE-050417-116]	1e-119		179	116	138		511	418	446
GSONMG00040096001	3.68687	1.36411e-06		ZBED1	ENSG00000214717	zinc finger, BED-type containing 1 [Source:HGNC Symbol;Acc:HGNC:447]	#N/A		ZBED1 (3 of 10)	ENSDARG00000076665	zinc finger, BED-type containing 1 [Source:HGNC Symbol;Acc:HGNC:447]	5e-12		11	6	14		33	26	39
GSONMG00023649001	3.68591	1.48405e-158		ACSBG2	ENSG00000130377	acyl-CoA synthetase bubblegum family member 2 [Source:HGNC Symbol;Acc:HGNC:24174]	#N/A		acsbg2	ENSDARG00000004094	acyl-CoA synthetase bubblegum family member 2 [Source:ZFIN;Acc:ZDB-GENE-030131-7099]	1e-130		432	332	448		1447	1167	1237
GSONMG00064086001	3.68562	6.16917e-12		PACSIN3	ENSG00000165912	protein kinase C and casein kinase substrate in neurons 3 [Source:HGNC Symbol;Acc:HGNC:8572]	0		pacsin3	ENSDARG00000024587	protein kinase C and casein kinase substrate in neurons 3 [Source:ZFIN;Acc:ZDB-GENE-040426-984]	0.0		28	8	22		72	59	52
GSONMG00051232001	3.68546	1.80909e-27		CDH6	ENSG00000113361	cadherin 6, type 2, K-cadherin (fetal kidney) [Source:HGNC Symbol;Acc:HGNC:1765]	#N/A		cdh6	ENSDARG00000014522	cadherin 6 [Source:ZFIN;Acc:ZDB-GENE-050320-92]	5e-12		42	51	58		200	136	148
GSONMG00021656001	3.68377	8.0878e-217		SPIRE1	ENSG00000134278	spire-type actin nucleation factor 1 [Source:HGNC Symbol;Acc:HGNC:30622]	#N/A		spire1a	ENSDARG00000035868	spire homolog 1a (Drosophila) [Source:ZFIN;Acc:ZDB-GENE-061013-119]	6e-13		672	505	652		2270	1762	1783
GSONMG00059061001	3.68371	9.32614e-18		SMURF2	ENSG00000108854	SMAD specific E3 ubiquitin protein ligase 2 [Source:HGNC Symbol;Acc:HGNC:16809]	#N/A		smurf1	ENSDARG00000016086	SMAD specific E3 ubiquitin protein ligase 1 [Source:ZFIN;Acc:ZDB-GENE-040426-2744]	3e-32		40	21	40		127	100	93
GSONMG00023039001	3.68321	2.22266e-250		ITGB3	ENSG00000259207	integrin, beta 3 (platelet glycoprotein IIIa, antigen CD61) [Source:HGNC Symbol;Acc:HGNC:6156]	#N/A		itgb3b	ENSDARG00000045070	integrin beta 3b [Source:ZFIN;Acc:ZDB-GENE-071207-2]	0.0		2270	1907	2092		7330	5785	6823
GSONMG00074129001	3.68236	0		RASSF1	ENSG00000068028	Ras association (RalGDS/AF-6) domain family member 1 [Source:HGNC Symbol;Acc:HGNC:9882]	#N/A		rassf1	ENSDARG00000004840	Ras association (RalGDS/AF-6) domain family 1 [Source:ZFIN;Acc:ZDB-GENE-040912-14]	1e-105		2424	1818	2276		7799	6652	6209
GSONMG00005445001	3.68094	3.43262e-50		0	0	0	#N/A		robo1	ENSDARG00000026784	roundabout homolog 1 [Source:ZFIN;Acc:ZDB-GENE-000209-3]	9e-17		128	78	112		365	329	310
GSONMG00019924001	3.67931	3.65879e-63		SLC27A4	ENSG00000167114	solute carrier family 27 (fatty acid transporter), member 4 [Source:HGNC Symbol;Acc:HGNC:10998]	#N/A		slc27a4	ENSDARG00000017047	solute carrier family 27 (fatty acid transporter), member 4 [Source:ZFIN;Acc:ZDB-GENE-050417-248]	0.0		169	129	160		493	466	487
GSONMG00040462001	3.67909	2.3593e-22		BAIAP2L1	ENSG00000006453	BAI1-associated protein 2-like 1 [Source:HGNC Symbol;Acc:HGNC:21649]	#N/A		0	ENSDARG00000017785	0	1e-12		52	47	61		160	171	174
GSONMG00050808001	3.67801	1.97226e-179		ZSWIM5	ENSG00000162415	zinc finger, SWIM-type containing 5 [Source:HGNC Symbol;Acc:HGNC:29299]	#N/A		zswim5	ENSDARG00000055900	zinc finger, SWIM-type containing 5 [Source:ZFIN;Acc:ZDB-GENE-030925-30]	0.0		1496	1193	1543		5361	3933	4185
GSONMG00027348001	3.67126	1.78189e-119		0	0	0	0		CABZ01081490.1	ENSDARG00000086201	Uncharacterized protein [Source:UniProtKB/TrEMBL;Acc:F1QF47]	3e-47		308	232	285		1056	765	797
GSONMG00072083001	3.66908	1.00502e-28		MED30	ENSG00000164758	mediator complex subunit 30 [Source:HGNC Symbol;Acc:HGNC:23032]	#N/A		zgc:114119	ENSDARG00000035725	zgc:114119 [Source:ZFIN;Acc:ZDB-GENE-050913-56]	3e-82		58	56	61		197	168	189
GSONMG00021652001	3.66848	1.98781e-07		ANGPTL1	ENSG00000116194	angiopoietin-like 1 [Source:HGNC Symbol;Acc:HGNC:489]	#N/A		angptl6	ENSDARG00000020265	angiopoietin-like 6 [Source:ZFIN;Acc:ZDB-GENE-030131-9735]	0.0		9	12	27		49	49	54
GSONMG00051507001	3.66546	8.34203e-10		DOCK4	ENSG00000128512	dedicator of cytokinesis 4 [Source:HGNC Symbol;Acc:HGNC:19192]	#N/A		dock4b	ENSDARG00000024874	dedicator of cytokinesis 4b [Source:ZFIN;Acc:ZDB-GENE-060130-74]	1e-116		13	16	19		54	52	46
GSONMG00030857001	3.66499	9.18062e-125		ACLY	ENSG00000131473	ATP citrate lyase [Source:HGNC Symbol;Acc:HGNC:115]	0		aclya	ENSDARG00000017738	ATP citrate lyase a [Source:ZFIN;Acc:ZDB-GENE-031113-1]	0.0		570	403	626		1870	1526	1644
GSONMG00072937001	3.66375	5.83009e-196		ACTR2	ENSG00000138071	ARP2 actin-related protein 2 homolog (yeast) [Source:HGNC Symbol;Acc:HGNC:169]	#N/A		actr2a	ENSDARG00000052438	ARP2 actin-related protein 2a homolog (yeast) [Source:ZFIN;Acc:ZDB-GENE-040426-2894]	1e-171		663	527	695		2237	1809	1911
GSONMG00064807001	3.66283	8.06753e-46		GAS7	ENSG00000007237	growth arrest-specific 7 [Source:HGNC Symbol;Acc:HGNC:4169]	#N/A		gas7a	ENSDARG00000074443	growth arrest-specific 7a [Source:ZFIN;Acc:ZDB-GENE-130128-1]	1e-116		113	105	159		484	347	368
GSONMG00000323001	3.66106	3.99307e-12		KIAA1598	ENSG00000187164	KIAA1598 [Source:HGNC Symbol;Acc:HGNC:29319]	0		si:ch73-56p18.4	ENSDARG00000039697	si:ch73-56p18.4 [Source:ZFIN;Acc:ZDB-GENE-121127-1]	1e-134		40	24	22		110	75	86
GSONMG00038375001	3.66084	2.88822e-141		PODXL	ENSG00000128567	podocalyxin-like [Source:HGNC Symbol;Acc:HGNC:9171]	#N/A		podxl	ENSDARG00000031228	podocalyxin-like [Source:ZFIN;Acc:ZDB-GENE-030131-2805]	1e-58		355	274	327		1163	933	923
GSONMG00032928001	3.66049	5.27649e-179		HIVEP3	ENSG00000127124	human immunodeficiency virus type I enhancer binding protein 3 [Source:HGNC Symbol;Acc:HGNC:13561]	#N/A		hivep3b	ENSDARG00000037154	human immunodeficiency virus type I enhancer binding protein 3b [Source:ZFIN;Acc:ZDB-GENE-100922-42]	0.0		1486	1113	1360		5022	3691	3814
GSONMG00066886001	3.65996	7.97132e-21		PROM1	ENSG00000007062	prominin 1 [Source:HGNC Symbol;Acc:HGNC:9454]	#N/A		prom1a	ENSDARG00000039966	prominin 1a [Source:ZFIN;Acc:ZDB-GENE-030131-1577]	1e-105		40	46	49		163	114	152
[truncated: 2,583 more rows]
