# Supplementary material for: Genetic and transcriptomic analyses provide new insights on the early antiviral response to VHSV in resistant and susceptible rainbow trout
Source: BMC Genomics. 2018 Jun 19;19:482. doi: 10.1186/s12864-018-4860-1 (PMC6009034; doi:10.1186/s12864-018-4860-1)
Supplement: Supplementary file 6 — Mapping of DEG and innate immune-related genes on the rainbow trout reference genome. (XLSX 17 kb) [file 12864_2018_4860_MOESM6_ESM.xlsx]

## Sheet: Feuil1
		Additional File 6. Mapping of DEG and innate immune-related genes on the rainbow trout reference genome.
		RT Sequence	Gene/sequence ID	Gene/sequence name	Description (Oncorhynchus mykiss)	Chromosomea	Position start (Mb)a
	B57/A22 ratio post stimulation > 19	GSONMG00036415001	XM_021584469.1	LOC110505309	5-hydroxytryptamine receptor 1B-like	25	47.5
		GSONMG00056507001	BT073613.1	LOC100135997	VHSV-induced protein-5	1	49.2
		GSONMG00044997001	XM_021617356.1	LOC110533272	Uncharacterized protein	10	28.5
		GSONMG00056804001	XM_021558024.1	LOC110486424	Uncharacterized protein	13	39.6
		GSONMG00059804001	XM_021564259.1	LOC110490810	ATP-binding cassette sub-family C member 9-like	15	62.1
		GSONMG00027343001	XM_021624830.1	dhx58	DExH-box helicase 58	12	67.1
		GSONMG00023727001	XM_021566948.1	LOC110492544	Tripartite motif-containing protein 35-like	16	61.1
		GSONMG00017208001	XM_021599729.1	LOC110521827	Paired mesoderm homeobox protein 1-like	4	37.7
		GSONMG00033431001	XM_021590254.1	LOC110509334	Niban-like protein 1	29	15.6
		GSONMG00001887001	XM_021610676.1	znfx1	Zinc finger NFX1-type containing 1	7	70.2
		GSONMG00032372001	XM_021561132.1	gdpd2	Glycerophosphodiester phosphodiesterase domain containing 2	14	52.7
		GSONMG00049026001	XM_021602041.1	LOC110523380	Microtubule-associated protein 1B-like	5	16.5
		GSONMG00026159001	XM_021622398.1	irf-1	Interferon regulatory factor 1	12	47.4
		GSONMG00043904001	XM_021565683.1	LOC110491862	Tumor necrosis factor receptor superfamily member 6B-like	16	32.1
		GSONMG00028560001	NM_001124324.1	LOC100135986	CD9 protein	12	71.4
		GSONMG00024869001	XM_021562781.1	prex2	Phosphatidylinositol-3,4,5-trisphosphate dependent Rac exchange factor 2	15	20
		GSONMG00040481001	XM_021563004.1	LOC110489965	Atypical chemokine receptor 4-like	15	26.2
		GSONMG00063583001	XM_021576163.1	LOC110499193	Class A basic helix-loop-helix protein 15-like	20	20.8
		GSONMG00062777001	XM_021566091.1	LOC110492085	Tyrosine-protein phosphatase non-receptor type 12-like	16	41.2
		GSONMG00050049001	XM_021557895.1	LOC110486363	cAMP-specific 3',5'-cyclic phosphodiesterase 4C-like	13	37.8
		GSONMG00071573001	XM_021560533.1	LOC110488329	Proteasome subunit beta type-7-like	14	28.1
		GSONMG00064020001	XM_021610666.1	LOC110528546	E3 ubiquitin-protein ligase:rnf213-alpha-like	7	69.2
		GSONMG00047332001	XM_021569681.1	LOC110494542	Opioid growth factor receptor-like	17	58.1
		GSONMG00054800001	XM_021622344.1	LOC110536583	E3 ubiquitin-protein ligase TRIM39-like	11	17.5
		GSONMG00043170001	XM_021575546.1	LOC110498875	Uncharacterized protein	20	5.9
		GSONMG00043169001
	A22/B57 > 110 (naives cells)	GSONMG00068249001	XM_021569481.1	LOC110494444	Short-chain dehydrogenase/reductase 3-like	17	51.92
		GSONMG00059197001	XM_021566249.1	LOC110492173	Protein phosphatase 1 regulatory subunit 12B-like, transcript variant X7	16	45.09
		GSONMG00078095001	XM_021607444.1	LOC110526449	Homeobox protein EMX2-like	1	58.4
		GSONMG00040664001	NM_001124743.1	e1	Type II keratin E1	9	60.93
		GSONMG00012291001	XM_021569133.1	LOC110494228	Homeobox protein Hox-C6-like	17	43.01
		GSONMG00040857001	XM_021603381.1	LOC110524069	Cytochrome b-c1 complex subunit 6, mitochondrial-like	5	51.62
		GSONMG00075492001	XM_021574415.1	LOC110497936	Delta-like protein 4	19	40.12
		GSONMG00016234001	XM_021560858.1	LOC110488591	Spondin-2-like	14	47.36
		GSONMG00064470001	XM_021580193.1	LOC110502279	Homeobox protein EMX2	23	2.91
	A22/B57 < 0.015 (naives cells)	GSONMG00069069001	XM_021611970.1	LOC110529613	Scavenger receptor class A member 5-like	8	19.32
		GSONMG00029491001	XM_021559750.1	LOC110487836	Uncharacterized protein KIAA1522 homolog	14	2.72
		GSONMG00015702001	XM_021603005.1	LOC110523890	Thrombospondin-4-B-like	5	39.53
		GSONMG00063001001	XM_021604378.1	LOC110524579	Regulator of G-protein signaling 5-like	5	71.54
		GSONMG00082769001	XM_021602654.1	LOC110523715	Calponin homology domain-containing protein DDB_G0272472-like	5	33.38
		GSONMG00059887001	XM_021576932.1	LOC110499874	Hepatocyte growth factor-like	21	8.78
		GSONMG00059888001	XM_021578514.1	LOC110501012	Paired box protein Pax-6-like	21	8.84
		GSONMG00081035001	XM_021568581.1	LOC110493955	Keratin, type I cytoskeletal 18-like	17	30.14
		GSONMG00065706001	XM_021600620.1	LOC110522314	Vascular endothelial growth factor A-A-like, transcript variant X2	4	64.51
		GSONMG00045277001	XM_021600622.1	LOC110522314	Vascular endothelial growth factor A-A-like, transcript variant X6	4	64.51
	B57-overexpressed sequences orthologous to a gene from the Interferome database (top 5)	GSONMG00026921001	XM_021570104.1	slc12a3	Solute carrier family 12 member 3	2	53.74
		GSONMG00064736001	XM_021559648.1	LOC110487736	Endonuclease domain-containing 1 protein-like	14	55.54
		GSONMG00049889001	XM_021624288.1	LOC110537859	Sterile alpha motif domain-containing protein 9-like	12	55.05
		GSONMG00006004001	XM_021607864.1	il16	Iinterleukin 16	6	75.62
		GSONMG00049890001	XM_021624288.1	LOC110537859	Sterile alpha motif domain-containing protein 9-like	12	55.05
	Fibro.	GSONMG00031281001	XM_021608384.1	fn1	Fibronectin 1	7	3.13
		GSONMG00031282001
	Additional IFN-related genes		100136342	tlr3	Toll like receptor 3	10	56.4
			GQ422119.1	tlr7	Toll like receptor 7	3	79.18
			XM_021598012.1	LOC110520614 (tlr8a1)	Toll-like receptor 8	3	79.2
			100170212	tlr9	Toll-like receptor 9	16	61.9
			100136113	tlr22	Toll-like receptor 22	18	12.8
			100499612	mda5	Melanoma differentiation associated gene 5	22	16.2
			100136123	myd88	Myeloid differentiation primary response 88	15	1.4
			100499614	mavs	Mitochondrial antiviral signaling protein	19	58.7
			100750228	LOC100750228	Interferon regulatory factor 7	1	33.3
			100136273	ifn1	Type I interferon	Unb
		GSONMG00008100001	XM_021624605.1	LOC110538044	Interferon a3-like	12	62.5
			101268948	crfb4	Cytokine receptor family member b4 precursor	3	80.1
			101268949	crfb5	Cytokine receptor family member b5 precursor	22	12.56
			101268957	LOC101268957 (ifnar1b)	Intracellular-type I interferon receptor	3	80.08
			100136755	stat1-1	Signal transducer/activator of transcription	18	18.4
			100137016	stat1-2	Signal transducer/activator of transcription	7	16.5
			100135876	vig1	Viperin	25	48.7
			100335041	mx	Interferon-induced GTP-binding protein Mx	17	54.9
			100137062	mx2	Mx2 protein	17	54.8
			110520680	LOC110520680	Complement C1q-like protein 2	3	84.72
	RT: Rainbow trout
	Bold/red: Expected QTL area (Telomeric region of Omy3)
	aGenes were mapped on the current rainbow trout genome assembly Omyk_1.0 (GCF_002163495.1) (Accessed Feb 2018)
	bUnplaced scaffold
