# Supplementary material for: Genetic and transcriptomic analyses provide new insights on the early antiviral response to VHSV in resistant and susceptible rainbow trout
Source: BMC Genomics. 2018 Jun 19;19:482. doi: 10.1186/s12864-018-4860-1 (PMC6009034; doi:10.1186/s12864-018-4860-1)
Supplement: Supplementary file 7 — Mapping of candidates genes and microsatellite/SNP markers on the two versions of the rainbow trout genome. (XLSX 11 kb) [file 12864_2018_4860_MOESM7_ESM.xlsx]

## Sheet: Feuil1
	Additional File 7: Mapping of candidates genes and microsatellite/SNP markers on the two versions of the rainbow trout genome.
			Omyk_1.0 (GCF_002163495.1)		O. mykiss Genome (Berthelot et al., Nat Commun 2012)
	Marker	Reference	Chr	Position (Mb)	Chr	Position (Mb)	RT sequence	DEG
	OMM1053	AF352738.1	3	63.2	Un_3	1.2
	OMM5005	CO805111.1	3	74.6	Un_3	0.2
	Omy1009INRA	BV681599.1	3	68.2	Un_3	0.8
	Omy1241INRA	BV681482.1	3	76.6	Un_3	0.08
	S0172/483H06		3	79.8	3	0.04
	Omy1392INRA	BX861189.3	3	79.9	Un_3	0.01
	InfGr2int4		3	80		Undetermined
	OMM1599	BV212115.1	3	83		Undetermined
	Candidate gene
	tlr7	GQ422119.1	3	79.18	Un	87.8	GSONMT00027559001	No
	LOC110520614 (tlr8a1)	GQ422121.1	3	79.2	Un	87.8	GSONMT00027558001	No
	crfb4	101268948	3	80.1	Un	78.1	GSONMT00014352001	No
	LOC101268957 (ifnar1b)	101268957	3	80.08	Un	320	Undetermined	Undetermined
	Complement C1q-like protein 2	110520680	3	84.72	Un_3	0.008	GSONMT00037945001	No
